# Supplementary material for: MicroRNA expression data of pluripotent and somatic cells and identification of cell type-specific MicroRNAs in pigs
Source: Data Brief. 2020 Nov 21;33:106563. doi: 10.1016/j.dib.2020.106563 (PMC7701342; doi:10.1016/j.dib.2020.106563)
Supplement: Supplementary file 1 [file mmc1.xlsx]

## Sheet: Sample description
Sample name	Sample type	Sources	Gender
BL_1	Pig pre-implantation embryos	Pig Day 7 parthenogenetic blastocysts - 126 embryos	Mixed
BL_2	Pig pre-implantation embryos	Pig Day 7 parthenogenetic blastocysts - 355 embryos	Mixed
ES-like	Cultured cells	Embryonic stem cells derived from porcine in-vitro produced blastocysts, Passage; 19	XX
PEB	Cultured cells	Differentiated cells from porcine embryonic stem cells of passage 19	XX
PFF	Cultured cells	Fibroblast cells from porcine fetus, Passage; 9	XY

## Sheet: Library kit information
Library Prep Kit	NEXTflex Illumina Small RNA Sequencing Kit v3
Adapter Name	3' adapter sequence
Adapter sequence	GATCGGAAGAGCACACGTCTGAACTCCAGTCAC

## Sheet: Summary of reads
Sample name	Total reads	Reads with adapters	Reads that were too short	Passing filters (%)	Aligned reads (%)	Precursor miRNA Reads	Mature miRNA Reads	Known precursor with >= 5x coverage	No. known miRNA	No. novel miRNA
BL_1	14761578	0.994	0.0648	93.52	70.32	6205	113743	183	193	44
BL_2	117230925	0.9913	0.0379	96.21	70.65	70277	2782150	311	231	366
ES-like	30043679	0.9755	0.0131	98.69	74.56	91795	27071931	348	268	249
PEB	45937856	0.9762	0.0175	98.25	79.12	177342	15849954	350	259	257
PFF	47542069	0.9707	0.0116	98.84	92.19	248011	6372500	336	277	324

## Sheet: Mapping to Genome
Delivery ID	Sample ID	No. short reads	Aligned Reads (%)	Precursor miRNA Reads	Mature miRNA Reads	Known precursor with >= 5x coverage
BL_1	S0001	13673225	9614871 (70.32%)	6205	113743	183
BL_2	S0002	111481976	78756652 (70.65%)	70277	2782150	311
ES-like	S0003	28778682	21458360 (74.56%)	91795	27071931	348
PEB	S0004	43669129	34552386 (79.12%)	177342	15849954	350
PFF	S0005	45345971	41805009 (92.19%)	248011	6372500	336
