# Supplementary material for: MicroRNA expression data of pluripotent and somatic cells and identification of cell type-specific MicroRNAs in pigs
Source: Data Brief. 2020 Nov 21;33:106563. doi: 10.1016/j.dib.2020.106563 (PMC7701342; doi:10.1016/j.dib.2020.106563)
Supplement: Supplementary file 2 [file mmc2.xlsx]

## Sheet: 1. Reported miRNA
Name of miRNA	BL_1	BL_2	ES-like	PEB	PFF
ssc-let-7a	121828	52224.9	26222.4	97026.2	168982
ssc-let-7c	2281.42	1211.29	6725.58	24673.2	8441.09
ssc-let-7d-3p	114.071	12.662	311.165	907.923	545.845
ssc-let-7d-5p	1482.92	485.361	3365.24	12898.7	6919.61
ssc-let-7e	6958.33	3076.77	4010.85	9963.24	17005.3
ssc-let-7f	69012.9	64709.2	102578	330070	227174
ssc-let-7g	17110.6	16477	25021.9	70321.3	98369.2
ssc-let-7i	6616.11	9116.35	58813.9	96478.1	121244
ssc-miR-1	11064.9	23111.6	1210.36	4055.63	12326.4
ssc-miR-100	35133.8	30138.8	38997.3	28844.9	317599
ssc-miR-101	22015.7	26277	85009.4	74261.9	50591.3
ssc-miR-103	243884	253511	133947	226492	109629
ssc-miR-105-1	570.355	747.034	11.026	0	0
ssc-miR-105-2	912.568	84.411	3.675	0.509	0
ssc-miR-106a	342.213	181.483	25336.7	7049.64	193.098
ssc-miR-107	4220.62	3367.99	2832.34	4120.26	3289.26
ssc-miR-10a-3p	0	0	240.112	702.317	110.994
ssc-miR-10a-5p	32624.3	43501	41665.5	95379.8	23617.8
ssc-miR-10b	369590	423037	34266.2	66235.7	85204.6
ssc-miR-122	22928.3	9825.4	788506	436363	56.764
ssc-miR-1249	5703.55	2827.76	301.365	81.428	484.52
ssc-miR-124a	0	25.323	9.8	8.143	0
ssc-miR-125a	15969.9	17046.7	34960.8	39869.2	21685.8
ssc-miR-125b	12547.8	13121.6	58784.5	139958	179502
ssc-miR-126-3p	1368.85	523.346	10104.3	2315.61	2211.26
ssc-miR-126-5p	0	0	368.743	103.312	71.462
ssc-miR-127	0	37.985	1462.72	3276.46	406.977
ssc-miR-1271	114.071	0	150.682	38.678	64.366
ssc-miR-1277	0	0	13.476	4.071	11.657
ssc-miR-128	338791	160418	74064.7	39446.8	16286.2
ssc-miR-1285	17452.9	5225.02	760.763	283.472	378.088
ssc-miR-1296-5p	228.142	270.114	303.815	109.928	235.671
ssc-miR-129a-3p	684.426	3372.21	172.734	169.472	194.619
ssc-miR-129a-5p	2965.84	3684.53	1968.67	1626.02	4211.17
ssc-miR-129b	2965.84	3684.53	1968.67	1626.02	4211.17
ssc-miR-1306-3p	0	16.882	334.442	190.847	167.251
ssc-miR-1306-5p	114.071	544.449	233.987	206.624	607.677
ssc-miR-1307	57948	33726.3	13059.1	4797.64	11382.2
ssc-miR-130a	342.213	257.452	945.747	553.202	218.439
ssc-miR-130b	114.071	42.205	559.853	430.042	83.625
ssc-miR-132	114.071	649.962	160.483	262.606	188.03
ssc-miR-133a-3p	2281.42	5284.11	98.005	214.767	1630.95
ssc-miR-133a-5p	0	50.646	3.675	18.83	124.678
ssc-miR-133b	0	29.544	26.951	9.67	23.314
ssc-miR-1343	2737.7	1899.24	1075.6	941.512	816.487
ssc-miR-135	0	303.878	2671.86	2329.86	79.571
ssc-miR-136	0	0	588.029	774.076	86.666
ssc-miR-137	0	0	17.151	13.741	7.095
ssc-miR-138	228.142	122.395	1449.25	601.041	8.109
ssc-miR-139-3p	228.142	118.175	2.45	6.616	6.082
ssc-miR-139-5p	2281.42	1443.42	83.304	85.5	68.421
ssc-miR-140-3p	16996.6	23651.9	17634.7	20150.4	19990
ssc-miR-140-5p	2509.56	1160.65	4228.91	3772.67	5374.32
ssc-miR-142-3p	0	0	52.678	217.82	13.684
ssc-miR-142-5p	0	21.103	85.754	450.399	5.068
ssc-miR-143-3p	228.142	709.049	103254	144530	1.39273e+06
ssc-miR-143-5p	0	0	485.124	636.666	11683.7
ssc-miR-144	0	8.441	142.107	7.125	1.52
ssc-miR-145-3p	114.071	0	1359.82	2540.05	7006.28
ssc-miR-145-5p	0	12.662	2502.8	2642.34	36930.5
ssc-miR-1468	798.497	189.924	82.079	26.464	5.068
ssc-miR-146a-5p	2053.28	2346.62	383.444	1636.7	72.475
ssc-miR-146b	7984.97	9255.63	4678.51	19272.5	82.105
ssc-miR-148a-3p	287459	384372	1.25016e+06	481922	210139
ssc-miR-148a-5p	1939.21	1911.9	15106.2	4309.07	1223.46
ssc-miR-148b-3p	1596.99	4735.44	15984.6	8661.92	12324.3
ssc-miR-148b-5p	228.142	139.278	578.229	267.695	318.79
ssc-miR-149	1596.99	1949.89	216.836	365.918	544.832
ssc-miR-150	228.142	388.289	46.552	23.411	4.055
ssc-miR-151-3p	66389.3	57416.1	30691.4	13381.7	28866.4
ssc-miR-151-5p	798.497	438.935	1335.32	739.978	868.69
ssc-miR-152	342.213	282.776	8608.5	12716.5	29752.4
ssc-miR-153	0	0	0	0	1.52
ssc-miR-155-3p	0	0	4.9	8.143	10.136
ssc-miR-155-5p	228.142	422.053	846.517	1258.57	3825.99
ssc-miR-15a	0	0	248.687	158.276	681.673
ssc-miR-15b	342.213	932.738	1452.92	877.388	1137.81
ssc-miR-16	2737.7	3975.74	9094.85	4670.92	10748.1
ssc-miR-17-3p	0	12.662	900.419	499.256	168.771
ssc-miR-17-5p	3992.48	5710.38	39030.4	37263.5	11056.3
ssc-miR-181a	2281.42	2954.37	7401.81	22273.1	19535.9
ssc-miR-181b	1140.71	1131.1	1672.21	6859.3	10801.9
ssc-miR-181c	0	0	319.741	307.9	67.914
ssc-miR-181d-5p	0	0	2153.66	2294.75	647.209
ssc-miR-182	210233	318642	77852.6	74313.3	355.788
ssc-miR-183	146809	160397	77853.8	61670.6	261.012
ssc-miR-1839-3p	0	25.323	3.675	11.196	2.534
ssc-miR-1839-5p	228.142	970.723	777.913	2136.47	106.432
ssc-miR-184	20646.8	6892.13	78.404	75.83	8.616
ssc-miR-185	15741.8	28121.4	12797	16263.2	19640.3
ssc-miR-186	2737.7	4562.4	8074.37	4938.11	4516.78
ssc-miR-187	228.142	151.939	22.051	71.759	1.52
ssc-miR-18a	114.071	430.494	5329.01	3558.92	1266.04
ssc-miR-18b	0	0	857.542	176.597	15.711
ssc-miR-190a	228.142	240.57	66.153	45.803	89.2
ssc-miR-190b	228.142	0	6.125	17.812	1.52
ssc-miR-191	94678.9	87175.1	54587.5	36729.2	23737.4
ssc-miR-192	2167.35	5950.95	46263.2	21379.5	115.555
ssc-miR-193a-3p	0	37.985	14.701	5.089	82.105
ssc-miR-193a-5p	2851.77	2443.69	23.276	19.848	2684.12
ssc-miR-194a	342.213	489.582	6208.61	4043.92	41.052
ssc-miR-194b-5p	0	0	47.777	19.848	12.671
ssc-miR-195	0	25.323	154.358	144.026	56.257
ssc-miR-196a	912.568	725.932	8718.75	5372.73	95.282
ssc-miR-196b-3p	0	0	9.8	0	12.164
ssc-miR-196b-5p	0	8.441	2567.73	676.871	5045.9
ssc-miR-199a-3p	2509.56	1430.76	206998	648706	720559
ssc-miR-199a-5p	684.426	312.319	135776	256667	324294
ssc-miR-199b-3p	2509.56	1430.76	207002	648710	720574
ssc-miR-199b-5p	0	88.631	1864.54	3926.36	18339.3
ssc-miR-19a	0	211.027	1983.37	1891.17	435.358
ssc-miR-19b	1825.13	7647.6	29221.4	15403.7	4390.07
ssc-miR-202-3p	228.142	75.97	0	0	1.014
ssc-miR-202-5p	570.355	434.715	4.9	1.527	1.52
ssc-miR-204	228.142	692.167	225.411	81.428	18.752
ssc-miR-205	61598.3	67558.1	164.158	578.14	9.63
ssc-miR-206	570.355	282.776	156.808	161.329	0
ssc-miR-208b	0	0	33.077	67.687	0
ssc-miR-20a	21673.5	28682.7	101255	94100.9	24584.3
ssc-miR-20b	1140.71	827.224	56808.5	13963.9	560.543
ssc-miR-21	500543	821729	1.20886e+06	1.52249e+06	7.17324e+06
ssc-miR-210	0	261.673	1207.91	371.007	403.936
ssc-miR-212	114.071	624.639	169.058	356.757	118.596
ssc-miR-214	0	8.441	2512.6	6243.5	7079.26
ssc-miR-215	0	139.278	2119.36	1148.64	41.052
ssc-miR-216	0	0	4.9	47.839	1.014
ssc-miR-217	0	0	14.701	280.927	6.082
ssc-miR-218	342.213	1456.08	18175	27660.1	6319.03
ssc-miR-218-5p	342.213	1456.08	18175	27660.1	6319.03
ssc-miR-218b	1026.64	1456.08	18211.7	27667.2	6341.84
ssc-miR-219a	570.355	333.422	193.56	66.669	85.653
ssc-miR-219b-3p	228.142	25.323	13.476	4.58	0.507
ssc-miR-22-3p	88290.9	50156.8	79451.3	79233.6	94659.3
ssc-miR-22-5p	912.568	797.681	1362.27	1283.51	1752.58
ssc-miR-221-3p	8099.04	5862.32	3324.81	7113.76	36786.5
ssc-miR-221-5p	3992.48	3781.6	349.142	679.925	3233.51
ssc-miR-222	26692.6	13290.5	1277.74	2601.12	14242.7
ssc-miR-224	912.568	54.867	21720.3	6708.15	39.532
ssc-miR-2320-3p	1026.64	232.129	67.378	43.259	339.063
ssc-miR-2320-5p	0	92.852	229.086	210.186	1143.39
ssc-miR-2366	228.142	84.411	2.45	7.125	191.578
ssc-miR-23a	2281.42	3802.7	2617.95	5688.77	23031.4
ssc-miR-23b	1140.71	4330.27	1809.41	3731.44	4833.54
ssc-miR-24-1-5p	114.071	523.346	1019.25	2132.91	3443.34
ssc-miR-24-2-5p	0	21.103	57.578	112.981	85.653
ssc-miR-24-3p	22015.7	21689.3	34721.9	83340.6	161485
ssc-miR-2411	684.426	806.122	246.237	145.044	172.319
ssc-miR-2483	114.071	46.426	18.376	20.866	10.136
ssc-miR-26a	124223	96886.5	126483	156941	78543.4
ssc-miR-27a	684.426	1076.24	4782.64	9831.93	28038.8
ssc-miR-27b-3p	43004.7	77307.5	62356.8	109567	183792
ssc-miR-27b-5p	342.213	704.829	180.084	547.604	527.6
ssc-miR-28-3p	51103.8	46387.9	5235.91	5859.77	19267.8
ssc-miR-28-5p	7186.47	4921.14	2755.16	2503.91	7693.02
ssc-miR-296-3p	17110.6	9686.12	4738.53	3698.87	3753
ssc-miR-296-5p	114.071	223.688	426.321	395.435	149.005
ssc-miR-299	0	8.441	116.381	175.579	163.196
ssc-miR-29a	114.071	202.586	27215.9	25627	26200.6
ssc-miR-29b	0	92.852	1274.06	1029.05	1283.27
ssc-miR-29c	114.071	0	39.202	50.893	54.23
ssc-miR-301	0	0	83.304	62.089	51.189
ssc-miR-30a-3p	1254.78	1101.56	1414.94	3155.34	482.493
ssc-miR-30a-5p	33194.6	42905.9	60661.3	121185	17884.7
ssc-miR-30b-3p	228.142	236.35	90.654	76.339	31.423
ssc-miR-30b-5p	1140.71	2152.47	2712.28	1578.69	833.212
ssc-miR-30c-1-3p	228.142	147.719	98.005	85.5	65.887
ssc-miR-30c-3p	456.284	295.437	324.641	772.549	51.189
ssc-miR-30c-5p	26692.6	28328.2	33684.3	39473.3	18635.8
ssc-miR-30d	645642	548990	89765.1	110869	38147.8
ssc-miR-30e-3p	3650.27	2667.38	2692.68	2381.77	2013.09
ssc-miR-30e-5p	26350.4	29189.2	47918.2	36881.3	22433.9
ssc-miR-31	0	92.852	2722.08	8905.18	317.269
ssc-miR-32	0	308.099	3503.67	1639.76	1425.18
ssc-miR-320	535335	274035	8603.6	7250.66	12349.2
ssc-miR-323	0	71.749	175.184	367.953	677.618
ssc-miR-324	0	84.411	61.253	66.16	66.393
ssc-miR-325	0	0	0	1.018	0
ssc-miR-326	342.213	118.175	44.102	38.678	0
ssc-miR-328	570.355	227.909	433.671	1707.45	619.841
ssc-miR-331-3p	114.071	139.278	382.219	307.391	528.613
ssc-miR-331-5p	0	160.38	284.214	215.276	269.628
ssc-miR-335	114.071	139.278	193.56	671.782	452.084
ssc-miR-338	0	59.087	1.225	5.089	0.507
ssc-miR-339	4106.55	4233.19	8784.91	3667.32	6117.82
ssc-miR-339-3p	0	21.103	68.603	29.009	21.793
ssc-miR-339-5p	2737.7	3266.69	6421.77	2601.12	4744.85
ssc-miR-340	23498.6	21702	111098	61938.3	11277.8
ssc-miR-342	0	768.137	1391.67	1195.97	424.208
ssc-miR-345-3p	0	135.057	120.056	172.017	327.406
ssc-miR-345-5p	0	0	24.501	7.125	83.118
ssc-miR-34a	912.568	1987.87	3841.79	2489.16	3998.81
ssc-miR-34c	11179	17228.2	99526.4	123400	2617.22
ssc-miR-361-3p	23840.8	22297.1	2909.52	1663.17	1812.39
ssc-miR-361-5p	2167.35	2523.88	2385.19	3194.53	1023.27
ssc-miR-3613	0	46.426	275.639	122.142	2349.62
ssc-miR-362	5019.12	4482.21	1575.43	642.264	647.716
ssc-miR-363	5475.4	3882.89	322086	83922.9	3841.7
ssc-miR-365-3p	2509.56	5376.96	2175.71	1736.45	10428.3
ssc-miR-365-5p	114.071	742.814	13.476	17.303	188.537
ssc-miR-369	0	151.939	516.976	826.495	915.317
ssc-miR-370	684.426	734.373	1060.9	2025.52	6161.92
ssc-miR-371-5p	4.21207e+06	3.47741e+06	241.337	4.071	2.534
ssc-miR-374a-3p	1140.71	751.255	2771.09	1184.27	2574.65
ssc-miR-374a-5p	0	299.658	1748.16	918.611	2419.56
ssc-miR-374b-3p	0	21.103	238.887	108.401	208.81
ssc-miR-374b-5p	1939.21	4727	3201.08	2314.59	5804.61
ssc-miR-376a-3p	0	0	3.675	5.089	6.589
ssc-miR-376a-5p	0	0	167.833	246.32	13.684
ssc-miR-376b	0	0	0	0.509	0
ssc-miR-376c	0	0	77.179	132.321	12.671
ssc-miR-378	1.85479e+06	1.5089e+06	54751.6	37554.1	9120.23
ssc-miR-378b-3p	24753.4	16088.7	1309.59	1621.44	259.492
ssc-miR-381	0	0	2.45	1.527	3.548
ssc-miR-382	0	147.719	1254.46	3698.36	1280.23
ssc-miR-411	0	25.323	689.709	1756.81	1287.32
ssc-miR-421-3p	342.213	409.392	515.75	600.532	477.425
ssc-miR-421-5p	0	0	1.225	2.036	4.055
ssc-miR-423-3p	173502	111490	77026.9	40416.8	28377.4
ssc-miR-423-5p	155935	86453.4	10996.1	4610.87	5748.35
ssc-miR-424-3p	6045.76	2747.57	387.119	1206.66	365.417
ssc-miR-424-5p	342.213	270.114	578.229	1094.19	1003.5
ssc-miR-425-3p	456.284	780.799	877.143	423.426	507.834
ssc-miR-425-5p	13574.4	12117.1	4146.83	1491.15	1933.01
ssc-miR-429	0	274.335	9357.01	5789.54	1.014
ssc-miR-432-3p	0	16.882	0	0	3.041
ssc-miR-432-5p	114.071	126.616	0	0.509	467.288
ssc-miR-4331	342.213	151.939	93.105	48.857	67.407
ssc-miR-4332	798.497	1734.64	26.951	23.92	6.082
ssc-miR-4334-3p	5475.4	5056.2	9426.84	3865.8	6638.33
ssc-miR-4338	0	21.103	1.225	0	1.52
ssc-miR-450a	456.284	346.084	2747.81	2807.74	8027.52
ssc-miR-450b-3p	0	0	12.251	88.044	34.464
ssc-miR-450b-5p	912.568	616.198	2931.57	2108.99	11752.1
ssc-miR-450c-3p	0	8.441	62.478	67.687	166.237
ssc-miR-450c-5p	1026.64	1312.59	7221.73	5914.23	32511.5
ssc-miR-451	0	156.16	107.805	6.616	2.534
ssc-miR-452	114.071	33.764	43141.7	16304.5	39.532
ssc-miR-455-3p	114.071	291.217	659.083	239.195	858.553
ssc-miR-455-5p	3308.06	2456.35	8291.21	3295.8	5318.06
ssc-miR-486	1368.85	582.434	51.453	59.035	26.355
ssc-miR-487b	0	0	0	0	9.123
ssc-miR-489	456.284	189.924	1.225	0	0
ssc-miR-490	912.568	633.08	16107.1	1001.57	16.218
ssc-miR-490-3p	912.568	633.08	16107.1	1001.57	16.218
ssc-miR-490-5p	0	0	558.628	15.268	0
ssc-miR-491	0	63.308	46.552	11.705	27.875
ssc-miR-493-3p	0	63.308	1.225	0	301.558
ssc-miR-493-5p	114.071	50.646	199.685	393.4	464.754
ssc-miR-497	0	0	99.23	68.196	42.066
ssc-miR-499-3p	0	0	1.225	0.509	1.014
ssc-miR-499-5p	2053.28	2127.15	1621.98	680.943	936.097
ssc-miR-500	2851.77	3486.16	2448.9	2501.88	1299.99
ssc-miR-503	4562.84	6634.68	1216.48	2921.74	1792.62
ssc-miR-504	798.497	434.715	324.641	44.785	267.094
ssc-miR-505	2509.56	1055.13	1253.24	1306.41	1296.95
ssc-miR-532-3p	0	460.038	369.968	253.954	328.926
ssc-miR-532-5p	45514.3	27906.2	24822.2	15245.4	13421.1
ssc-miR-542-3p	228.142	109.734	1461.5	3497.34	6400.12
ssc-miR-542-5p	0	4.221	12.251	9.67	41.559
ssc-miR-545-3p	0	0	51.453	29.009	86.159
ssc-miR-545-5p	0	0	3.675	4.071	2.027
ssc-miR-551a	0	4.221	7.35	2.545	10.136
ssc-miR-574	0	346.084	678.683	722.166	3297.88
ssc-miR-582	0	0	42.877	126.214	334.501
ssc-miR-615	0	21.103	624.781	1712.03	1177.34
ssc-miR-628	228.142	181.483	77.179	72.776	133.8
ssc-miR-652	114.071	0	63.703	44.277	12.671
ssc-miR-664-3p	7072.4	13742.1	49.002	24.428	131.773
ssc-miR-664-5p	16312.1	11923	62.478	75.83	74.503
ssc-miR-671-3p	342.213	109.734	242.562	204.079	362.376
ssc-miR-671-5p	228.142	143.498	346.692	162.347	620.855
ssc-miR-676-3p	0	506.464	16092.4	2271.84	614.266
ssc-miR-676-5p	0	0	75.954	7.125	5.068
ssc-miR-6782-3p	798.497	683.726	158.033	54.455	593.993
ssc-miR-7	876977	1.08915e+06	120311	45076.6	92243.8
ssc-miR-708-3p	114.071	59.087	35.527	201.535	328.926
ssc-miR-708-5p	0	135.057	80.854	340.98	868.183
ssc-miR-7134-3p	684.426	649.962	701.96	566.434	624.909
ssc-miR-7134-5p	1368.85	1363.23	638.257	375.078	1004.52
ssc-miR-7135-3p	0	42.205	1.225	0	9.123
ssc-miR-7135-5p	0	0	1.225	1.018	11.15
ssc-miR-7136-3p	0	29.544	1.225	0.509	0.507
ssc-miR-7136-5p	13118.2	9804.3	4.9	1.527	4.055
ssc-miR-7137-3p	798.497	308.099	24.501	7.634	50.175
ssc-miR-7137-5p	342.213	329.202	79.629	25.955	155.594
ssc-miR-7138-3p	0	0	4.9	4.58	0.507
ssc-miR-7138-5p	0	92.852	49.002	80.919	0.507
ssc-miR-7139-3p	114.071	25.323	0	0	0.507
ssc-miR-7139-5p	1711.06	337.643	0	2.036	24.834
ssc-miR-7140-3p	0	101.293	0	0	1.52
ssc-miR-7141-5p	0	0	0	0	2.027
ssc-miR-7142-3p	570.355	215.247	171.508	94.66	245.301
ssc-miR-7142-5p	0	0	0	0	0.507
ssc-miR-7143-3p	0	8.441	0	0.509	2.534
ssc-miR-7144-5p	228.142	0	33.077	18.321	33.45
ssc-miR-744	2395.49	2135.59	5583.83	6455.21	7446.71
ssc-miR-758	0	33.764	15.926	37.66	2157.53
ssc-miR-769-3p	0	25.323	314.841	221.383	160.155
ssc-miR-769-5p	1711.06	1278.82	2377.84	1054.49	1303.54
ssc-miR-7857-3p	9125.67	2861.52	942.071	636.157	3990.19
ssc-miR-874	114.071	316.54	1569.3	595.952	206.276
ssc-miR-885-3p	0	4.221	0	0	3.041
ssc-miR-885-5p	0	29.544	3.675	1.018	7.095
ssc-miR-9	24981.5	28526.6	5700.21	27204.1	1596.48
ssc-miR-9-1	24981.5	28526.6	5701.43	27204.1	1596.48
ssc-miR-9-2	24981.5	28526.6	5701.43	27204.1	1596.48
ssc-miR-92a	699825	561327	604619	376692	89781.7
ssc-miR-92b-3p	7414.61	4790.31	1389.22	1402.09	1231.07
ssc-miR-92b-5p	2965.84	1202.85	117.606	70.741	30.409
ssc-miR-935	0	232.129	1.225	1.527	13.177
ssc-miR-95	1140.71	831.445	1.225	1.018	92.748
ssc-miR-96-5p	5589.48	7681.37	16380.3	6377.35	29.902
ssc-miR-9784-5p	0	0	7.35	0	2.027
ssc-miR-9785-5p	0	0	3.675	1.527	1.014
ssc-miR-9788-3p	0	8.441	2.45	0	4.055
ssc-miR-9793-5p	0	0	0	0	0.507
ssc-miR-98	228.142	80.19	810.99	2690.18	6135.06
ssc-miR-9810-3p	0	12.662	33.077	9.67	4.055
ssc-miR-9820-5p	114.071	59.087	3.675	0.509	1.52
ssc-miR-9828-3p	0	25.323	0	0	0
ssc-miR-9841-3p	0	4.221	0	0	0
ssc-miR-9843-3p	228.142	240.57	106.58	112.473	323.351
ssc-miR-9851-3p	0	0	35.527	19.848	7.602
ssc-miR-9858-5p	0	0	58.803	59.544	4.561
ssc-miR-9860-5p	0	0	0	0	14.698
ssc-miR-99a	9011.6	7217.11	15637.9	28058.6	51179.2
ssc-miR-99b	30228.8	17679.8	63098	51566.4	40131.5

## Sheet: 2. Novel miRNA
Novel miRNA	Loci of miRNAs	BL_1	BL_2	ES-like	PEB	PFF
SNUART_001	1_105874664_105874717	0	0	3.014	0	0
SNUART_002	1_107033069_107033131	0	140.703	59.066	0	0
SNUART_003	1_108533322_108533388	0	7.454	0	0	0
SNUART_004	1_109402876_109402956	0	8.386	0	0	0
SNUART_005	1_10995393_10995451	0	0	0	0	18.201
SNUART_006	1_124505305_124505377	0	0	0	13.961	0
SNUART_007	1_126334543_126334620	0	0	18.081	0	0
SNUART_008	1_126334597_126334662	0	0	21.095	0	0
SNUART_009	1_131519379_131519433	0	40.068	0	0	0
SNUART_010	1_132806604_132806665	0	0	0	0	16.381
SNUART_011	1_140919000_140919060	0	0	0	43.097	0
SNUART_012	1_145957209_145957269	0	0	0	0	20.021
SNUART_013	1_153614956_153615032	0	0	0	8.498	0
SNUART_014	1_154951261_154951327	0	0	0	0	14.561
SNUART_015	1_159473729_159473792	0	0	0	0	12.741
SNUART_016	1_160229546_160229592	0	94.113	0	0	0
SNUART_017	1_165073663_165073730	0	7.454	0	0	0
SNUART_018	1_179139689_179139764	0	19.568	0	0	0
SNUART_019	1_179382725_179382781	0	0	0	0	14.561
SNUART_020	1_179701088_179701147	0	0	7.233	0	0
SNUART_021	1_179916350_179916408	268.412	181.703	15.67	20.638	0
SNUART_022	1_182187909_182187997	0	17.704	0	0	0
SNUART_023	1_182942470_182942532	0	27.022	15.67	23.066	0
SNUART_024	1_18330284_18330348	0	9.318	0	0	0
SNUART_025	1_18564178_18564242	0	9.318	0	0	0
SNUART_026	1_185903614_185903673	0	0	17.479	13.354	29.121
SNUART_027	1_186021705_186021764	0	0	17.479	13.354	29.121
SNUART_028	1_196774823_196774902	0	8.386	0	0	0
SNUART_029	1_205136666_205136716	0	8.386	0	0	0
SNUART_030	1_209847283_209847364	0	9.318	0	0	0
SNUART_031	1_212192712_212192798	0	0	0	0	895.484
SNUART_032	1_218563769_218563828	0	0	428.527	2430.44	0
SNUART_033	1_226089786_226089873	0	10.25	0	0	0
SNUART_034	1_227024514_227024568	0	9.318	0	0	0
SNUART_035	1_228978570_228978629	0	0	4.822	0	0
SNUART_036	1_230038340_230038405	0	0	0	0	10543.8
SNUART_037	1_243230875_243230936	0	0	59.668	18.817	0
SNUART_038	1_246932228_246932291	0	16.773	0	0	0
SNUART_039	1_263085111_263085198	0	9.318	0	0	0
SNUART_040	1_26699115_26699175	0	8.386	0	0	0
SNUART_041	1_267025084_267025153	141.269	190.089	0	0	0
SNUART_042	1_267547665_267547733	0	12.114	0	0	0
SNUART_043	1_26777621_26777681	0	8.386	0	0	0
SNUART_044	1_272291114_272291177	0	22.363	0	0	0
SNUART_045	1_279518948_279519011	0	0	0	0	83.724
SNUART_046	1_285226814_285226889	0	7.454	0	0	0
SNUART_047	1_285391050_285391125	0	7.454	0	0	0
SNUART_048	1_286815306_286815362	0	0	0	0	12.741
SNUART_049	1_287519445_287519501	0	0	52.436	0	0
SNUART_050	1_288048540_288048608	0	0	0	0	349.457
SNUART_051	1_288252460_288252528	0	0	0	0	349.457
SNUART_052	1_293999808_293999858	0	10.25	0	0	0
SNUART_053	1_296670471_296670549	0	0	18.081	0	0
SNUART_054	1_296798004_296798042	0	0	43.395	0	373.118
SNUART_055	1_297172671_297172750	0	0	0	32.171	0
SNUART_056	1_298235674_298235736	0	0	0	0	16.381
SNUART_057	1_299322159_299322217	0	0	25.917	29.136	23.661
SNUART_058	1_302806862_302806928	0	0	5.424	8.498	43.682
SNUART_059	1_303258727_303258817	0	10.25	0	0	0
SNUART_060	1_303821281_303821342	0	0	9.041	0	0
SNUART_061	1_304621116_304621171	0	0	12.054	11.533	118.306
SNUART_062	1_305569212_305569277	0	13.045	0	0	0
SNUART_063	1_313734673_313734733	0	0	0	0	25.481
SNUART_064	1_58023296_58023340	0	0	0	0	40.042
SNUART_065	1_87694438_87694494	0	14.909	0	0	0
SNUART_066	2_100272647_100272708	0	59.636	332.696	500.778	0
SNUART_067	2_102035039_102035131	0	239.475	0	0	0
SNUART_068	2_112628911_112628980	0	0	13.862	0	56.423
SNUART_069	2_117426894_117426965	0	9.318	0	0	0
SNUART_070	2_120051761_120051849	0	0	0	81.946	0
SNUART_071	2_12863159_12863223	0	0	0	0	56.423
SNUART_072	2_128853820_128853875	0	10.25	0	0	0
SNUART_073	2_139609220_139609296	0	7.454	0	0	0
SNUART_074	2_139815721_139815773	0	7.454	0	0	0
SNUART_075	2_142708651_142708714	0	0	0	4.856	0
SNUART_076	2_144217722_144217776	0	150.021	0	0	0
SNUART_077	2_144299839_144299893	0	150.021	0	0	0
SNUART_078	2_147020964_147021026	0	0	0	0	83.724
SNUART_079	2_147603477_147603562	0	19.568	0	0	0
SNUART_080	2_149522206_149522261	0	0	0	0	18.201
SNUART_081	2_149530307_149530371	0	9.318	0	0	0
SNUART_082	2_149776793_149776856	0	0	6.63	0	0
SNUART_083	2_149836669_149836730	0	0	6.63	4.856	18.201
SNUART_084	2_151102742_151102801	0	0	6.027	0	0
SNUART_085	2_155544551_155544601	847.616	2143.16	104.269	1689.29	0
SNUART_086	2_156771710_156771772	0	56.84	0	0	0
SNUART_087	2_156907080_156907142	0	56.84	0	0	0
SNUART_088	2_157346136_157346202	0	12.114	0	0	0
SNUART_089	2_158162749_158162812	0	7.454	0	0	0
SNUART_090	2_158350873_158350936	0	7.454	0	0	0
SNUART_091	2_158455683_158455747	0	16.773	50.025	51.595	87.364
SNUART_092	2_158981325_158981411	0	0	0	0	127.406
SNUART_093	2_162284192_162284254	0	8.386	0	0	0
SNUART_094	2_16622713_16622799	0	15.841	0	0	0
SNUART_095	2_20324637_20324698	0	8.386	0	0	0
SNUART_096	2_3032520_3032580	0	0	10.246	23.066	27.301
SNUART_097	2_3255750_3255843	0	11.182	0	0	0
SNUART_098	2_3841774_3841849	0	14.909	0	0	0
SNUART_099	2_4298280_4298343	0	0	0	0	40.042
SNUART_100	2_4337738_4337802	0	0	4.219	0	38.222
SNUART_101	2_4527826_4527890	0	0	4.219	0	38.222
SNUART_102	2_4567620_4567684	0	0	5.424	0	40.042
SNUART_103	2_4649052_4649097	0	0	0	0	334.897
SNUART_104	2_49966996_49967057	0	0	0	0	49.142
SNUART_105	2_5036446_5036499	0	0	0	342.957	942.807
SNUART_106	2_50496478_50496541	0	0	0	6.07	2428
SNUART_107	2_5176790_5176864	0	0	0	0	18.201
SNUART_108	2_5643596_5643648	0	16.773	0	0	0
SNUART_109	2_5699330_5699389	0	0	10.849	11.533	47.322
SNUART_110	2_58014183_58014233	0	0	1.808	0	0
SNUART_111	2_58935007_58935064	0	0	5.424	10.926	74.624
SNUART_112	2_59044716_59044787	0	0	0	0	9.1
SNUART_113	2_65452861_65452925	0	10.25	0	0	0
SNUART_114	2_65582182_65582242	0	0	0	7.284	0
SNUART_115	2_67062863_67062919	0	13.045	0	0	0
SNUART_116	2_6872330_6872417	0	0	4.822	0	0
SNUART_117	2_7042492_7042559	0	24.227	0	0	0
SNUART_118	2_71114335_71114394	0	0	0	0	29.121
SNUART_119	2_72675432_72675515	0	0	0	0	14.561
SNUART_120	2_72693949_72694003	0	0	9.041	7.891	0
SNUART_121	2_72808669_72808723	0	0	9.041	7.891	0
SNUART_122	2_72894977_72895060	0	0	0	0	14.561
SNUART_123	2_7554014_7554077	0	0	0	0	12.741
SNUART_124	2_76036622_76036676	0	0	15.67	4.856	0
SNUART_125	2_76693979_76694040	0	0	56.052	0	254.813
SNUART_126	2_78333516_78333587	0	0	0	4.856	0
SNUART_127	2_81464822_81464879	0	0	0	0	1350.51
SNUART_128	2_81464854_81464916	0	0	0	0	1119.36
SNUART_129	2_82922905_82922973	0	10.25	0	0	0
SNUART_130	2_83796913_83796980	0	78.272	0	0	58.243
SNUART_131	2_8531483_8531542	0	0	0	6.07	20.021
SNUART_132	2_86231051_86231095	0	0	7.835	0	0
SNUART_133	2_88902994_88903056	0	0	3002.7	2110.55	0
SNUART_134	2_88913787_88913846	0	0	5.424	0	0
SNUART_135	2_91118083_91118160	0	7.454	0	0	0
SNUART_136	2_91159619_91159696	0	7.454	0	0	0
SNUART_137	2_9139857_9139953	0	0	6.63	8.498	36.402
SNUART_138	2_94652720_94652779	0	0	0	0	12.741
SNUART_139	2_9662241_9662301	0	8.386	0	0	0
SNUART_140	3_100011217_100011276	0	8.386	0	0	0
SNUART_141	3_10664433_10664487	0	0	0	0	70.984
SNUART_142	3_11024998_11025061	0	31.682	414.062	283.471	1323.21
SNUART_143	3_110277805_110277872	0	0	0	9.105	134.687
SNUART_144	3_1147612_1147672	0	0	0	0	7.28
SNUART_145	3_11749932_11749992	0	0	0	0	14.561
SNUART_146	3_119658188_119658250	0	0	0	3.642	0
SNUART_147	3_12223444_12223501	0	19.568	0	0	0
SNUART_148	3_124996981_124997043	0	7.454	0	0	0
SNUART_149	3_134560398_134560459	0	801.356	54.244	16.996	14.561
SNUART_150	3_135004547_135004609	0	0	0	0	5.46
SNUART_151	3_138091919_138091980	0	0	104.872	91.658	0
SNUART_152	3_141289250_141289322	0	15.841	0	0	0
SNUART_153	3_141748078_141748136	0	0	214.565	240.374	389.499
SNUART_154	3_142177129_142177187	0	0	214.565	240.374	389.499
SNUART_155	3_17756724_17756786	0	0	0	4.856	14.561
SNUART_156	3_17761057_17761145	0	0	0	0	18.201
SNUART_157	3_17761121_17761191	0	0	0	0	20.021
SNUART_158	3_2111546_2111613	0	0	0	0	3.64
SNUART_159	3_2177107_2177174	0	0	0	5.463	45.502
SNUART_160	3_26952301_26952368	0	6.523	0	0	0
SNUART_161	3_34710717_34710808	0	10.25	0	0	0
SNUART_162	3_38654299_38654372	0	0	0	0	14.561
SNUART_163	3_38765925_38765981	0	0	2.411	0	0
SNUART_164	3_39857597_39857654	0	0	19.889	0	0
SNUART_165	3_40874895_40874950	0	0	0	1.821	0
SNUART_166	3_41031906_41031971	0	11.182	0	0	0
SNUART_167	3_41902165_41902221	0	0	0	0	18.201
SNUART_168	3_41956919_41956975	0	0	0	0	18.201
SNUART_169	3_42070653_42070714	0	0	0	6.07	0
SNUART_170	3_42401486_42401612	0	0	124.761	139.611	2045.78
SNUART_171	3_4294756_4294827	0	8.386	0	0	0
SNUART_172	3_51655511_51655576	0	0	0	0	12.741
SNUART_173	3_55184438_55184498	0	0	0	4.249	0
SNUART_174	3_55853086_55853149	0	0	0	7.891	0
SNUART_175	3_59308563_59308626	0	0	271.822	0	0
SNUART_176	3_60338329_60338391	0	0	0	0	227.511
SNUART_177	3_60536447_60536505	0	0	0	0	16.381
SNUART_178	3_7977887_7977951	0	0	2.411	0	0
SNUART_179	3_8066292_8066356	0	0	2.411	0	0
SNUART_180	3_865928_866007	0	0	0	0	21.841
SNUART_181	3_877926_877993	0	0	0	0	23.661
SNUART_182	3_90047324_90047389	0	31.682	0	188.778	16.381
SNUART_183	3_9681106_9681165	0	0	2.411	6.677	0
SNUART_184	4_104333950_104334008	0	0	0	0	10.921
SNUART_185	4_104962542_104962599	0	0	21.698	0	0
SNUART_186	4_106636254_106636310	0	11.182	0	0	0
SNUART_187	4_108513252_108513322	0	0	11.451	0	23.661
SNUART_188	4_108807697_108807767	0	0	11.451	0	23.661
SNUART_189	4_110277090_110277158	0	161.203	0	10.319	91.005
SNUART_190	4_111113373_111113441	0	161.203	3.014	10.319	91.005
SNUART_191	4_111321710_111321778	0	161.203	3.014	10.319	91.005
SNUART_192	4_116710294_116710373	0	9.318	0	0	0
SNUART_193	4_117785426_117785487	0	0	0	0	367.658
SNUART_194	4_117890749_117890812	0	0	0	0	58.243
SNUART_195	4_1220244_1220307	0	348.497	9.643	24.28	38.222
SNUART_196	4_12437197_12437271	0	27.022	0	0	0
SNUART_197	4_12464974_12465040	381.427	314.02	0	12.14	0
SNUART_198	4_12658911_12658978	0	27.022	0	0	0
SNUART_199	4_129758577_129758639	0	0	6.027	11.533	52.783
SNUART_200	4_131392285_131392343	0	0	5.424	32.778	20.021
SNUART_201	4_132441524_132441585	0	0	1.808	0	18.201
SNUART_202	4_135067646_135067708	0	6.523	5.424	40.669	38.222
SNUART_203	4_135226217_135226286	0	0	10.246	0	18.201
SNUART_204	4_141705406_141705483	0	13.977	0	0	0
SNUART_205	4_2711112_2711172	0	0	0	5.463	0
SNUART_206	4_3146943_3147017	0	12.114	0	0	0
SNUART_207	4_32260457_32260528	0	6.523	0	0	0
SNUART_208	4_3279052_3279126	0	12.114	0	0	0
SNUART_209	4_41016308_41016368	0	9.318	0	0	0
SNUART_210	4_51848603_51848643	0	0	7.835	6.677	0
SNUART_211	4_58146507_58146571	0	0	423.705	0	0
SNUART_212	4_63051707_63051770	0	2477.68	0	0	0
SNUART_213	4_677933_678023	0	11.182	0	0	0
SNUART_214	4_760144_760207	0	25.159	0	0	0
SNUART_215	4_76136479_76136538	0	0	0	0	78.264
SNUART_216	4_82740306_82740366	0	0	1.808	0	0
SNUART_217	4_83683365_83683437	0	0	16.876	0	0
SNUART_218	4_87278076_87278135	0	0	0	0	7.28
SNUART_219	4_89324630_89324692	0	82.931	0	0	0
SNUART_220	4_914017_914080	0	25.159	0	0	0
SNUART_221	4_99284552_99284605	0	0	9.643	0	1993
SNUART_222	5_100312265_100312324	226.031	0	0	0	0
SNUART_223	5_102644928_102645000	0	0	0	0	16.381
SNUART_224	5_105195524_105195588	0	9.318	0	0	0
SNUART_225	5_105220268_105220332	0	9.318	0	0	0
SNUART_226	5_106665519_106665585	0	0	0	1.821	0
SNUART_227	5_106722043_106722109	0	0	0	1.821	0
SNUART_228	5_110502896_110502967	0	0	0	0	23.661
SNUART_229	5_14046105_14046162	0	9.318	0	0	0
SNUART_230	5_14203828_14203885	0	9.318	0	0	0
SNUART_231	5_14951419_14951492	0	22.363	0	0	0
SNUART_232	5_15091974_15092047	0	22.363	0	0	0
SNUART_233	5_16146520_16146564	141.269	41.931	7.835	18.817	0
SNUART_234	5_16223930_16223998	0	0	0	0	7.28
SNUART_235	5_16240251_16240313	0	0	0	0	9.1
SNUART_236	5_18727575_18727646	0	29.818	25.917	0	0
SNUART_237	5_20448797_20448878	0	0	0	0	18.201
SNUART_238	5_22636788_22636846	0	0	8.438	4.856	83.724
SNUART_239	5_22753420_22753482	0	0	0	0	16.381
SNUART_240	5_23000024_23000118	0	16.773	0	0	0
SNUART_241	5_23611582_23611640	0	11.182	0	0	0
SNUART_242	5_24730579_24730640	0	0	0	0	54.603
SNUART_243	5_272052_272110	0	11.182	0	4.249	40.042
SNUART_244	5_30185306_30185368	0	0	60.874	325.961	38.222
SNUART_245	5_3765362_3765428	0	9.318	0	0	0
SNUART_246	5_42590858_42590930	861.743	636.426	212.154	273.152	1146.66
SNUART_247	5_4261629_4261700	0	0	76.544	0	207.49
SNUART_248	5_4411883_4411943	0	29.818	7.835	6.677	43.682
SNUART_249	5_61513808_61513866	0	0	0	7.284	49.142
SNUART_250	5_6453278_6453354	0	0	0	0	18.201
SNUART_251	5_6501243_6501304	0	17.704	0	0	0
SNUART_252	5_66193716_66193784	0	0	1188.54	1232.83	12.741
SNUART_253	5_66194130_66194195	1610.47	1588.73	27230.4	63729.3	20.021
SNUART_254	5_6623106_6623167	0	17.704	0	0	0
SNUART_255	5_66387465_66387525	0	0	0	4.856	0
SNUART_256	5_69035215_69035271	0	0	0	0	16.381
SNUART_257	5_69087385_69087446	0	11.182	0	0	80.084
SNUART_258	5_721636_721702	0	0	13.26	9.105	56.423
SNUART_259	5_72203620_72203678	0	0	0	2.428	0
SNUART_260	5_76450385_76450450	0	0	0	0	29.121
SNUART_261	5_7777140_7777223	0	9.318	0	0	0
SNUART_262	5_79003269_79003362	0	12.114	0	0	0
SNUART_263	5_81688431_81688488	0	0	0	169.354	0
SNUART_264	5_83081025_83081101	0	10.25	0	0	0
SNUART_265	5_835147_835213	0	0	13.26	9.105	56.423
SNUART_266	5_87430692_87430759	0	0	0	0	9.1
SNUART_267	5_89876807_89876870	0	0	0	6.07	0
SNUART_268	5_90622562_90622622	0	0	1.808	52.202	0
SNUART_269	5_9143635_9143700	0	0	0	0	50.963
SNUART_270	6_101615212_101615293	0	8.386	0	0	0
SNUART_271	6_108192376_108192436	0	0	0	0	10.921
SNUART_272	6_108443731_108443786	0	0	0	6.677	47.322
SNUART_273	6_119679354_119679409	0	0	0	0	12.741
SNUART_274	6_1218887_1218950	0	0	0	0	12.741
SNUART_275	6_1289016_1289076	0	0	0	0	14.561
SNUART_276	6_144385168_144385258	1327.93	0	0	0	0
SNUART_277	6_151747789_151747858	0	0	0	0	25.481
SNUART_278	6_155358071_155358157	0	0	0	0	12.741
SNUART_279	6_156058359_156058420	0	0	0	4.856	0
SNUART_280	6_17715613_17715695	0	16.773	0	0	0
SNUART_281	6_25126046_25126112	0	11.182	0	0	0
SNUART_282	6_25525903_25525964	0	0	32.546	30.957	58.243
SNUART_283	6_26054074_26054128	0	0	0	6.07	0
SNUART_284	6_31312967_31313057	0	0	0	10.319	225.691
SNUART_285	6_38237426_38237509	0	0	0	20.638	0
SNUART_286	6_38782552_38782613	0	0	1.808	0	0
SNUART_287	6_38900098_38900159	0	0	1.808	0	0
SNUART_288	6_4245079_4245141	0	593.562	291.712	189.385	2171.37
SNUART_289	6_4257677_4257740	0	0	5.424	7.284	27.301
SNUART_290	6_42682636_42682694	0	0	0	13.961	0
SNUART_291	6_43108239_43108328	0	20.5	0	0	0
SNUART_292	6_44060597_44060657	0	0	0	6.07	0
SNUART_293	6_45544996_45545056	0	0	0	13.354	18.201
SNUART_294	6_45569146_45569206	0	0	0	13.354	18.201
SNUART_295	6_48436274_48436337	0	8.386	0	0	0
SNUART_296	6_50004676_50004767	0	0	0	0	14.561
SNUART_297	6_52739138_52739198	1751.74	2749.77	0	0	0
SNUART_298	6_53200144_53200225	0	54.045	7.233	0	43.682
SNUART_299	6_54613891_54613954	0	21.432	0	0	12.741
SNUART_300	6_58064308_58064369	1963.64	4240.66	32932.1	87479	16.381
SNUART_301	6_60144398_60144459	0	0	0	0	43.682
SNUART_302	6_62371283_62371351	0	77.34	6.63	0	0
SNUART_303	6_68330321_68330380	0	14.909	0	0	0
SNUART_304	6_71943670_71943731	0	0	0	0	16.381
SNUART_305	6_72237952_72238011	0	27.022	0	11.533	0
SNUART_306	6_73891046_73891095	0	6.523	0	0	0
SNUART_307	6_73927310_73927382	0	0	0	0	14.561
SNUART_308	6_76824912_76824985	0	0	0	0	7.28
SNUART_309	6_80985176_80985237	0	0	10.849	0	0
SNUART_310	6_81275422_81275478	0	0	9.643	11.533	0
SNUART_311	6_88942515_88942581	0	59.636	0	0	0
SNUART_312	6_90605597_90605662	0	0	0	6.07	0
SNUART_313	6_90797492_90797558	0	0	0	0	103.745
SNUART_314	6_96240296_96240370	0	13.977	0	0	0
SNUART_315	6_98971585_98971654	169.523	61.499	0	0	0
SNUART_316	7_111826458_111826516	0	44.727	0	0	0
SNUART_317	7_118434256_118434324	0	10.25	0	0	0
SNUART_318	7_119071188_119071253	0	0	17.479	10.926	0
SNUART_319	7_129585925_129585980	0	14.909	0	0	0
SNUART_320	7_129610315_129610373	0	0	0	0	16.381
SNUART_321	7_132097577_132097629	0	0	204.319	958.459	0
SNUART_322	7_133478798_133478859	0	0	60.271	0	158.348
SNUART_323	7_17852207_17852264	0	0	0	15.175	0
SNUART_324	7_17852240_17852287	0	0	0	0	18.201
SNUART_325	7_18560239_18560301	0	0	0	7.891	0
SNUART_326	7_22174545_22174609	19071.4	3699.28	0	0	0
SNUART_327	7_22716771_22716810	0	0	177.197	0	0
SNUART_328	7_22953700_22953776	0	863.787	0	0	0
SNUART_329	7_24380512_24380576	0	3699.28	0	6277.63	0
SNUART_330	7_26905687_26905750	0	0	6.63	0	25.481
SNUART_331	7_26934625_26934690	0	0	0	0	14.561
SNUART_332	7_27491899_27491981	0	7.454	0	0	0
SNUART_333	7_32727982_32728064	0	0	0	0	41.862
SNUART_334	7_34483677_34483748	0	6.523	0	0	0
SNUART_335	7_34981611_34981657	0	0	0	6.07	0
SNUART_336	7_36147238_36147301	0	0	0	4.249	25.481
SNUART_337	7_37088413_37088475	0	0	16.273	20.031	120.126
SNUART_338	7_41158302_41158359	0	0	5.424	0	0
SNUART_339	7_41355712_41355767	0	40502	0	0	0
SNUART_340	7_55687380_55687444	0	0	0	0	36.402
SNUART_341	7_58558606_58558680	0	10.25	0	0	0
SNUART_342	7_59717173_59717237	0	0	0	9.105	0
SNUART_343	7_64052376_64052450	0	0	0	0	16.381
SNUART_344	7_64448887_64448949	0	0	17.479	0	0
SNUART_345	7_64874152_64874210	0	0	5.424	9.105	0
SNUART_346	7_65580918_65580974	0	39.136	0	0	0
SNUART_347	7_69400040_69400092	0	0	0	0	63.703
SNUART_348	7_69920243_69920312	0	86.658	5.424	13.354	0
SNUART_349	7_81547144_81547195	0	37.272	5.424	0	0
SNUART_350	7_86141494_86141572	0	8.386	0	0	0
SNUART_351	7_95145340_95145406	0	0	5.424	0	0
SNUART_352	7_9647356_9647419	0	11.182	0	0	0
SNUART_353	7_97192101_97192172	0	0	1.808	6.677	12.741
SNUART_354	7_98873398_98873467	0	78.272	0	9.105	171.088
SNUART_355	7_9975898_9975980	0	18.636	0	0	0
SNUART_356	8_103832890_103832963	0	13.977	0	0	0
SNUART_357	8_113990757_113990839	0	75.477	0	0	0
SNUART_358	8_115200079_115200140	395130	463482	2.39892e+06	1.06325e+06	43.682
SNUART_359	8_115200210_115200271	0	18157.2	0	0	0
SNUART_360	8_115200392_115200451	0	294708	0	0	0
SNUART_361	8_115200553_115200622	3997.92	8431.94	87531	34912.4	0
SNUART_362	8_115200689_115200749	0	0	5009.73	2043.17	0
SNUART_363	8_121660709_121660750	0	0	0	18.21	0
SNUART_364	8_122295635_122295680	0	0	0	0	20.021
SNUART_365	8_128644061_128644125	0	0	0	0	427.721
SNUART_366	8_131104047_131104107	0	13.045	0	0	0
SNUART_367	8_137797644_137797705	0	0	0	5.463	23.661
SNUART_368	8_1419698_1419776	0	0	0	621.572	0
SNUART_369	8_144626277_144626334	0	0	0	0	14.561
SNUART_370	8_145570413_145570471	0	47.522	0	0	0
SNUART_371	8_16329052_16329111	0	81.999	0	0	0
SNUART_372	8_1841870_1841934	0	7.454	0	0	0
SNUART_373	8_28790632_28790695	0	8.386	0	0	0
SNUART_374	8_3098803_3098937	0	40.068	0	0	0
SNUART_375	8_4005402_4005458	0	27.022	22.3	30.35	0
SNUART_376	8_40584109_40584172	0	0	6.63	9.105	32.762
SNUART_377	8_46027654_46027697	0	0	43.998	0	0
SNUART_378	8_5601532_5601610	0	6.523	0	0	0
SNUART_379	8_5902214_5902286	0	13.045	0	0	0
SNUART_380	8_644802_644875	0	7.454	0	0	0
SNUART_381	8_70118927_70119012	0	58.704	30.738	74.661	0
SNUART_382	8_76919294_76919357	0	0	11.451	0	0
SNUART_383	8_77043338_77043403	0	2807.54	0	0	0
SNUART_384	8_77062819_77062886	0	68.022	0	0	0
SNUART_385	8_77119399_77119462	0	9.318	0	0	0
SNUART_386	8_87897318_87897364	0	0	0	75.875	0
SNUART_387	9_102929223_102929285	0	0	136.212	367.844	0
SNUART_388	9_113164254_113164327	0	16.773	0	0	0
SNUART_389	9_116865184_116865234	11725.4	4163.32	307.985	403.658	2943.09
SNUART_390	9_12034390_12034496	0	0	6.027	0	0
SNUART_391	9_1228073_1228132	0	22.363	0	0	0
SNUART_392	9_126099479_126099542	0	0	0	0	23.661
SNUART_393	9_128936642_128936718	0	31.682	0	0	0
SNUART_394	9_136551562_136551621	0	0	3.014	0	0
SNUART_395	9_136605234_136605309	0	0	0	0	851.802
SNUART_396	9_137400695_137400742	0	8.386	0	0	0
SNUART_397	9_139492480_139492556	0	0	8.438	0	0
SNUART_398	9_144800501_144800562	0	0	0	0	7.28
SNUART_399	9_145545619_145545674	0	8.386	0	0	0
SNUART_400	9_147940121_147940188	0	0	21.095	0	0
SNUART_401	9_148162786_148162853	0	0	21.095	0	20.021
SNUART_402	9_148300303_148300359	0	0	6.63	0	30.942
SNUART_403	9_148560586_148560672	0	12.114	0	0	0
SNUART_404	9_153548974_153549049	0	11.182	0	0	0
SNUART_405	9_153657839_153657897	0	0	4.219	4.856	16.381
SNUART_406	9_18490343_18490410	0	0	0	122.008	0
SNUART_407	9_21654110_21654154	1624.6	305.633	0	0	900.945
SNUART_408	9_44167438_44167500	452.062	774.333	9329.35	24615.8	602.45
SNUART_409	9_49617682_49617756	0	12.114	0	0	0
SNUART_410	9_50938232_50938290	0	0	0	0	18.201
SNUART_411	9_52977572_52977666	50927.6	0	0	0	0
SNUART_412	9_55566330_55566382	0	9.318	0	0	0
SNUART_413	9_57824500_57824556	0	14.909	0	0	0
SNUART_414	9_57829962_57830018	0	14.909	0	0	0
SNUART_415	9_6329514_6329589	0	20.5	0	0	0
SNUART_416	9_6430267_6430342	0	20.5	0	0	0
SNUART_417	9_6819059_6819115	0	0	0	0	14.561
SNUART_418	9_7036133_7036192	0	10.25	0	0	0
SNUART_419	9_72315797_72315867	0	20.5	0	0	0
SNUART_420	9_72339104_72339166	0	0	71.12	459.502	1001.05
SNUART_421	9_72461653_72461715	0	0	71.12	459.502	1001.05
SNUART_422	9_7464751_7464825	0	13.977	16.876	29.743	47.322
SNUART_423	9_77340896_77340961	0	0	6.63	0	278.474
SNUART_424	9_84170520_84170572	0	9.318	0	0	0
SNUART_425	9_85226923_85226980	0	9.318	0	0	0
SNUART_426	9_8561309_8561368	0	0	0	0	23.661
SNUART_427	10_11786583_11786647	0	0	0	7.891	18.201
SNUART_428	10_11963163_11963227	0	0	0	7.891	18.201
SNUART_429	10_12073464_12073542	0	0	0	0	29.121
SNUART_430	10_15715000_15715044	367.3	231.089	577.999	782.428	0
SNUART_431	10_22926519_22926563	0	0	0	5.463	0
SNUART_432	10_27660251_27660340	0	12.114	0	0	0
SNUART_433	10_27752743_27752806	0	0	3.616	13.354	161.988
SNUART_434	10_31340342_31340404	0	0	0	7.891	0
SNUART_435	10_37839256_37839316	0	0	0	0	5.46
SNUART_436	10_42020474_42020533	0	0	40.984	82.553	0
SNUART_437	10_45585491_45585546	0	0	0	0	14.561
SNUART_438	10_66162174_66162241	0	0	13.862	7.284	63.703
SNUART_439	11_14607143_14607205	0	0	7.835	37.634	343.997
SNUART_440	11_1545745_1545811	0	0	0	0	30.942
SNUART_441	11_16187527_16187591	0	13.977	0	0	0
SNUART_442	11_1743339_1743405	0	0	0	0	30.942
SNUART_443	11_26036930_26036999	0	18.636	0	0	0
SNUART_444	11_303919_304008	0	15.841	0	0	0
SNUART_445	11_38327064_38327114	0	9.318	0	0	0
SNUART_446	11_4056390_4056449	0	0	29.533	12.14	127.406
SNUART_447	11_6249983_6250048	0	13.045	12.054	9.712	27.301
SNUART_448	11_64051862_64051908	0	0	0	0	1630.8
SNUART_449	11_6422005_6422070	0	13.045	12.054	9.712	27.301
SNUART_450	11_76091372_76091447	0	7.454	0	0	0
SNUART_451	11_84694665_84694727	0	0	0	0	25.481
SNUART_452	12_10507169_10507242	0	0	0	6.07	0
SNUART_453	12_15220958_15221013	0	7.454	0	0	0
SNUART_454	12_15226431_15226498	0	0	0	0	16.381
SNUART_455	12_15941983_15942043	0	0	0	0	16.381
SNUART_456	12_18750337_18750410	0	57.772	23.506	27.315	0
SNUART_457	12_20172098_20172161	0	10.25	0	0	0
SNUART_458	12_20511517_20511580	0	17.704	0	0	0
SNUART_459	12_21008908_21008961	0	0	0	0	38.222
SNUART_460	12_22357150_22357217	0	0	0	4.856	0
SNUART_461	12_22358247_22358321	0	12.114	0	0	0
SNUART_462	12_23440145_23440200	0	297.247	0	0	70.984
SNUART_463	12_23443868_23443922	0	263.702	0	0	0
SNUART_464	12_23467492_23467550	0	7.454	0	0	0
SNUART_465	12_23948877_23948934	0	13.045	0	0	0
SNUART_466	12_24289543_24289620	0	7.454	0	0	0
SNUART_467	12_26413906_26413979	0	0	0	0	101.925
SNUART_468	12_36047914_36047959	0	47.522	0	15.175	0
SNUART_469	12_37079097_37079158	0	0	497.236	774.537	1199.44
SNUART_470	12_37088091_37088194	0	0	411.651	457.681	1062.93
SNUART_471	12_4058017_4058095	0	6.523	0	0	0
SNUART_472	12_44808907_44808977	0	0	366.448	309.572	1301.36
SNUART_473	12_45165048_45165105	0	0	0	0	18.201
SNUART_474	12_45213061_45213118	0	15.841	0	0	0
SNUART_475	12_47377465_47377525	0	0	0	0	12.741
SNUART_476	12_4808396_4808453	0	0	0	0	30.942
SNUART_477	12_4826580_4826640	0	0	0	0	70.984
SNUART_478	12_49015932_49015993	0	0	5.424	0	0
SNUART_479	12_49595469_49595526	0	0	0	0	27.301
SNUART_480	12_49595502_49595589	0	0	0	0	27.301
SNUART_481	12_52441127_52441174	0	620.585	0	0	0
SNUART_482	12_52693338_52693396	0	0	6.027	0	0
SNUART_483	12_5413732_5413793	0	0	4.822	0	18.201
SNUART_484	12_55231139_55231229	0	7.454	0	0	0
SNUART_485	12_55365565_55365626	0	0	3.014	0	0
SNUART_486	12_55528575_55528648	0	12.114	0	0	0
SNUART_487	12_62346363_62346428	0	0	0	6.07	0
SNUART_488	12_631110_631171	0	0	0	0	14.561
SNUART_489	13_101964292_101964381	0	129.521	0	0	0
SNUART_490	13_103802206_103802278	0	10.25	0	0	0
SNUART_491	13_108096435_108096496	0	0	0	2.428	0
SNUART_492	13_112108557_112108614	240.158	335.451	53.641	24.887	0
SNUART_493	13_119423593_119423656	0	0	0	0	20.021
SNUART_494	13_123088871_123088933	0	7.454	0	0	0
SNUART_495	13_135176688_135176762	0	8.386	0	0	0
SNUART_496	13_135276765_135276828	0	6.523	0	0	27.301
SNUART_497	13_136740196_136740294	0	0	52.436	26.708	21.841
SNUART_498	13_136740234_136740294	0	0	52.436	26.708	21.841
SNUART_499	13_141815092_141815179	0	0	0	5.463	0
SNUART_500	13_142814739_142814807	0	11.182	0	0	0
SNUART_501	13_143366146_143366200	0	0	0	4.856	0
SNUART_502	13_147183112_147183191	0	64.295	0	0	0
SNUART_503	13_159013559_159013619	0	11.182	0	0	0
SNUART_504	13_167103219_167103307	0	10.25	0	0	0
SNUART_505	13_175780346_175780403	0	0	0	5.463	0
SNUART_506	13_175901794_175901851	0	0	0	5.463	0
SNUART_507	13_187208776_187208839	0	13.045	0	0	0
SNUART_508	13_190079506_190079564	0	0	7.835	27.922	81.904
SNUART_509	13_199504293_199504361	0	0	4.822	0	40.042
SNUART_510	13_202679342_202679394	0	0	21.095	27.315	174.729
SNUART_511	13_212396885_212396968	395.554	113.681	21.698	77.696	411.34
SNUART_512	13_214728891_214728952	0	0	0	0	50.963
SNUART_513	13_216633479_216633546	0	0	0	0	32.762
SNUART_514	13_217852802_217852893	0	14.909	0	0	0
SNUART_515	13_2369952_2370029	0	24.227	0	0	0
SNUART_516	13_24885254_24885316	197.777	416.519	632.846	4192.57	7151.13
SNUART_517	13_28513354_28513397	0	0	164.54	0	0
SNUART_518	13_30811201_30811278	0	0	0	21.245	0
SNUART_519	13_34899594_34899655	0	0	0	0	14.561
SNUART_520	13_35430492_35430565	0	10.25	4.219	12.747	91.005
SNUART_521	13_37098883_37098950	0	14.909	0	0	0
SNUART_522	13_37872489_37872552	0	0	0	0	7.28
SNUART_523	13_38966642_38966698	0	0	0	0	187.469
SNUART_524	13_39656235_39656293	0	0	0	0	25.481
SNUART_525	13_49044640_49044710	0	21.432	0	0	0
SNUART_526	13_6657216_6657292	889.997	0	0	0	0
SNUART_527	13_77013691_77013766	0	89.454	0	0	0
SNUART_528	13_80688664_80688726	0	154.68	69.312	0	0
SNUART_529	13_82934212_82934287	0	0	0	0	10.921
SNUART_530	13_91138615_91138679	0	0	0	6.677	0
SNUART_531	13_9887783_9887873	0	7.454	0	0	0
SNUART_532	14_107949838_107949902	0	0	0	0	20.021
SNUART_533	14_110499625_110499700	0	6.523	0	0	21.841
SNUART_534	14_118986457_118986527	0	0	0	0	20.021
SNUART_535	14_121572791_121572874	0	8.386	0	0	0
SNUART_536	14_122037584_122037633	0	11.182	0	0	0
SNUART_537	14_133619334_133619396	0	14.909	0	13.961	0
SNUART_538	14_134752430_134752491	0	0	4.822	6.677	41.862
SNUART_539	14_139022_139085	0	0	0	0	20.021
SNUART_540	14_139048390_139048453	0	0	0	0	12.741
SNUART_541	14_141102314_141102368	0	13.045	0	0	0
SNUART_542	14_143587795_143587859	0	20.5	0	0	0
SNUART_543	14_147036654_147036745	0	0	0	0	12.741
SNUART_544	14_152771767_152771828	0	0	0	0	5.46
SNUART_545	14_25004942_25005005	0	0	6.027	0	23.661
SNUART_546	14_27133584_27133648	0	7.454	0	0	0
SNUART_547	14_28809947_28810016	0	26.091	0	0	0
SNUART_548	14_30889351_30889429	0	0	0	15.175	0
SNUART_549	14_31270950_31271010	0	8.386	0	0	0
SNUART_550	14_32287065_32287109	0	0	0	839.486	0
SNUART_551	14_36090855_36090914	0	0	6.63	4.856	0
SNUART_552	14_37321068_37321138	0	14.909	0	0	0
SNUART_553	14_3836038_3836100	0	0	0	6.677	0
SNUART_554	14_41729210_41729283	0	0	0	0	14.561
SNUART_555	14_41926355_41926411	0	10.25	0	0	0
SNUART_556	14_50622217_50622294	0	0	4.219	0	0
SNUART_557	14_53357285_53357357	0	10.25	0	0	0
SNUART_558	14_53695905_53695964	0	0	168.759	305.93	0
SNUART_559	14_54843644_54843716	0	0	0	0	595.169
SNUART_560	14_57493972_57494023	0	0	16.273	0	0
SNUART_561	14_58513719_58513786	0	19.568	0	0	0
SNUART_562	14_60892601_60892662	0	0	1181.91	1638.91	1446.97
SNUART_563	14_64920263_64920325	0	0	1.808	0	0
SNUART_564	14_65064094_65064156	0	0	1.808	0	0
SNUART_565	14_67541064_67541142	0	7.454	0	0	0
SNUART_566	14_72207607_72207665	0	0	7.233	6.677	34.582
SNUART_567	14_77547180_77547241	0	0	0	3.642	0
SNUART_568	14_7758797_7758859	0	0	0	90.444	0
SNUART_569	14_7955516_7955578	0	0	0	90.444	0
SNUART_570	14_81126533_81126597	0	10.25	0	0	0
SNUART_571	14_8246323_8246385	0	0	0	90.444	0
SNUART_572	14_82758248_82758320	0	0	0	6.677	0
SNUART_573	14_94051844_94051905	0	17.704	37.368	0	16.381
SNUART_574	14_94928351_94928410	0	0	0	0	14.561
SNUART_575	15_107204372_107204456	0	10.25	0	0	0
SNUART_576	15_127205195_127205277	0	6.523	0	0	0
SNUART_577	15_132696202_132696256	0	0	13.26	81.946	0
SNUART_578	15_133957557_133957616	889.997	802.288	1610.44	8486.52	0
SNUART_579	15_137863829_137863880	0	12.114	0	0	0
SNUART_580	15_138598225_138598287	0	13.977	0	0	0
SNUART_581	15_145171736_145171795	0	0	0	4.856	18.201
SNUART_582	15_152328539_152328604	0	14.909	0	0	0
SNUART_583	15_152956487_152956548	0	0	0	0	21.841
SNUART_584	15_155073686_155073770	0	6.523	0	0	0
SNUART_585	15_155278671_155278734	0	0	0	0	20.021
SNUART_586	15_45612717_45612767	0	12.114	0	0	0
SNUART_587	15_51314042_51314110	0	10.25	0	0	0
SNUART_588	15_51661525_51661564	0	0	0	21.245	0
SNUART_589	15_59839804_59839858	0	0	16.876	0	0
SNUART_590	15_97019574_97019647	0	20.5	0	0	0
SNUART_591	15_98032876_98032946	0	0	0	15.175	0
SNUART_592	16_11040824_11040884	0	0	0	90.444	0
SNUART_593	16_18362898_18362959	0	0	254.946	157.214	38.222
SNUART_594	16_18650661_18650721	0	0	15.67	0	0
SNUART_595	16_29137325_29137406	0	11.182	0	0	0
SNUART_596	16_35238826_35238951	0	8.386	0	0	0
SNUART_597	16_36468129_36468191	0	0	6.027	22.459	74.624
SNUART_598	16_40072778_40072846	0	8.386	0	0	0
SNUART_599	16_46373671_46373723	1426.82	0	0	0	0
SNUART_600	16_48458276_48458341	0	0	12.657	18.817	0
SNUART_601	16_52486879_52486944	0	14.909	0	0	0
SNUART_602	16_55770961_55771023	0	27.022	0	0	236.612
SNUART_603	16_57174583_57174652	0	34.477	19.889	9.105	63.703
SNUART_604	16_57298763_57298832	0	9.318	0	2.428	14.561
SNUART_605	16_59466904_59466966	0	0	0	15.175	107.385
SNUART_606	16_59921285_59921347	0	0	0	0	20.021
SNUART_607	16_639837_639887	0	0	10.246	0	0
SNUART_608	16_74013412_74013493	0	0	0	0	96.465
SNUART_609	16_74420125_74420181	0	50.318	0	0	0
SNUART_610	16_74538533_74538594	0	0	0	1672.3	0
SNUART_611	16_77793909_77793967	0	0	0	0	25.481
SNUART_612	17_13100428_13100489	0	49.386	3.014	6.07	23.661
SNUART_613	17_13342492_13342551	0	0	2.411	0	0
SNUART_614	17_13455350_13455405	0	0	0	0	16.381
SNUART_615	17_13598752_13598811	0	0	2.411	0	0
SNUART_616	17_13746194_13746258	0	0	0	36.42	0
SNUART_617	17_14871101_14871169	0	6.523	0	0	0
SNUART_618	17_21834392_21834443	0	9.318	0	0	0
SNUART_619	17_29956359_29956414	0	9.318	0	0	0
SNUART_620	17_36622280_36622340	0	15.841	0	0	0
SNUART_621	17_36960909_36961025	0	0	18.684	42.49	18.201
SNUART_622	17_37443740_37443807	0	7.454	0	0	0
SNUART_623	17_38802809_38802875	0	50.318	0	0	0
SNUART_624	17_39055961_39056023	0	10.25	0	0	0
SNUART_625	17_41956954_41957005	0	2439.48	0	0	0
SNUART_626	17_43498965_43499026	0	0	0	3.035	0
SNUART_627	17_45920337_45920405	0	0	0	0	10.921
SNUART_628	17_51883526_51883583	0	13.045	0	0	0
SNUART_629	17_52796234_52796273	0	37.272	14.465	21.852	0
SNUART_630	17_53735523_53735586	0	0	4.822	0	0
SNUART_631	17_5625186_5625235	0	0	0	91.051	0
SNUART_632	17_56332852_56332936	0	10.25	0	0	0
SNUART_633	17_56605337_56605421	0	10.25	0	0	0
SNUART_634	17_59642810_59642872	0	10.25	0	0	0
SNUART_635	17_66123658_66123716	0	0	2.411	0	47.322
SNUART_636	18_1867465_1867529	0	0	0	72.233	0
SNUART_637	18_19322363_19322433	0	27.954	0	0	0
SNUART_638	18_19945889_19945947	0	16.773	0	0	0
SNUART_639	18_20030652_20030716	0	23.295	0	0	0
SNUART_640	18_22280554_22280613	0	20.5	22.903	22.459	0
SNUART_641	18_22467331_22467390	0	20.5	22.903	22.459	0
SNUART_642	18_38640029_38640095	0	9.318	0	0	0
SNUART_643	18_38937071_38937137	0	9.318	0	0	0
SNUART_644	18_48056221_48056264	0	20.5	94.625	219.735	30.942
SNUART_645	18_52278131_52278192	0	0	8.438	7.284	0
SNUART_646	18_55177022_55177091	0	0	0	0	9.1
SNUART_647	18_55338746_55338805	0	0	0	0	20.021
SNUART_648	18_55400309_55400379	0	0	2635.05	0	8432.48
SNUART_649	18_55605421_55605490	0	8.386	0	0	0
SNUART_650	GL892339.1_1365_1432	0	15.841	0	0	0
SNUART_651	GL892559.2_20787_20877	0	7.454	0	0	0
SNUART_652	GL892847.1_5535_5625	0	0	0	10.319	12.741
SNUART_653	GL892870.1_4121_4188	0	0	247.111	233.696	1672.66
SNUART_654	GL892871.2_56019_56077	0	1487.17	7177.68	18365.5	21255
SNUART_655	GL892875.2_42699_42776	84.762	0	0	0	0
SNUART_656	GL892933.2_91881_91931	0	0	0	325.961	0
SNUART_657	GL892961.2_40386_40449	0	0	0	0	12.741
SNUART_658	GL892983.1_13330_13387	0	28.886	0	0	0
SNUART_659	GL893011.1_56419_56470	0	0	0	0	1408.75
SNUART_660	GL893138.2_60548_60610	0	8.386	0	0	0
SNUART_661	GL893173.1_85904_85958	0	0	0	4.249	0
SNUART_662	GL893223.2_27763_27821	0	0	0	0	18.201
SNUART_663	GL893303.2_79864_79957	0	11.182	0	0	0
SNUART_664	GL893653.2_66232_66310	0	0	0	0	29.121
SNUART_665	GL893654.2_6776_6838	0	0	13.862	33.385	80.084
SNUART_666	GL893675.2_52866_52952	0	15.841	0	0	0
SNUART_667	GL893915.1_100836_100951	0	0	9.643	0	16.381
SNUART_668	GL894044.2_62579_62635	0	0	0	36.42	587.889
SNUART_669	GL894108.1_39400_39464	0	7.454	0	0	0
SNUART_670	GL894213.2_15524_15591	3997.92	8431.94	87503.3	34907	0
SNUART_671	GL894213.2_15693_15752	0	294708	0	0	0
SNUART_672	GL894213.2_16004_16065	395130	463482	2.39892e+06	1.06325e+06	43.682
SNUART_673	GL894231.1_10060_10121	0	0	0	0	591.529
SNUART_674	GL894231.1_11740_11798	0	0	29.533	125.043	0
SNUART_675	GL894231.1_12261_12325	0	7.454	0	0	442.282
SNUART_676	GL894231.1_15869_15927	0	0	0	0	1628.98
SNUART_677	GL894231.1_16615_16675	113.015	0	137.418	21.245	1143.02
SNUART_678	GL894231.1_17496_17556	0	0	987.239	4999.89	0
SNUART_679	GL894231.1_20449_20509	0	0	0	0	25.481
SNUART_680	GL894231.1_20908_20962	0	0	0	0	1998.46
SNUART_681	GL894231.1_23070_23131	0	0	0	0	398.6
SNUART_682	GL894231.1_25700_25764	0	0	5.424	13.354	467.763
SNUART_683	GL894231.1_31684_31742	0	0	0	0	123.766
SNUART_684	GL894266.1_2957_3022	0	0	12.054	6.677	134.687
SNUART_685	GL894329.1_53757_53824	0	0	8.438	55.237	0
SNUART_686	GL894677.1_44254_44319	0	0	0	0	29.121
SNUART_687	GL894750.2_75353_75405	0	9.318	0	0	0
SNUART_688	GL894855.1_44044_44089	0	0	0	18.817	0
SNUART_689	GL894868.1_11484_11545	0	0	6.027	5.463	0
SNUART_690	GL894920.1_22186_22253	0	7.454	0	0	0
SNUART_691	GL894932.2_86823_86900	0	0	4.219	0	0
SNUART_692	GL895172.1_8687_8749	0	0	9.643	23.066	158.348
SNUART_693	GL895236.1_19514_19566	0	0	204.319	958.459	0
SNUART_694	GL895275.1_7936_8000	19099.6	0	0	0	0
SNUART_695	GL895387.1_30653_30712	0	0	0	0	1761.85
SNUART_696	GL895499.1_15195_15278	0	0	0	0	7.28
SNUART_697	GL895583.1_13870_13962	0	11.182	0	0	0
SNUART_698	GL896148.1_26515_26603	0	192.884	0	0	25.481
SNUART_699	GL896218.1_22336_22423	0	8.386	0	0	0
SNUART_700	GL896225.1_8492_8547	0	0	5.424	0	0
SNUART_701	GL896264.1_37169_37233	0	13.045	6.63	0	20.021
SNUART_702	GL896290.2_20638_20706	0	17.704	0	0	0
SNUART_703	GL896296.2_16394_16467	0	0	0	0	101.925
SNUART_704	GL896296.2_4647_4705	0	0	0	0	47.322
SNUART_705	GL896302.1_17726_17790	536.823	710.038	1276.54	2218.6	4684.91
SNUART_706	GL896314.1_7459_7520	0	0	5.424	0	12.741
SNUART_707	GL896425.1_1749_1812	0	21.432	19.287	92.265	14.561
SNUART_708	GL896485.1_3835_3898	0	0	37.971	40.669	364.018
SNUART_709	GL896538.1_22066_22125	0	0	11.451	0	0
SNUART_710	JH118464.1_101681_101747	0	7.454	0	0	0
SNUART_711	JH118468.1_11859_11926	0	161.203	0	0	0
SNUART_712	JH118486.1_73092_73151	0	0	10.849	11.533	47.322
SNUART_713	JH118494.1_36734_36796	0	0	60.874	325.961	38.222
SNUART_714	JH118499.1_64259_64330	0	6.523	0	0	0
SNUART_715	JH118523.1_19210_19273	0	0	0	0	27.301
SNUART_716	JH118582.1_99962_100024	0	56.84	0	0	0
SNUART_717	JH118641.1_17407_17486	0	32.613	0	0	0
SNUART_718	JH118647.1_32180_32241	240.158	144.43	7.835	7.284	0
SNUART_719	JH118654.1_238142_238204	0	0	6.027	22.459	74.624
SNUART_720	JH118655.1_39091_39154	0	0	0	7.891	0
SNUART_721	JH118682.1_307_389	0	348.497	0	0	0
SNUART_722	JH118722.1_34539_34610	0	9.318	0	0	0
SNUART_723	JH118729.1_80950_81049	0	0	3002.7	2110.55	0
SNUART_724	JH118729.1_80987_81049	0	0	3002.7	2110.55	0
SNUART_725	JH118792.1_76440_76506	0	15.841	0	0	0
SNUART_726	JH118864.1_12597_12660	0	17.704	0	0	0
SNUART_727	JH118870.1_63050_63128	0	6.523	0	0	0
SNUART_728	JH118928.1_45791_45852	0	0	0	0	54.603
SNUART_729	JH118943.1_5155_5223	0	0	0	0	36.402
SNUART_730	JH118951.1_125814_125873	0	0	0	0	78.264
SNUART_731	JH118990.1_59634_59692	0	0	4.219	4.856	16.381
SNUART_732	X_103838286_103838326	0	29.818	0	0	0
SNUART_733	X_107853095_107853137	0	13.977	0	0	0
SNUART_734	X_108629484_108629542	84.762	29.818	16.273	14.568	0
SNUART_735	X_108630560_108630624	0	0	40.984	13.961	0
SNUART_736	X_108691616_108691691	1186.66	1562.64	1332.59	449.79	0
SNUART_737	X_108710179_108710239	0	18.636	7.233	0	0
SNUART_738	X_108806668_108806751	0	0	21.095	14.568	0
SNUART_739	X_109584229_109584300	0	54.045	0	0	54.603
SNUART_740	X_109599684_109599752	0	0	8.438	12.747	0
SNUART_741	X_109606372_109606440	0	0	8.438	12.747	0
SNUART_742	X_109613061_109613129	0	0	8.438	12.747	0
SNUART_743	X_109619720_109619788	0	0	8.438	12.747	0
SNUART_744	X_109734824_109734892	0	0	8.438	12.747	0
SNUART_745	X_109750285_109750356	0	54.045	0	0	54.603
SNUART_746	X_112844297_112844382	0	19.568	0	0	0
SNUART_747	X_113686744_113686806	0	0	0	7.284	5.46
SNUART_748	X_114132083_114132148	0	0	0	0	29.121
SNUART_749	X_11609306_11609368	0	13.977	0	0	0
SNUART_750	X_11651586_11651648	0	0	0	0	223.871
SNUART_751	X_123217311_123217371	0	19.568	0	0	0
SNUART_752	X_123462670_123462730	0	19.568	0	0	0
SNUART_753	X_126643899_126643964	0	24.227	0	0	0
SNUART_754	X_127253060_127253133	0	0	0	0	65.523
SNUART_755	X_128820188_128820259	0	0	0	5.463	0
SNUART_756	X_130807837_130807902	0	0	0	6.677	21.841
SNUART_757	X_136185265_136185322	692.22	1088.35	0	15.175	0
SNUART_758	X_136186285_136186342	1681.11	2029.48	0	18.817	23.661
SNUART_759	X_136187807_136187867	0	25.159	0	0	0
SNUART_760	X_136188532_136188586	2783.01	3527.83	3.014	29.136	12.741
SNUART_761	X_136189052_136189109	98.889	291.656	0	0	0
SNUART_762	X_136189554_136189613	0	8.386	0	0	0
SNUART_763	X_137140012_137140072	0	136.976	224.811	0	0
SNUART_764	X_137160439_137160498	6639.66	4078.53	1066.19	6.07	0
SNUART_765	X_137160752_137160812	3178.56	2688.27	5006.71	12.14	0
SNUART_766	X_137175096_137175156	0	14.909	219.386	0	0
SNUART_767	X_137225803_137225862	1384.44	1698.69	1676.14	3.035	0
SNUART_768	X_137237110_137237170	3658.88	2921.22	3392.66	12.14	0
SNUART_769	X_140863218_140863280	0	0	21.698	0	0
SNUART_770	X_14172602_14172704	0	0	0	0	591.529
SNUART_771	X_142061728_142061798	0	9.318	0	0	0
SNUART_772	X_23492019_23492066	0	0	10.849	0	0
SNUART_773	X_39824716_39824773	0	36.341	0	0	0
SNUART_774	X_48069365_48069427	0	0	7.835	6.07	29.121
SNUART_775	X_48632394_48632455	0	7.454	95.831	102.584	322.156
SNUART_776	X_48639769_48639832	0	0	0	703.517	0
SNUART_777	X_48640826_48640886	169.523	247.861	1099.34	1084.11	4484.7
SNUART_778	X_48643219_48643285	0	0	584.026	1816.15	2600.91
SNUART_779	X_53138318_53138381	0	0	116.323	0	0
SNUART_780	X_67530381_67530433	0	0	0	0	16.381
SNUART_781	X_69515840_69515904	0	0	0	11.533	0
SNUART_782	X_93507168_93507233	0	13.045	0	0	0
SNUART_783	X_94852406_94852467	0	0	3.014	0	0

## Sheet: 3. Differential expression
Samples	BL	ES-like	PEB	PFF	BL&ES-like	PEB&PFF		Samples	Condition
miRNAs	ssc-miR-105-1	ssc-miR-106a	ssc-let-7c	ssc-miR-100	ssc-miR-105-1	ssc-let-7d-5p		BL	BL>2*ES-like and BL>2*PEB and BL>2*PFF
	ssc-miR-105-2	ssc-miR-126-3p	ssc-miR-10a-3p	ssc-miR-133a-5p	ssc-miR-105-2	ssc-let-7f		ES-like	ES-like>2*BL and ES-like>2*PEB and ES-like>2*PFF
	ssc-miR-10b	ssc-miR-126-5p	ssc-miR-10a-5p	ssc-miR-143-3p	ssc-miR-1285	ssc-let-7g		PEB	PEB>2*BL and PEB>2*ES-like and PEB>2*PFF
	ssc-miR-1249	ssc-miR-1271	ssc-miR-127	ssc-miR-143-5p	ssc-miR-1468	ssc-miR-125b		PFF	PFF>2*BL and PFF>2*ES-like and PFF>2*PEB
	ssc-miR-128	ssc-miR-138	ssc-miR-142-3p	ssc-miR-145-3p	ssc-miR-202-5p	ssc-miR-181a		BL&ES-like	BL>2*PEB and BL>2*PFF and ES-like>2*PEB and ES-like>2*PFF
	ssc-miR-1285	ssc-miR-144	ssc-miR-142-5p	ssc-miR-145-5p	ssc-miR-204	ssc-miR-181b		PEB&PFF	PEB>2*BL and PEB>2*ES-like and PFF>2*BL and PFF>2*ES-like
	ssc-miR-129a-3p	ssc-miR-148a-3p	ssc-miR-146b	ssc-miR-152	ssc-miR-219a	ssc-miR-199a-3p
	ssc-miR-1307	ssc-miR-148a-5p	ssc-miR-1839-5p	ssc-miR-153	ssc-miR-219b-3p	ssc-miR-199b-3p
	ssc-miR-133a-3p	ssc-miR-18b	ssc-miR-208b	ssc-miR-155-5p	ssc-miR-362	ssc-miR-199b-5p
	ssc-miR-1343	ssc-miR-192	ssc-miR-216	ssc-miR-15a	ssc-miR-371-5p	ssc-miR-214
	ssc-miR-139-3p	ssc-miR-194b-5p	ssc-miR-217	ssc-miR-193a-3p	ssc-miR-425-5p	ssc-miR-24-1-5p
	ssc-miR-139-5p	ssc-miR-20b	ssc-miR-30a-3p	ssc-miR-199b-5p	ssc-miR-451	ssc-miR-24-3p
	ssc-miR-1468	ssc-miR-210	ssc-miR-30c-3p	ssc-miR-21	ssc-miR-489	ssc-miR-27a
	ssc-miR-149	ssc-miR-224	ssc-miR-31	ssc-miR-221-3p	ssc-miR-7136-3p	ssc-miR-323
	ssc-miR-150	ssc-miR-32	ssc-miR-325	ssc-miR-2320-5p	ssc-miR-9820-5p	ssc-miR-335
	ssc-miR-151-3p	ssc-miR-339-3p	ssc-miR-328	ssc-miR-23a		ssc-miR-450b-3p
	ssc-miR-182	ssc-miR-363	ssc-miR-376b	ssc-miR-27a		ssc-miR-542-3p
	ssc-miR-184	ssc-miR-452	ssc-miR-382	ssc-miR-345-5p		ssc-miR-582
	ssc-miR-187	ssc-miR-490	ssc-miR-450b-3p	ssc-miR-3613		ssc-miR-708-3p
	ssc-miR-190a	ssc-miR-490-3p		ssc-miR-365-3p		ssc-miR-708-5p
	ssc-miR-190b	ssc-miR-490-5p		ssc-miR-370		ssc-miR-758
	ssc-miR-202-3p	ssc-miR-676-3p		ssc-miR-432-5p		ssc-miR-98
	ssc-miR-202-5p	ssc-miR-676-5p		ssc-miR-450a
	ssc-miR-204	ssc-miR-874		ssc-miR-450b-5p
	ssc-miR-205	ssc-miR-96-5p		ssc-miR-450c-3p
	ssc-miR-206	ssc-miR-9784-5p		ssc-miR-450c-5p
	ssc-miR-219a	ssc-miR-9785-5p		ssc-miR-487b
	ssc-miR-219b-3p	ssc-miR-9810-3p		ssc-miR-493-3p
	ssc-miR-2411			ssc-miR-542-5p
	ssc-miR-2483			ssc-miR-574
	ssc-miR-28-3p			ssc-miR-582
	ssc-miR-296-3p			ssc-miR-708-5p
	ssc-miR-30b-3p			ssc-miR-7135-5p
	ssc-miR-30d			ssc-miR-7141-5p
	ssc-miR-320			ssc-miR-7142-5p
	ssc-miR-326			ssc-miR-758
	ssc-miR-338			ssc-miR-9793-5p
	ssc-miR-361-3p			ssc-miR-98
	ssc-miR-362			ssc-miR-9860-5p
	ssc-miR-365-5p
	ssc-miR-371-5p
	ssc-miR-378
	ssc-miR-378b-3p
	ssc-miR-423-5p
	ssc-miR-424-3p
	ssc-miR-425-5p
	ssc-miR-432-3p
	ssc-miR-4331
	ssc-miR-4332
	ssc-miR-4338
	ssc-miR-486
	ssc-miR-489
	ssc-miR-664-3p
	ssc-miR-664-5p
	ssc-miR-7
	ssc-miR-7135-3p
	ssc-miR-7136-3p
	ssc-miR-7136-5p
	ssc-miR-7137-3p
	ssc-miR-7137-5p
	ssc-miR-7139-3p
	ssc-miR-7139-5p
	ssc-miR-7140-3p
	ssc-miR-7144-5p
	ssc-miR-885-5p
	ssc-miR-92b-3p
	ssc-miR-92b-5p
	ssc-miR-935
	ssc-miR-95
	ssc-miR-9820-5p
	ssc-miR-9828-3p
	ssc-miR-9841-3p
	72	28	19	39	15	22
