# Supplementary material for: MicroRNA expression data of pluripotent and somatic cells and identification of cell type-specific MicroRNAs in pigs
Source: Data Brief. 2020 Nov 21;33:106563. doi: 10.1016/j.dib.2020.106563 (PMC7701342; doi:10.1016/j.dib.2020.106563)
Supplement: Supplementary file 3 [file mmc3.xlsx]

## Sheet: 1. Target Prediction of miRNAs
miRNAID	No of target genes	Genes
ssc-let-7d-5p	2486	ENSSSCT00000019686;ENSSSCT00000026018;ENSSSCT00000027983;ENSSSCT00000007929;ENSSSCT00000022866;ENSSSCT00000003195;ENSSSCT00000003196;ENSSSCT00000022674;ENSSSCT00000001383;ENSSSCT00000026223;ENSSSCT00000026209;ENSSSCT00000031638;ENSSSCT00000018351;ENSSSCT00000012017;ENSSSCT00000030919;ENSSSCT00000028008;ENSSSCT00000019325;ENSSSCT00000006880;ENSSSCT00000029231;ENSSSCT00000023029;ENSSSCT00000029101;…
		SCT00000026228;ENSSSCT00000004136;ENSSSCT00000030809;ENSSSCT00000001155;ENSSSCT00000008545;ENSSSCT00000032601;ENSSSCT00000029310;ENSSSCT00000023290;ENSSSCT00000003879;ENSSSCT00000015576;ENSSSCT00000008362;ENSSSCT00000007755;ENSSSCT00000015494;ENSSSCT00000032357;ENSSSCT00000002534;ENSSSCT00000023144;ENSSSCT00000028035;ENSSSCT00000017251;ENSSSCT00000008841;ENSSSCT00000016979;ENSSSCT00000011516;ENSS…
ssc-let-7f	2083	ENSSSCT00000019686;ENSSSCT00000007929;ENSSSCT00000001383;ENSSSCT00000026223;ENSSSCT00000026209;ENSSSCT00000031638;ENSSSCT00000018351;ENSSSCT00000012017;ENSSSCT00000018355;ENSSSCT00000028008;ENSSSCT00000019325;ENSSSCT00000006880;ENSSSCT00000030759;ENSSSCT00000023029;ENSSSCT00000029101;ENSSSCT00000031488;ENSSSCT00000027674;ENSSSCT00000032061;ENSSSCT00000028059;ENSSSCT00000024069;ENSSSCT00000026657;…
		SCT00000001002;ENSSSCT00000006586;ENSSSCT00000011476;ENSSSCT00000017181;ENSSSCT00000002192;ENSSSCT00000008378;ENSSSCT00000030882;ENSSSCT00000011534;ENSSSCT00000007259;ENSSSCT00000027032;ENSSSCT00000007094;ENSSSCT00000013423;ENSSSCT00000034636;ENSSSCT00000000119;ENSSSCT00000004011;ENSSSCT00000032920;ENSSSCT00000008945;ENSSSCT00000012476;ENSSSCT00000024216;ENSSSCT00000001005;ENSSSCT00000025932;ENSS…
ssc-let-7g	2326	ENSSSCT00000026018;ENSSSCT00000027983;ENSSSCT00000022866;ENSSSCT00000001383;ENSSSCT00000026223;ENSSSCT00000026209;ENSSSCT00000031638;ENSSSCT00000019391;ENSSSCT00000018351;ENSSSCT00000032309;ENSSSCT00000012017;ENSSSCT00000035208;ENSSSCT00000018355;ENSSSCT00000028008;ENSSSCT00000009857;ENSSSCT00000019325;ENSSSCT00000006880;ENSSSCT00000002384;ENSSSCT00000024022;ENSSSCT00000029231;ENSSSCT00000023029;…
		SCT00000002997;ENSSSCT00000025512;ENSSSCT00000018213;ENSSSCT00000009297;ENSSSCT00000023821;ENSSSCT00000017364;ENSSSCT00000025668;ENSSSCT00000028001;ENSSSCT00000032944;ENSSSCT00000014052;ENSSSCT00000025386;ENSSSCT00000018276;ENSSSCT00000008448;ENSSSCT00000028592;ENSSSCT00000016153;ENSSSCT00000025515;ENSSSCT00000011352;ENSSSCT00000000436;ENSSSCT00000032195;ENSSSCT00000026754;ENSSSCT00000030863;ENSS…
ssc-miR-125b	1873	ENSSSCT00000023764;ENSSSCT00000017584;ENSSSCT00000031919;ENSSSCT00000028421;ENSSSCT00000030483;ENSSSCT00000017586;ENSSSCT00000009857;ENSSSCT00000022550;ENSSSCT00000024566;ENSSSCT00000024261;ENSSSCT00000031762;ENSSSCT00000031273;ENSSSCT00000009859;ENSSSCT00000033729;ENSSSCT00000009868;ENSSSCT00000031632;ENSSSCT00000014364;ENSSSCT00000029713;ENSSSCT00000006883;ENSSSCT00000027082;ENSSSCT00000029913;…
		SCT00000029628;ENSSSCT00000014310;ENSSSCT00000014308;ENSSSCT00000008956;ENSSSCT00000003829;ENSSSCT00000002958;ENSSSCT00000023253;ENSSSCT00000031921;ENSSSCT00000019117;ENSSSCT00000001630;ENSSSCT00000001742;ENSSSCT00000026862;ENSSSCT00000009021;ENSSSCT00000007071;ENSSSCT00000033473;ENSSSCT00000033754;ENSSSCT00000035974;ENSSSCT00000003095;ENSSSCT00000012809;ENSSSCT00000033091;ENSSSCT00000033166;ENSS…
ssc-miR-181a	2382	ENSSSCT00000007929;ENSSSCT00000001410;ENSSSCT00000024831;ENSSSCT00000029705;ENSSSCT00000025944;ENSSSCT00000025413;ENSSSCT00000018347;ENSSSCT00000026503;ENSSSCT00000009852;ENSSSCT00000032662;ENSSSCT00000019391;ENSSSCT00000022578;ENSSSCT00000030483;ENSSSCT00000017586;ENSSSCT00000018351;ENSSSCT00000012022;ENSSSCT00000012023;ENSSSCT00000006882;ENSSSCT00000017515;ENSSSCT00000031273;ENSSSCT00000031439;…
		SCT00000035648;ENSSSCT00000033767;ENSSSCT00000016232;ENSSSCT00000026982;ENSSSCT00000011624;ENSSSCT00000008041;ENSSSCT00000025398;ENSSSCT00000002639;ENSSSCT00000012672;ENSSSCT00000033919;ENSSSCT00000012843;ENSSSCT00000036073;ENSSSCT00000033112;ENSSSCT00000032028;ENSSSCT00000031378;ENSSSCT00000026394;ENSSSCT00000003245;ENSSSCT00000006656;ENSSSCT00000015497;ENSSSCT00000001963;ENSSSCT00000002693;ENSS…
ssc-miR-181b	3045	ENSSSCT00000007929;ENSSSCT00000001410;ENSSSCT00000024831;ENSSSCT00000029705;ENSSSCT00000012010;ENSSSCT00000025944;ENSSSCT00000006876;ENSSSCT00000025413;ENSSSCT00000018347;ENSSSCT00000009852;ENSSSCT00000032662;ENSSSCT00000019391;ENSSSCT00000022578;ENSSSCT00000030483;ENSSSCT00000017586;ENSSSCT00000026622;ENSSSCT00000018351;ENSSSCT00000012022;ENSSSCT00000012023;ENSSSCT00000006882;ENSSSCT00000017515;…
		SCT00000026804;ENSSSCT00000022770;ENSSSCT00000013840;ENSSSCT00000015529;ENSSSCT00000012363;ENSSSCT00000011841;ENSSSCT00000018477;ENSSSCT00000028017;ENSSSCT00000012792;ENSSSCT00000028081;ENSSSCT00000023102;ENSSSCT00000012867;ENSSSCT00000011570;ENSSSCT00000032783;ENSSSCT00000035659;ENSSSCT00000013561;ENSSSCT00000035235;ENSSSCT00000010006;ENSSSCT00000013885;ENSSSCT00000013886;ENSSSCT00000013154;ENSS…
ssc-miR-199a-3p	1183	ENSSSCT00000025606;ENSSSCT00000022913;ENSSSCT00000025413;ENSSSCT00000032662;ENSSSCT00000009854;ENSSSCT00000006877;ENSSSCT00000030664;ENSSSCT00000026891;ENSSSCT00000028665;ENSSSCT00000023573;ENSSSCT00000023181;ENSSSCT00000025441;ENSSSCT00000025215;ENSSSCT00000028244;ENSSSCT00000002551;ENSSSCT00000025479;ENSSSCT00000022591;ENSSSCT00000025325;ENSSSCT00000012488;ENSSSCT00000026226;ENSSSCT00000028078;…
ssc-miR-199b-3p	1316	ENSSSCT00000023641;ENSSSCT00000022913;ENSSSCT00000017584;ENSSSCT00000010941;ENSSSCT00000025413;ENSSSCT00000026223;ENSSSCT00000032662;ENSSSCT00000019391;ENSSSCT00000029679;ENSSSCT00000023181;ENSSSCT00000025441;ENSSSCT00000002551;ENSSSCT00000025479;ENSSSCT00000005947;ENSSSCT00000028397;ENSSSCT00000012605;ENSSSCT00000026226;ENSSSCT00000027725;ENSSSCT00000006884;ENSSSCT00000018371;ENSSSCT00000002553;…
ssc-miR-199b-5p	2033	ENSSSCT00000028308;ENSSSCT00000007929;ENSSSCT00000001410;ENSSSCT00000024831;ENSSSCT00000022913;ENSSSCT00000029720;ENSSSCT00000017584;ENSSSCT00000030877;ENSSSCT00000009852;ENSSSCT00000032662;ENSSSCT00000022578;ENSSSCT00000030483;ENSSSCT00000017586;ENSSSCT00000018353;ENSSSCT00000009857;ENSSSCT00000032270;ENSSSCT00000023029;ENSSSCT00000029101;ENSSSCT00000028034;ENSSSCT00000022838;ENSSSCT00000028665;…
		SCT00000012987;ENSSSCT00000022748;ENSSSCT00000030803;ENSSSCT00000018949;ENSSSCT00000022390;ENSSSCT00000010414;ENSSSCT00000000138;ENSSSCT00000010552;ENSSSCT00000033976;ENSSSCT00000011810;ENSSSCT00000008944;ENSSSCT00000009161;ENSSSCT00000003256;ENSSSCT00000024849;ENSSSCT00000003719;ENSSSCT00000024371;ENSSSCT00000016802;ENSSSCT00000003409;ENSSSCT00000022601;ENSSSCT00000036153;ENSSSCT00000000165;ENSS…
ssc-miR-214	6003	ENSSSCT00000023641;ENSSSCT00000029356;ENSSSCT00000025619;ENSSSCT00000032473;ENSSSCT00000022866;ENSSSCT00000032386;ENSSSCT00000017616;ENSSSCT00000024511;ENSSSCT00000022577;ENSSSCT00000028396;ENSSSCT00000017584;ENSSSCT00000007466;ENSSSCT00000012011;ENSSSCT00000003195;ENSSSCT00000010950;ENSSSCT00000006876;ENSSSCT00000023996;ENSSSCT00000014351;ENSSSCT00000022984;ENSSSCT00000034141;ENSSSCT00000003197;…
		SCT00000017233;ENSSSCT00000024307;ENSSSCT00000030804;ENSSSCT00000011014;ENSSSCT00000031362;ENSSSCT00000011750;ENSSSCT00000019484;ENSSSCT00000002228;ENSSSCT00000003106;ENSSSCT00000034521;ENSSSCT00000003766;ENSSSCT00000017961;ENSSSCT00000013557;ENSSSCT00000032851;ENSSSCT00000009061;ENSSSCT00000012463;ENSSSCT00000016928;ENSSSCT00000006489;ENSSSCT00000008419;ENSSSCT00000030238;ENSSSCT00000025267;ENSS…
		0000026889;ENSSSCT00000003807;ENSSSCT00000019465;ENSSSCT00000022558;ENSSSCT00000003227;ENSSSCT00000027060;ENSSSCT00000011600;ENSSSCT00000014824;ENSSSCT00000018618;ENSSSCT00000015032;ENSSSCT00000022611;ENSSSCT00000032291;ENSSSCT00000033849;ENSSSCT00000035768;ENSSSCT00000013245;ENSSSCT00000013544;ENSSSCT00000008716;ENSSSCT00000000252;ENSSSCT00000016323;ENSSSCT00000004101;ENSSSCT00000003874;ENSSSCT0…
		006749;ENSSSCT00000029360;ENSSSCT00000026642;ENSSSCT00000031143;ENSSSCT00000029831;ENSSSCT00000016202;ENSSSCT00000002094;ENSSSCT00000006765;ENSSSCT00000012327;ENSSSCT00000031943;ENSSSCT00000027636;ENSSSCT00000014236;ENSSSCT00000002113;ENSSSCT00000033498;ENSSSCT00000011712;ENSSSCT00000036387;ENSSSCT00000035041;ENSSSCT00000032971;ENSSSCT00000001540;ENSSSCT00000022282;ENSSSCT00000026950;ENSSSCT00000…
ssc-miR-24-1-5p	593	ENSSSCT00000026421;ENSSSCT00000004124;ENSSSCT00000022577;ENSSSCT00000028396;ENSSSCT00000032662;ENSSSCT00000012022;ENSSSCT00000012023;ENSSSCT00000031488;ENSSSCT00000003207;ENSSSCT00000014365;ENSSSCT00000027410;ENSSSCT00000030540;ENSSSCT00000025835;ENSSSCT00000027828;ENSSSCT00000025877;ENSSSCT00000018782;ENSSSCT00000016292;ENSSSCT00000009666;ENSSSCT00000032009;ENSSSCT00000023635;ENSSSCT00000012037;…
ssc-miR-24-3p	4036	ENSSSCT00000023641;ENSSSCT00000032473;ENSSSCT00000026421;ENSSSCT00000007929;ENSSSCT00000026681;ENSSSCT00000026759;ENSSSCT00000012011;ENSSSCT00000010941;ENSSSCT00000010950;ENSSSCT00000031207;ENSSSCT00000003197;ENSSSCT00000026223;ENSSSCT00000031638;ENSSSCT00000034195;ENSSSCT00000024365;ENSSSCT00000032662;ENSSSCT00000018350;ENSSSCT00000019391;ENSSSCT00000006875;ENSSSCT00000022578;ENSSSCT00000030483;…
		SCT00000006033;ENSSSCT00000024773;ENSSSCT00000004694;ENSSSCT00000018931;ENSSSCT00000026378;ENSSSCT00000000627;ENSSSCT00000023754;ENSSSCT00000025556;ENSSSCT00000003069;ENSSSCT00000014468;ENSSSCT00000027250;ENSSSCT00000036500;ENSSSCT00000004289;ENSSSCT00000008275;ENSSSCT00000017819;ENSSSCT00000024641;ENSSSCT00000016565;ENSSSCT00000003359;ENSSSCT00000010692;ENSSSCT00000010671;ENSSSCT00000008826;ENSS…
		0000012327;ENSSSCT00000031943;ENSSSCT00000027636;ENSSSCT00000014236;ENSSSCT00000014508;ENSSSCT00000019497;ENSSSCT00000002113;ENSSSCT00000033498;ENSSSCT00000011712;ENSSSCT00000036387;ENSSSCT00000035041;ENSSSCT00000032615;ENSSSCT00000001540;ENSSSCT00000032610;ENSSSCT00000035865;ENSSSCT00000006985;ENSSSCT00000026950;ENSSSCT00000008253;ENSSSCT00000006138;ENSSSCT00000010920;ENSSSCT00000000281;ENSSSCT0…
ssc-miR-27a	2280	ENSSSCT00000023332;ENSSSCT00000027126;ENSSSCT00000029879;ENSSSCT00000023200;ENSSSCT00000022913;ENSSSCT00000025413;ENSSSCT00000018347;ENSSSCT00000014351;ENSSSCT00000026756;ENSSSCT00000026223;ENSSSCT00000032662;ENSSSCT00000009854;ENSSSCT00000018351;ENSSSCT00000022378;ENSSSCT00000030664;ENSSSCT00000009857;ENSSSCT00000012021;ENSSSCT00000035525;ENSSSCT00000012024;ENSSSCT00000010354;ENSSSCT00000013196;…
		SCT00000029002;ENSSSCT00000022292;ENSSSCT00000030965;ENSSSCT00000004274;ENSSSCT00000018518;ENSSSCT00000030501;ENSSSCT00000028513;ENSSSCT00000024249;ENSSSCT00000017257;ENSSSCT00000028422;ENSSSCT00000027972;ENSSSCT00000010412;ENSSSCT00000011308;ENSSSCT00000000784;ENSSSCT00000033614;ENSSSCT00000013773;ENSSSCT00000034044;ENSSSCT00000013486;ENSSSCT00000029272;ENSSSCT00000003506;ENSSSCT00000032551;ENSS…
ssc-miR-323	550	ENSSSCT00000032662;ENSSSCT00000030483;ENSSSCT00000017586;ENSSSCT00000024395;ENSSSCT00000009853;ENSSSCT00000006881;ENSSSCT00000018031;ENSSSCT00000010354;ENSSSCT00000001254;ENSSSCT00000030022;ENSSSCT00000024281;ENSSSCT00000003209;ENSSSCT00000029096;ENSSSCT00000018376;ENSSSCT00000028496;ENSSSCT00000026272;ENSSSCT00000011131;ENSSSCT00000013931;ENSSSCT00000022493;ENSSSCT00000018381;ENSSSCT00000031271;…
ssc-miR-335	1224	ENSSSCT00000014349;ENSSSCT00000024511;ENSSSCT00000014351;ENSSSCT00000030483;ENSSSCT00000017586;ENSSSCT00000018351;ENSSSCT00000018353;ENSSSCT00000002384;ENSSSCT00000025457;ENSSSCT00000017871;ENSSSCT00000030818;ENSSSCT00000027563;ENSSSCT00000027667;ENSSSCT00000030105;ENSSSCT00000025424;ENSSSCT00000026948;ENSSSCT00000030332;ENSSSCT00000011056;ENSSSCT00000017589;ENSSSCT00000009878;ENSSSCT00000004197;…
ssc-miR-450b-3p	1880	ENSSSCT00000007929;ENSSSCT00000026681;ENSSSCT00000026759;ENSSSCT00000028964;ENSSSCT00000031207;ENSSSCT00000019391;ENSSSCT00000030483;ENSSSCT00000030919;ENSSSCT00000006877;ENSSSCT00000035208;ENSSSCT00000034777;ENSSSCT00000018355;ENSSSCT00000017514;ENSSSCT00000015502;ENSSSCT00000017515;ENSSSCT00000031273;ENSSSCT00000025457;ENSSSCT00000029370;ENSSSCT00000027701;ENSSSCT00000028665;ENSSSCT00000010354;…
		SCT00000009212;ENSSSCT00000006854;ENSSSCT00000028889;ENSSSCT00000026747;ENSSSCT00000004068;ENSSSCT00000023470;ENSSSCT00000006669;ENSSSCT00000003637;ENSSSCT00000022595;ENSSSCT00000014094;ENSSSCT00000015141;ENSSSCT00000014658;ENSSSCT00000026197;ENSSSCT00000023350;ENSSSCT00000012457;ENSSSCT00000027406;ENSSSCT00000008956;ENSSSCT00000013690;ENSSSCT00000015140;ENSSSCT00000004116;ENSSSCT00000010713;ENSS…
ssc-miR-542-3p	1778	ENSSSCT00000007929;ENSSSCT00000028964;ENSSSCT00000023996;ENSSSCT00000014351;ENSSSCT00000018353;ENSSSCT00000027228;ENSSSCT00000009857;ENSSSCT00000001418;ENSSSCT00000036376;ENSSSCT00000026657;ENSSSCT00000025466;ENSSSCT00000027034;ENSSSCT00000018364;ENSSSCT00000006883;ENSSSCT00000009874;ENSSSCT00000027410;ENSSSCT00000002551;ENSSSCT00000025424;ENSSSCT00000026948;ENSSSCT00000012605;ENSSSCT00000011056;…
		SCT00000017228;ENSSSCT00000014957;ENSSSCT00000011275;ENSSSCT00000014962;ENSSSCT00000034340;ENSSSCT00000024973;ENSSSCT00000016559;ENSSSCT00000034363;ENSSSCT00000035473;ENSSSCT00000035140;ENSSSCT00000018764;ENSSSCT00000036619;ENSSSCT00000013675;ENSSSCT00000032064;ENSSSCT00000033961;ENSSSCT00000017666;ENSSSCT00000034748;ENSSSCT00000035935;ENSSSCT00000022263;ENSSSCT00000035867;ENSSSCT00000007819;ENSS…
ssc-miR-582	187	ENSSSCT00000019391;ENSSSCT00000023954;ENSSSCT00000002553;ENSSSCT00000019099;ENSSSCT00000009658;ENSSSCT00000031947;ENSSSCT00000009659;ENSSSCT00000030149;ENSSSCT00000028195;ENSSSCT00000025961;ENSSSCT00000025096;ENSSSCT00000009582;ENSSSCT00000026913;ENSSSCT00000027968;ENSSSCT00000025121;ENSSSCT00000015732;ENSSSCT00000006270;ENSSSCT00000000383;ENSSSCT00000009597;ENSSSCT00000025741;ENSSSCT00000028898;…
ssc-miR-708-3p	824	ENSSSCT00000031207;ENSSSCT00000026223;ENSSSCT00000029176;ENSSSCT00000032662;ENSSSCT00000023501;ENSSSCT00000012022;ENSSSCT00000012023;ENSSSCT00000032260;ENSSSCT00000026696;ENSSSCT00000025638;ENSSSCT00000032365;ENSSSCT00000015383;ENSSSCT00000017519;ENSSSCT00000031007;ENSSSCT00000029604;ENSSSCT00000030388;ENSSSCT00000002553;ENSSSCT00000027828;ENSSSCT00000003122;ENSSSCT00000027085;ENSSSCT00000018070;…
ssc-miR-708-5p	3140	ENSSSCT00000007929;ENSSSCT00000026681;ENSSSCT00000026759;ENSSSCT00000022577;ENSSSCT00000028396;ENSSSCT00000012011;ENSSSCT00000010950;ENSSSCT00000006876;ENSSSCT00000031812;ENSSSCT00000008793;ENSSSCT00000032662;ENSSSCT00000019391;ENSSSCT00000030483;ENSSSCT00000017586;ENSSSCT00000025920;ENSSSCT00000025087;ENSSSCT00000018358;ENSSSCT00000019325;ENSSSCT00000024876;ENSSSCT00000023563;ENSSSCT00000029666;…
		SCT00000013982;ENSSSCT00000001566;ENSSSCT00000004020;ENSSSCT00000025945;ENSSSCT00000022335;ENSSSCT00000010533;ENSSSCT00000031052;ENSSSCT00000007734;ENSSSCT00000025488;ENSSSCT00000000474;ENSSSCT00000027028;ENSSSCT00000008157;ENSSSCT00000018479;ENSSSCT00000005136;ENSSSCT00000015168;ENSSSCT00000016906;ENSSSCT00000032575;ENSSSCT00000003024;ENSSSCT00000009141;ENSSSCT00000010028;ENSSSCT00000009142;ENSS…
ssc-miR-758	821	ENSSSCT00000026188;ENSSSCT00000030462;ENSSSCT00000018353;ENSSSCT00000024395;ENSSSCT00000009853;ENSSSCT00000012022;ENSSSCT00000012023;ENSSSCT00000031762;ENSSSCT00000026376;ENSSSCT00000024421;ENSSSCT00000013196;ENSSSCT00000014364;ENSSSCT00000012026;ENSSSCT00000018359;ENSSSCT00000018366;ENSSSCT00000017589;ENSSSCT00000018376;ENSSSCT00000025117;ENSSSCT00000029153;ENSSSCT00000024459;ENSSSCT00000012032;…
ssc-miR-98	2030	ENSSSCT00000019686;ENSSSCT00000019670;ENSSSCT00000022674;ENSSSCT00000001383;ENSSSCT00000026209;ENSSSCT00000031638;ENSSSCT00000031919;ENSSSCT00000018351;ENSSSCT00000012017;ENSSSCT00000035208;ENSSSCT00000018355;ENSSSCT00000028008;ENSSSCT00000009857;ENSSSCT00000019325;ENSSSCT00000006880;ENSSSCT00000023029;ENSSSCT00000029101;ENSSSCT00000006882;ENSSSCT00000031488;ENSSSCT00000010354;ENSSSCT00000027674;…
		SCT00000034549;ENSSSCT00000000164;ENSSSCT00000004006;ENSSSCT00000031653;ENSSSCT00000004007;ENSSSCT00000030598;ENSSSCT00000012879;ENSSSCT00000016802;ENSSSCT00000009382;ENSSSCT00000002110;ENSSSCT00000007328;ENSSSCT00000006552;ENSSSCT00000017455;ENSSSCT00000004628;ENSSSCT00000000728;ENSSSCT00000023287;ENSSSCT00000006763;ENSSSCT00000028956;ENSSSCT00000035629;ENSSSCT00000018919;ENSSSCT00000011535;ENSS…
ssc-miR-105-1	986	ENSSSCT00000026421;ENSSSCT00000017584;ENSSSCT00000009851;ENSSSCT00000032045;ENSSSCT00000018355;ENSSSCT00000018358;ENSSSCT00000023600;ENSSSCT00000025457;ENSSSCT00000028665;ENSSSCT00000027354;ENSSSCT00000027034;ENSSSCT00000018368;ENSSSCT00000004196;ENSSSCT00000031007;ENSSSCT00000028047;ENSSSCT00000018070;ENSSSCT00000027299;ENSSSCT00000010366;ENSSSCT00000016292;ENSSSCT00000006814;ENSSSCT00000004202;…
ssc-miR-105-2	986	ENSSSCT00000026421;ENSSSCT00000017584;ENSSSCT00000009851;ENSSSCT00000032045;ENSSSCT00000018355;ENSSSCT00000018358;ENSSSCT00000023600;ENSSSCT00000025457;ENSSSCT00000028665;ENSSSCT00000027354;ENSSSCT00000027034;ENSSSCT00000018368;ENSSSCT00000004196;ENSSSCT00000031007;ENSSSCT00000028047;ENSSSCT00000018070;ENSSSCT00000027299;ENSSSCT00000010366;ENSSSCT00000016292;ENSSSCT00000006814;ENSSSCT00000004202;…
ssc-miR-1285	1391	ENSSSCT00000026293;ENSSSCT00000022578;ENSSSCT00000030483;ENSSSCT00000017586;ENSSSCT00000023669;ENSSSCT00000028887;ENSSSCT00000014273;ENSSSCT00000027096;ENSSSCT00000023029;ENSSSCT00000029101;ENSSSCT00000028034;ENSSSCT00000011955;ENSSSCT00000022309;ENSSSCT00000017515;ENSSSCT00000028059;ENSSSCT00000028282;ENSSSCT00000026657;ENSSSCT00000001254;ENSSSCT00000012026;ENSSSCT00000015383;ENSSSCT00000030726;…
ssc-miR-1468	1467	ENSSSCT00000019689;ENSSSCT00000031573;ENSSSCT00000026681;ENSSSCT00000026759;ENSSSCT00000032386;ENSSSCT00000031919;ENSSSCT00000028421;ENSSSCT00000030483;ENSSSCT00000017586;ENSSSCT00000031777;ENSSSCT00000009857;ENSSSCT00000011955;ENSSSCT00000000013;ENSSSCT00000028755;ENSSSCT00000009859;ENSSSCT00000009858;ENSSSCT00000013196;ENSSSCT00000028059;ENSSSCT00000014364;ENSSSCT00000026798;ENSSSCT00000014365;…
ssc-miR-202-5p	433	ENSSSCT00000001383;ENSSSCT00000019325;ENSSSCT00000026657;ENSSSCT00000018366;ENSSSCT00000002551;ENSSSCT00000022591;ENSSSCT00000025325;ENSSSCT00000030987;ENSSSCT00000024402;ENSSSCT00000029329;ENSSSCT00000019397;ENSSSCT00000028753;ENSSSCT00000010364;ENSSSCT00000024388;ENSSSCT00000009658;ENSSSCT00000031947;ENSSSCT00000009659;ENSSSCT00000010365;ENSSSCT00000031644;ENSSSCT00000030599;ENSSSCT00000026470;…
ssc-miR-204	2688	ENSSSCT00000031183;ENSSSCT00000032556;ENSSSCT00000025606;ENSSSCT00000026421;ENSSSCT00000026007;ENSSSCT00000031573;ENSSSCT00000017584;ENSSSCT00000006876;ENSSSCT00000018344;ENSSSCT00000017586;ENSSSCT00000003191;ENSSSCT00000035208;ENSSSCT00000034404;ENSSSCT00000018355;ENSSSCT00000027228;ENSSSCT00000009857;ENSSSCT00000018358;ENSSSCT00000022286;ENSSSCT00000025457;ENSSSCT00000030814;ENSSSCT00000032061;…
		SCT00000030538;ENSSSCT00000002399;ENSSSCT00000002636;ENSSSCT00000014770;ENSSSCT00000019381;ENSSSCT00000028316;ENSSSCT00000024826;ENSSSCT00000010429;ENSSSCT00000007397;ENSSSCT00000005633;ENSSSCT00000029685;ENSSSCT00000032440;ENSSSCT00000009430;ENSSSCT00000032569;ENSSSCT00000000782;ENSSSCT00000006962;ENSSSCT00000005345;ENSSSCT00000030689;ENSSSCT00000018939;ENSSSCT00000017677;ENSSSCT00000001758;ENSS…
ssc-miR-219a	1492	ENSSSCT00000001410;ENSSSCT00000024831;ENSSSCT00000031207;ENSSSCT00000006010;ENSSSCT00000010437;ENSSSCT00000027228;ENSSSCT00000009857;ENSSSCT00000009859;ENSSSCT00000033729;ENSSSCT00000010354;ENSSSCT00000031388;ENSSSCT00000030818;ENSSSCT00000014364;ENSSSCT00000026798;ENSSSCT00000012026;ENSSSCT00000027817;ENSSSCT00000012031;ENSSSCT00000018369;ENSSSCT00000011056;ENSSSCT00000026276;ENSSSCT00000003209;…
ssc-miR-219b-3p	646	ENSSSCT00000022866;ENSSSCT00000004124;ENSSSCT00000030483;ENSSSCT00000017586;ENSSSCT00000025457;ENSSSCT00000031488;ENSSSCT00000010354;ENSSSCT00000025802;ENSSSCT00000029648;ENSSSCT00000018364;ENSSSCT00000023228;ENSSSCT00000028229;ENSSSCT00000018061;ENSSSCT00000018376;ENSSSCT00000032998;ENSSSCT00000012609;ENSSSCT00000027729;ENSSSCT00000009658;ENSSSCT00000031947;ENSSSCT00000009659;ENSSSCT00000002286;…
ssc-miR-362	3342	ENSSSCT00000023641;ENSSSCT00000007929;ENSSSCT00000017584;ENSSSCT00000035021;ENSSSCT00000024370;ENSSSCT00000022578;ENSSSCT00000030483;ENSSSCT00000017586;ENSSSCT00000018351;ENSSSCT00000018353;ENSSSCT00000018355;ENSSSCT00000009857;ENSSSCT00000028149;ENSSSCT00000006882;ENSSSCT00000032299;ENSSSCT00000030606;ENSSSCT00000009859;ENSSSCT00000033729;ENSSSCT00000010354;ENSSSCT00000032260;ENSSSCT00000026696;…
		SCT00000032350;ENSSSCT00000003483;ENSSSCT00000010930;ENSSSCT00000010408;ENSSSCT00000029845;ENSSSCT00000016970;ENSSSCT00000024057;ENSSSCT00000029783;ENSSSCT00000010728;ENSSSCT00000025245;ENSSSCT00000014314;ENSSSCT00000007971;ENSSSCT00000008404;ENSSSCT00000004955;ENSSSCT00000031961;ENSSSCT00000018468;ENSSSCT00000015170;ENSSSCT00000023022;ENSSSCT00000013019;ENSSSCT00000010866;ENSSSCT00000034091;ENSS…
ssc-miR-371-5p	1404	ENSSSCT00000031183;ENSSSCT00000032662;ENSSSCT00000019391;ENSSSCT00000023669;ENSSSCT00000009857;ENSSSCT00000025920;ENSSSCT00000025087;ENSSSCT00000029956;ENSSSCT00000019325;ENSSSCT00000028624;ENSSSCT00000009864;ENSSSCT00000027034;ENSSSCT00000027910;ENSSSCT00000012026;ENSSSCT00000004498;ENSSSCT00000024281;ENSSSCT00000017518;ENSSSCT00000011958;ENSSSCT00000012605;ENSSSCT00000023295;ENSSSCT00000014366;…
ssc-miR-425-5p	828	ENSSSCT00000031919;ENSSSCT00000024629;ENSSSCT00000018351;ENSSSCT00000031762;ENSSSCT00000009860;ENSSSCT00000028059;ENSSSCT00000026657;ENSSSCT00000023306;ENSSSCT00000018366;ENSSSCT00000026276;ENSSSCT00000034638;ENSSSCT00000032911;ENSSSCT00000009650;ENSSSCT00000031253;ENSSSCT00000026272;ENSSSCT00000011131;ENSSSCT00000018070;ENSSSCT00000022493;ENSSSCT00000009658;ENSSSCT00000031947;ENSSSCT00000030419;…
ssc-miR-451	163	ENSSSCT00000032192;ENSSSCT00000026657;ENSSSCT00000018361;ENSSSCT00000018376;ENSSSCT00000009679;ENSSSCT00000017895;ENSSSCT00000004080;ENSSSCT00000012630;ENSSSCT00000015399;ENSSSCT00000030884;ENSSSCT00000032400;ENSSSCT00000011443;ENSSSCT00000010234;ENSSSCT00000006707;ENSSSCT00000031962;ENSSSCT00000031712;ENSSSCT00000007467;ENSSSCT00000029420;ENSSSCT00000024685;ENSSSCT00000031288;ENSSSCT00000009311;…
ssc-miR-489	899	ENSSSCT00000032473;ENSSSCT00000010950;ENSSSCT00000009852;ENSSSCT00000018353;ENSSSCT00000034777;ENSSSCT00000018355;ENSSSCT00000026849;ENSSSCT00000009857;ENSSSCT00000018031;ENSSSCT00000028665;ENSSSCT00000036376;ENSSSCT00000028059;ENSSSCT00000031561;ENSSSCT00000030926;ENSSSCT00000012026;ENSSSCT00000032137;ENSSSCT00000029240;ENSSSCT00000031966;ENSSSCT00000025006;ENSSSCT00000025424;ENSSSCT00000026948;…
ssc-miR-7136-3p	2163	ENSSSCT00000026919;ENSSSCT00000029356;ENSSSCT00000025619;ENSSSCT00000031708;ENSSSCT00000026421;ENSSSCT00000026007;ENSSSCT00000026681;ENSSSCT00000026759;ENSSSCT00000022577;ENSSSCT00000028396;ENSSSCT00000028964;ENSSSCT00000025413;ENSSSCT00000018347;ENSSSCT00000031207;ENSSSCT00000032662;ENSSSCT00000018350;ENSSSCT00000019391;ENSSSCT00000028421;ENSSSCT00000030483;ENSSSCT00000017586;ENSSSCT00000032309;…
		SCT00000023241;ENSSSCT00000008636;ENSSSCT00000025658;ENSSSCT00000027683;ENSSSCT00000007539;ENSSSCT00000032823;ENSSSCT00000033064;ENSSSCT00000018761;ENSSSCT00000018763;ENSSSCT00000008915;ENSSSCT00000029287;ENSSSCT00000015159;ENSSSCT00000017642;ENSSSCT00000013571;ENSSSCT00000025272;ENSSSCT00000028904;ENSSSCT00000030367;ENSSSCT00000030879;ENSSSCT00000024319;ENSSSCT00000030179;ENSSSCT00000000014;ENSS…
ssc-miR-9820-5p	5047	ENSSSCT00000023332;ENSSSCT00000023641;ENSSSCT00000023545;ENSSSCT00000030038;ENSSSCT00000026421;ENSSSCT00000007929;ENSSSCT00000026007;ENSSSCT00000023518;ENSSSCT00000026681;ENSSSCT00000026759;ENSSSCT00000026317;ENSSSCT00000001410;ENSSSCT00000024831;ENSSSCT00000022913;ENSSSCT00000014348;ENSSSCT00000028964;ENSSSCT00000030352;ENSSSCT00000017584;ENSSSCT00000012011;ENSSSCT00000010950;ENSSSCT00000006876;…
		SCT00000031737;ENSSSCT00000010968;ENSSSCT00000008123;ENSSSCT00000018689;ENSSSCT00000031438;ENSSSCT00000005256;ENSSSCT00000005381;ENSSSCT00000024040;ENSSSCT00000025551;ENSSSCT00000000171;ENSSSCT00000006449;ENSSSCT00000008125;ENSSSCT00000006455;ENSSSCT00000015048;ENSSSCT00000018927;ENSSSCT00000005907;ENSSSCT00000032476;ENSSSCT00000018876;ENSSSCT00000014566;ENSSSCT00000006451;ENSSSCT00000023283;ENSS…
		0000010225;ENSSSCT00000026825;ENSSSCT00000008037;ENSSSCT00000003969;ENSSSCT00000015343;ENSSSCT00000033647;ENSSSCT00000028161;ENSSSCT00000030294;ENSSSCT00000024818;ENSSSCT00000019160;ENSSSCT00000031213;ENSSSCT00000029888;ENSSSCT00000029539;ENSSSCT00000010912;ENSSSCT00000030795;ENSSSCT00000030415;ENSSSCT00000003036;ENSSSCT00000016682;ENSSSCT00000001593;ENSSSCT00000031666;ENSSSCT00000003571;ENSSSCT0…
ssc-miR-9793-5p	1531	ENSSSCT00000032473;ENSSSCT00000031599;ENSSSCT00000001410;ENSSSCT00000024831;ENSSSCT00000022577;ENSSSCT00000028396;ENSSSCT00000007466;ENSSSCT00000003197;ENSSSCT00000008793;ENSSSCT00000032662;ENSSSCT00000030483;ENSSSCT00000017586;ENSSSCT00000018353;ENSSSCT00000018355;ENSSSCT00000014273;ENSSSCT00000012022;ENSSSCT00000012023;ENSSSCT00000030606;ENSSSCT00000010354;ENSSSCT00000009858;ENSSSCT00000017516;…
ssc-miR-9805-3p	4455	ENSSSCT00000023332;ENSSSCT00000023641;ENSSSCT00000028131;ENSSSCT00000027126;ENSSSCT00000029356;ENSSSCT00000025619;ENSSSCT00000030038;ENSSSCT00000026421;ENSSSCT00000007929;ENSSSCT00000026007;ENSSSCT00000025706;ENSSSCT00000026681;ENSSSCT00000026759;ENSSSCT00000032211;ENSSSCT00000022913;ENSSSCT00000006876;ENSSSCT00000025413;ENSSSCT00000018347;ENSSSCT00000003198;ENSSSCT00000008793;ENSSSCT00000009852;…
		SCT00000036491;ENSSSCT00000035464;ENSSSCT00000004926;ENSSSCT00000026110;ENSSSCT00000009840;ENSSSCT00000016479;ENSSSCT00000014760;ENSSSCT00000018501;ENSSSCT00000033376;ENSSSCT00000007954;ENSSSCT00000007955;ENSSSCT00000016256;ENSSSCT00000017979;ENSSSCT00000004441;ENSSSCT00000002199;ENSSSCT00000006833;ENSSSCT00000003274;ENSSSCT00000031385;ENSSSCT00000019060;ENSSSCT00000026543;ENSSSCT00000006026;ENSS…
		0000006041;ENSSSCT00000032138;ENSSSCT00000023943;ENSSSCT00000026471;ENSSSCT00000014086;ENSSSCT00000012419;ENSSSCT00000023401;ENSSSCT00000026864;ENSSSCT00000010707;ENSSSCT00000011356;ENSSSCT00000012847;ENSSSCT00000025039;ENSSSCT00000004275;ENSSSCT00000030078;ENSSSCT00000028355;ENSSSCT00000010934;ENSSSCT00000000278;ENSSSCT00000006919;ENSSSCT00000007361;ENSSSCT00000017653;ENSSSCT00000027285;ENSSSCT0…
ssc-miR-181d-3p	775	ENSSSCT00000022866;ENSSSCT00000031599;ENSSSCT00000014348;ENSSSCT00000014350;ENSSSCT00000014273;ENSSSCT00000006881;ENSSSCT00000010354;ENSSSCT00000027563;ENSSSCT00000026798;ENSSSCT00000024414;ENSSSCT00000029323;ENSSSCT00000009877;ENSSSCT00000029329;ENSSSCT00000019397;ENSSSCT00000013930;ENSSSCT00000024542;ENSSSCT00000023803;ENSSSCT00000017870;ENSSSCT00000017875;ENSSSCT00000011058;ENSSSCT00000014668;…
ssc-miR-191	328	ENSSSCT00000022913;ENSSSCT00000031439;ENSSSCT00000024414;ENSSSCT00000025424;ENSSSCT00000026948;ENSSSCT00000026338;ENSSSCT00000028229;ENSSSCT00000003209;ENSSSCT00000017520;ENSSSCT00000018376;ENSSSCT00000003122;ENSSSCT00000018382;ENSSSCT00000004078;ENSSSCT00000003199;ENSSSCT00000025096;ENSSSCT00000017981;ENSSSCT00000030439;ENSSSCT00000023054;ENSSSCT00000025028;ENSSSCT00000004510;ENSSSCT00000011967;…
ssc-miR-192	359	ENSSSCT00000030483;ENSSSCT00000017586;ENSSSCT00000011129;ENSSSCT00000027410;ENSSSCT00000002551;ENSSSCT00000017519;ENSSSCT00000012607;ENSSSCT00000024001;ENSSSCT00000025640;ENSSSCT00000012610;ENSSSCT00000000029;ENSSSCT00000018080;ENSSSCT00000035428;ENSSSCT00000032258;ENSSSCT00000026448;ENSSSCT00000023096;ENSSSCT00000028615;ENSSSCT00000018386;ENSSSCT00000036613;ENSSSCT00000031753;ENSSSCT00000013936;…
ssc-miR-195	4065	ENSSSCT00000023545;ENSSSCT00000023200;ENSSSCT00000026421;ENSSSCT00000007929;ENSSSCT00000030376;ENSSSCT00000032386;ENSSSCT00000003183;ENSSSCT00000034141;ENSSSCT00000003197;ENSSSCT00000009852;ENSSSCT00000032662;ENSSSCT00000018350;ENSSSCT00000032309;ENSSSCT00000030919;ENSSSCT00000027230;ENSSSCT00000029939;ENSSSCT00000029172;ENSSSCT00000024392;ENSSSCT00000009857;ENSSSCT00000025920;ENSSSCT00000025087;…
		SCT00000034765;ENSSSCT00000011332;ENSSSCT00000031701;ENSSSCT00000011295;ENSSSCT00000028957;ENSSSCT00000006729;ENSSSCT00000010270;ENSSSCT00000001195;ENSSSCT00000005547;ENSSSCT00000000005;ENSSSCT00000032140;ENSSSCT00000028348;ENSSSCT00000031300;ENSSSCT00000009981;ENSSSCT00000029247;ENSSSCT00000016386;ENSSSCT00000019061;ENSSSCT00000009841;ENSSSCT00000022466;ENSSSCT00000035474;ENSSSCT00000035030;ENSS…
		0000015724;ENSSSCT00000012802;ENSSSCT00000032527;ENSSSCT00000032098;ENSSSCT00000027139;ENSSSCT00000007183;ENSSSCT00000007182;ENSSSCT00000010853;ENSSSCT00000029858;ENSSSCT00000025426;ENSSSCT00000008546;ENSSSCT00000015019;ENSSSCT00000008852;ENSSSCT00000017549;ENSSSCT00000000806;ENSSSCT00000009250;ENSSSCT00000001570;ENSSSCT00000012228;ENSSSCT00000008791;ENSSSCT00000029134;ENSSSCT00000017263;ENSSSCT0…
ssc-miR-146a-3p	2674	ENSSSCT00000023332;ENSSSCT00000026919;ENSSSCT00000029356;ENSSSCT00000025619;ENSSSCT00000030991;ENSSSCT00000017584;ENSSSCT00000032662;ENSSSCT00000030483;ENSSSCT00000017586;ENSSSCT00000035208;ENSSSCT00000018355;ENSSSCT00000024910;ENSSSCT00000006879;ENSSSCT00000006878;ENSSSCT00000031273;ENSSSCT00000030942;ENSSSCT00000031488;ENSSSCT00000026696;ENSSSCT00000009864;ENSSSCT00000031854;ENSSSCT00000027674;…
		SCT00000028092;ENSSSCT00000024857;ENSSSCT00000004881;ENSSSCT00000000110;ENSSSCT00000004478;ENSSSCT00000004972;ENSSSCT00000010990;ENSSSCT00000032272;ENSSSCT00000004975;ENSSSCT00000028832;ENSSSCT00000005341;ENSSSCT00000025063;ENSSSCT00000006623;ENSSSCT00000008358;ENSSSCT00000000633;ENSSSCT00000000606;ENSSSCT00000012702;ENSSSCT00000007413;ENSSSCT00000000781;ENSSSCT00000018736;ENSSSCT00000013766;ENSS…
ssc-miR-487b	882	ENSSSCT00000007929;ENSSSCT00000031573;ENSSSCT00000026681;ENSSSCT00000026759;ENSSSCT00000031599;ENSSSCT00000022577;ENSSSCT00000028396;ENSSSCT00000031812;ENSSSCT00000033455;ENSSSCT00000003197;ENSSSCT00000026223;ENSSSCT00000018353;ENSSSCT00000029370;ENSSSCT00000027701;ENSSSCT00000010237;ENSSSCT00000031445;ENSSSCT00000032998;ENSSSCT00000025640;ENSSSCT00000010587;ENSSSCT00000027729;ENSSSCT00000011058;…
ssc-miR-155-5p	969	ENSSSCT00000019686;ENSSSCT00000028964;ENSSSCT00000026503;ENSSSCT00000032662;ENSSSCT00000022578;ENSSSCT00000009857;ENSSSCT00000027340;ENSSSCT00000029370;ENSSSCT00000027701;ENSSSCT00000026657;ENSSSCT00000014364;ENSSSCT00000032137;ENSSSCT00000029713;ENSSSCT00000015383;ENSSSCT00000022537;ENSSSCT00000022787;ENSSSCT00000029240;ENSSSCT00000031966;ENSSSCT00000025006;ENSSSCT00000028229;ENSSSCT00000004801;…
ssc-miR-299	631	ENSSSCT00000031485;ENSSSCT00000022577;ENSSSCT00000028396;ENSSSCT00000018344;ENSSSCT00000025413;ENSSSCT00000018347;ENSSSCT00000022484;ENSSSCT00000026657;ENSSSCT00000015383;ENSSSCT00000030105;ENSSSCT00000017519;ENSSSCT00000024919;ENSSSCT00000006884;ENSSSCT00000031445;ENSSSCT00000004197;ENSSSCT00000002553;ENSSSCT00000026245;ENSSSCT00000009890;ENSSSCT00000012610;ENSSSCT00000009658;ENSSSCT00000031947;…
ssc-miR-9800-3p	1578	ENSSSCT00000028538;ENSSSCT00000004124;ENSSSCT00000017584;ENSSSCT00000028639;ENSSSCT00000032662;ENSSSCT00000018353;ENSSSCT00000018355;ENSSSCT00000012022;ENSSSCT00000012023;ENSSSCT00000031273;ENSSSCT00000025457;ENSSSCT00000030942;ENSSSCT00000013196;ENSSSCT00000030926;ENSSSCT00000029395;ENSSSCT00000032137;ENSSSCT00000030022;ENSSSCT00000018366;ENSSSCT00000018367;ENSSSCT00000030726;ENSSSCT00000011056;…
ssc-miR-885-5p	453	ENSSSCT00000031207;ENSSSCT00000027157;ENSSSCT00000032662;ENSSSCT00000030483;ENSSSCT00000017586;ENSSSCT00000030362;ENSSSCT00000023228;ENSSSCT00000032194;ENSSSCT00000018376;ENSSSCT00000002553;ENSSSCT00000029047;ENSSSCT00000012610;ENSSSCT00000028239;ENSSSCT00000027185;ENSSSCT00000029727;ENSSSCT00000028563;ENSSSCT00000009905;ENSSSCT00000006816;ENSSSCT00000028864;ENSSSCT00000015727;ENSSSCT00000030439;…
ssc-miR-194b-5p	824	ENSSSCT00000017584;ENSSSCT00000018350;ENSSSCT00000027608;ENSSSCT00000030759;ENSSSCT00000028034;ENSSSCT00000026094;ENSSSCT00000031118;ENSSSCT00000028394;ENSSSCT00000023181;ENSSSCT00000025466;ENSSSCT00000015383;ENSSSCT00000006883;ENSSSCT00000024414;ENSSSCT00000001423;ENSSSCT00000009876;ENSSSCT00000018369;ENSSSCT00000028677;ENSSSCT00000028229;ENSSSCT00000017589;ENSSSCT00000031303;ENSSSCT00000018064;…
ssc-miR-9847-3p	5085	ENSSSCT00000032420;ENSSSCT00000023641;ENSSSCT00000028308;ENSSSCT00000023200;ENSSSCT00000032473;ENSSSCT00000032211;ENSSSCT00000019390;ENSSSCT00000030089;ENSSSCT00000028964;ENSSSCT00000023996;ENSSSCT00000003196;ENSSSCT00000003197;ENSSSCT00000028639;ENSSSCT00000032662;ENSSSCT00000030483;ENSSSCT00000017586;ENSSSCT00000018351;ENSSSCT00000023669;ENSSSCT00000035208;ENSSSCT00000018355;ENSSSCT00000012019;…
		SCT00000000849;ENSSSCT00000016380;ENSSSCT00000008388;ENSSSCT00000033479;ENSSSCT00000035880;ENSSSCT00000025492;ENSSSCT00000010769;ENSSSCT00000002515;ENSSSCT00000008809;ENSSSCT00000016932;ENSSSCT00000019007;ENSSSCT00000034356;ENSSSCT00000006956;ENSSSCT00000014713;ENSSSCT00000013753;ENSSSCT00000006479;ENSSSCT00000023210;ENSSSCT00000001103;ENSSSCT00000027639;ENSSSCT00000004567;ENSSSCT00000012185;ENSS…
		0000017176;ENSSSCT00000012706;ENSSSCT00000004723;ENSSSCT00000027800;ENSSSCT00000019653;ENSSSCT00000033863;ENSSSCT00000018643;ENSSSCT00000036538;ENSSSCT00000005351;ENSSSCT00000015955;ENSSSCT00000008841;ENSSSCT00000013350;ENSSSCT00000000471;ENSSSCT00000014050;ENSSSCT00000034760;ENSSSCT00000025391;ENSSSCT00000031030;ENSSSCT00000029358;ENSSSCT00000003710;ENSSSCT00000014311;ENSSSCT00000035407;ENSSSCT0…
ssc-miR-142-5p	1280	ENSSSCT00000019689;ENSSSCT00000024209;ENSSSCT00000007929;ENSSSCT00000022913;ENSSSCT00000017584;ENSSSCT00000031207;ENSSSCT00000024660;ENSSSCT00000009852;ENSSSCT00000026223;ENSSSCT00000025750;ENSSSCT00000017515;ENSSSCT00000027361;ENSSSCT00000029370;ENSSSCT00000027701;ENSSSCT00000009859;ENSSSCT00000033729;ENSSSCT00000028665;ENSSSCT00000017871;ENSSSCT00000030818;ENSSSCT00000027925;ENSSSCT00000026657;…
ssc-miR-19a	1355	ENSSSCT00000023332;ENSSSCT00000026421;ENSSSCT00000032662;ENSSSCT00000018353;ENSSSCT00000018355;ENSSSCT00000019325;ENSSSCT00000026614;ENSSSCT00000017514;ENSSSCT00000026455;ENSSSCT00000009861;ENSSSCT00000017515;ENSSSCT00000030818;ENSSSCT00000025466;ENSSSCT00000009867;ENSSSCT00000018364;ENSSSCT00000022537;ENSSSCT00000022787;ENSSSCT00000018359;ENSSSCT00000009874;ENSSSCT00000022311;ENSSSCT00000029472;…
ssc-miR-19b	1262	ENSSSCT00000026421;ENSSSCT00000031919;ENSSSCT00000032662;ENSSSCT00000018353;ENSSSCT00000016999;ENSSSCT00000017000;ENSSSCT00000019325;ENSSSCT00000026614;ENSSSCT00000017514;ENSSSCT00000026455;ENSSSCT00000009861;ENSSSCT00000017515;ENSSSCT00000030818;ENSSSCT00000009867;ENSSSCT00000018364;ENSSSCT00000011129;ENSSSCT00000018359;ENSSSCT00000009874;ENSSSCT00000022311;ENSSSCT00000029472;ENSSSCT00000029240;…
ssc-miR-296-5p	2373	ENSSSCT00000026681;ENSSSCT00000026759;ENSSSCT00000032386;ENSSSCT00000024511;ENSSSCT00000003196;ENSSSCT00000008793;ENSSSCT00000019391;ENSSSCT00000030483;ENSSSCT00000017586;ENSSSCT00000031825;ENSSSCT00000030674;ENSSSCT00000024590;ENSSSCT00000017515;ENSSSCT00000022821;ENSSSCT00000027674;ENSSSCT00000025466;ENSSSCT00000027563;ENSSSCT00000009868;ENSSSCT00000026342;ENSSSCT00000028244;ENSSSCT00000014365;…
		SCT00000003985;ENSSSCT00000008815;ENSSSCT00000027378;ENSSSCT00000014084;ENSSSCT00000015220;ENSSSCT00000030529;ENSSSCT00000029404;ENSSSCT00000032395;ENSSSCT00000031662;ENSSSCT00000025632;ENSSSCT00000015675;ENSSSCT00000026268;ENSSSCT00000002945;ENSSSCT00000000086;ENSSSCT00000012306;ENSSSCT00000014053;ENSSSCT00000010483;ENSSSCT00000010914;ENSSSCT00000025040;ENSSSCT00000003884;ENSSSCT00000027694;ENSS…
ssc-miR-143-3p	2047	ENSSSCT00000019670;ENSSSCT00000025606;ENSSSCT00000007929;ENSSSCT00000030991;ENSSSCT00000032211;ENSSSCT00000014348;ENSSSCT00000010942;ENSSSCT00000025413;ENSSSCT00000018347;ENSSSCT00000009852;ENSSSCT00000032662;ENSSSCT00000030483;ENSSSCT00000017586;ENSSSCT00000027468;ENSSSCT00000023422;ENSSSCT00000030936;ENSSSCT00000030189;ENSSSCT00000028099;ENSSSCT00000009857;ENSSSCT00000025259;ENSSSCT00000023540;…
		SCT00000025430;ENSSSCT00000011997;ENSSSCT00000006986;ENSSSCT00000022290;ENSSSCT00000004623;ENSSSCT00000031813;ENSSSCT00000027869;ENSSSCT00000023537;ENSSSCT00000012986;ENSSSCT00000031461;ENSSSCT00000014611;ENSSSCT00000014036;ENSSSCT00000015280;ENSSSCT00000017549;ENSSSCT00000027104;ENSSSCT00000031374;ENSSSCT00000002721;ENSSSCT00000010917;ENSSSCT00000031977;ENSSSCT00000015997;ENSSSCT00000017465;ENSS…
ssc-miR-9851-3p	3159	ENSSSCT00000023641;ENSSSCT00000029356;ENSSSCT00000025619;ENSSSCT00000023200;ENSSSCT00000026681;ENSSSCT00000026759;ENSSSCT00000026317;ENSSSCT00000032386;ENSSSCT00000017616;ENSSSCT00000017584;ENSSSCT00000006876;ENSSSCT00000008793;ENSSSCT00000031919;ENSSSCT00000019391;ENSSSCT00000009857;ENSSSCT00000019325;ENSSSCT00000032270;ENSSSCT00000022286;ENSSSCT00000029679;ENSSSCT00000024022;ENSSSCT00000030101;…
		SCT00000016387;ENSSSCT00000027063;ENSSSCT00000022438;ENSSSCT00000012965;ENSSSCT00000023993;ENSSSCT00000008154;ENSSSCT00000002816;ENSSSCT00000016147;ENSSSCT00000012303;ENSSSCT00000025077;ENSSSCT00000031238;ENSSSCT00000008289;ENSSSCT00000009411;ENSSSCT00000015035;ENSSSCT00000032276;ENSSSCT00000014073;ENSSSCT00000013981;ENSSSCT00000028613;ENSSSCT00000017505;ENSSSCT00000022887;ENSSSCT00000002251;ENSS…
ssc-miR-7142-3p	2253	ENSSSCT00000019686;ENSSSCT00000019670;ENSSSCT00000028131;ENSSSCT00000023017;ENSSSCT00000025606;ENSSSCT00000029276;ENSSSCT00000026681;ENSSSCT00000026759;ENSSSCT00000031599;ENSSSCT00000022577;ENSSSCT00000028396;ENSSSCT00000010950;ENSSSCT00000031207;ENSSSCT00000010435;ENSSSCT00000031812;ENSSSCT00000022674;ENSSSCT00000009852;ENSSSCT00000026209;ENSSSCT00000031638;ENSSSCT00000031919;ENSSSCT00000032662;…
		SCT00000002036;ENSSSCT00000012673;ENSSSCT00000029848;ENSSSCT00000019278;ENSSSCT00000016192;ENSSSCT00000022326;ENSSSCT00000000084;ENSSSCT00000018635;ENSSSCT00000000783;ENSSSCT00000028422;ENSSSCT00000012155;ENSSSCT00000017209;ENSSSCT00000008941;ENSSSCT00000017631;ENSSSCT00000027908;ENSSSCT00000001851;ENSSSCT00000025588;ENSSSCT00000019074;ENSSSCT00000013943;ENSSSCT00000000116;ENSSSCT00000022302;ENSS…
ssc-miR-9811-5p	2525	ENSSSCT00000023641;ENSSSCT00000023200;ENSSSCT00000026681;ENSSSCT00000026759;ENSSSCT00000032386;ENSSSCT00000022577;ENSSSCT00000028396;ENSSSCT00000012011;ENSSSCT00000030877;ENSSSCT00000022674;ENSSSCT00000026209;ENSSSCT00000031919;ENSSSCT00000032662;ENSSSCT00000018350;ENSSSCT00000019391;ENSSSCT00000006875;ENSSSCT00000028008;ENSSSCT00000022550;ENSSSCT00000025920;ENSSSCT00000025087;ENSSSCT00000019325;…
		SCT00000006533;ENSSSCT00000017401;ENSSSCT00000014676;ENSSSCT00000028161;ENSSSCT00000030294;ENSSSCT00000024818;ENSSSCT00000019160;ENSSSCT00000010912;ENSSSCT00000003036;ENSSSCT00000001593;ENSSSCT00000003571;ENSSSCT00000003570;ENSSSCT00000017788;ENSSSCT00000017789;ENSSSCT00000029633;ENSSSCT00000003446;ENSSSCT00000001892;ENSSSCT00000002995;ENSSSCT00000007085;ENSSSCT00000031672;ENSSSCT00000015186;ENSS…
ssc-miR-7138-3p	2436	ENSSSCT00000023641;ENSSSCT00000029879;ENSSSCT00000032473;ENSSSCT00000007929;ENSSSCT00000028964;ENSSSCT00000017584;ENSSSCT00000006876;ENSSSCT00000003197;ENSSSCT00000031919;ENSSSCT00000032662;ENSSSCT00000030483;ENSSSCT00000017586;ENSSSCT00000024952;ENSSSCT00000016999;ENSSSCT00000017000;ENSSSCT00000026849;ENSSSCT00000009857;ENSSSCT00000032504;ENSSSCT00000012022;ENSSSCT00000012023;ENSSSCT00000031158;…
		SCT00000004988;ENSSSCT00000008042;ENSSSCT00000009012;ENSSSCT00000019320;ENSSSCT00000010282;ENSSSCT00000015497;ENSSSCT00000031706;ENSSSCT00000000717;ENSSSCT00000005362;ENSSSCT00000023059;ENSSSCT00000014741;ENSSSCT00000026925;ENSSSCT00000008911;ENSSSCT00000023714;ENSSSCT00000018739;ENSSSCT00000004725;ENSSSCT00000019386;ENSSSCT00000028725;ENSSSCT00000006979;ENSSSCT00000033820;ENSSSCT00000007487;ENSS…
ssc-miR-127	1024	ENSSSCT00000029356;ENSSSCT00000025619;ENSSSCT00000027983;ENSSSCT00000007929;ENSSSCT00000028964;ENSSSCT00000025413;ENSSSCT00000018347;ENSSSCT00000028639;ENSSSCT00000018351;ENSSSCT00000031777;ENSSSCT00000030818;ENSSSCT00000027563;ENSSSCT00000029971;ENSSSCT00000026991;ENSSSCT00000015383;ENSSSCT00000027410;ENSSSCT00000018366;ENSSSCT00000011056;ENSSSCT00000003209;ENSSSCT00000027725;ENSSSCT00000024402;…
ssc-miR-122	1460	ENSSSCT00000019686;ENSSSCT00000026293;ENSSSCT00000003183;ENSSSCT00000014351;ENSSSCT00000028639;ENSSSCT00000032662;ENSSSCT00000019391;ENSSSCT00000032309;ENSSSCT00000027241;ENSSSCT00000018353;ENSSSCT00000018355;ENSSSCT00000032086;ENSSSCT00000029370;ENSSSCT00000027701;ENSSSCT00000030544;ENSSSCT00000001255;ENSSSCT00000025802;ENSSSCT00000009864;ENSSSCT00000027674;ENSSSCT00000023181;ENSSSCT00000026657;…
ssc-miR-363	940	ENSSSCT00000007929;ENSSSCT00000022913;ENSSSCT00000022577;ENSSSCT00000028396;ENSSSCT00000026503;ENSSSCT00000009857;ENSSSCT00000006882;ENSSSCT00000031488;ENSSSCT00000009874;ENSSSCT00000018366;ENSSSCT00000010442;ENSSSCT00000001262;ENSSSCT00000003209;ENSSSCT00000023848;ENSSSCT00000030425;ENSSSCT00000017520;ENSSSCT00000018376;ENSSSCT00000029289;ENSSSCT00000002553;ENSSSCT00000028753;ENSSSCT00000027359;…
ssc-miR-29c	2066	ENSSSCT00000032386;ENSSSCT00000022913;ENSSSCT00000026503;ENSSSCT00000031919;ENSSSCT00000027124;ENSSSCT00000027468;ENSSSCT00000023422;ENSSSCT00000030936;ENSSSCT00000030189;ENSSSCT00000028099;ENSSSCT00000014273;ENSSSCT00000019325;ENSSSCT00000023540;ENSSSCT00000012022;ENSSSCT00000012023;ENSSSCT00000014359;ENSSSCT00000024022;ENSSSCT00000030101;ENSSSCT00000031989;ENSSSCT00000017514;ENSSSCT00000030979;…
		SCT00000022409;ENSSSCT00000008316;ENSSSCT00000017682;ENSSSCT00000032716;ENSSSCT00000033002;ENSSSCT00000034380;ENSSSCT00000035971;ENSSSCT00000013611;ENSSSCT00000025206;ENSSSCT00000014996;ENSSSCT00000003912;ENSSSCT00000032147;ENSSSCT00000014922;ENSSSCT00000008823;ENSSSCT00000032848;ENSSSCT00000019569;ENSSSCT00000019357;ENSSSCT00000014861;ENSSSCT00000031869;ENSSSCT00000008313;ENSSSCT00000026451;ENSS…
ssc-miR-29b	2424	ENSSSCT00000032386;ENSSSCT00000022913;ENSSSCT00000026503;ENSSSCT00000031919;ENSSSCT00000027124;ENSSSCT00000027468;ENSSSCT00000023422;ENSSSCT00000030936;ENSSSCT00000030189;ENSSSCT00000028099;ENSSSCT00000009857;ENSSSCT00000014273;ENSSSCT00000023540;ENSSSCT00000012022;ENSSSCT00000012023;ENSSSCT00000014359;ENSSSCT00000024022;ENSSSCT00000030101;ENSSSCT00000031989;ENSSSCT00000017514;ENSSSCT00000030979;…
		SCT00000000478;ENSSSCT00000003398;ENSSSCT00000025398;ENSSSCT00000008042;ENSSSCT00000006656;ENSSSCT00000000489;ENSSSCT00000011784;ENSSSCT00000010993;ENSSSCT00000024456;ENSSSCT00000013322;ENSSSCT00000022588;ENSSSCT00000035964;ENSSSCT00000033337;ENSSSCT00000035240;ENSSSCT00000034459;ENSSSCT00000035192;ENSSSCT00000029273;ENSSSCT00000027768;ENSSSCT00000012124;ENSSSCT00000004140;ENSSSCT00000023522;ENSS…
ssc-miR-29a	1044	ENSSSCT00000022913;ENSSSCT00000026503;ENSSSCT00000029176;ENSSSCT00000018353;ENSSSCT00000001424;ENSSSCT00000010354;ENSSSCT00000013196;ENSSSCT00000027563;ENSSSCT00000009868;ENSSSCT00000029713;ENSSSCT00000009874;ENSSSCT00000018365;ENSSSCT00000010359;ENSSSCT00000024678;ENSSSCT00000005947;ENSSSCT00000010442;ENSSSCT00000028263;ENSSSCT00000022407;ENSSSCT00000034638;ENSSSCT00000032911;ENSSSCT00000009650;…
ssc-miR-1306-5p	3187	ENSSSCT00000023332;ENSSSCT00000007929;ENSSSCT00000022866;ENSSSCT00000031599;ENSSSCT00000032386;ENSSSCT00000022913;ENSSSCT00000030089;ENSSSCT00000017584;ENSSSCT00000010950;ENSSSCT00000003197;ENSSSCT00000024660;ENSSSCT00000019391;ENSSSCT00000009855;ENSSSCT00000030483;ENSSSCT00000017586;ENSSSCT00000024629;ENSSSCT00000028008;ENSSSCT00000029172;ENSSSCT00000025920;ENSSSCT00000025087;ENSSSCT00000019325;…
		SCT00000025586;ENSSSCT00000007409;ENSSSCT00000012468;ENSSSCT00000003857;ENSSSCT00000022770;ENSSSCT00000008534;ENSSSCT00000003652;ENSSSCT00000017854;ENSSSCT00000007258;ENSSSCT00000017171;ENSSSCT00000017244;ENSSSCT00000022352;ENSSSCT00000030604;ENSSSCT00000031728;ENSSSCT00000012364;ENSSSCT00000000428;ENSSSCT00000001490;ENSSSCT00000001491;ENSSSCT00000008407;ENSSSCT00000011243;ENSSSCT00000030299;ENSS…
ssc-miR-139-3p	1768	ENSSSCT00000032473;ENSSSCT00000029276;ENSSSCT00000028964;ENSSSCT00000025413;ENSSSCT00000018347;ENSSSCT00000003197;ENSSSCT00000008793;ENSSSCT00000026209;ENSSSCT00000031638;ENSSSCT00000019391;ENSSSCT00000030483;ENSSSCT00000017586;ENSSSCT00000029172;ENSSSCT00000026849;ENSSSCT00000019325;ENSSSCT00000030979;ENSSSCT00000022821;ENSSSCT00000009864;ENSSSCT00000018361;ENSSSCT00000027563;ENSSSCT00000012026;…
		SCT00000031872;ENSSSCT00000014106;ENSSSCT00000006969;ENSSSCT00000017378;ENSSSCT00000019295;ENSSSCT00000006217;ENSSSCT00000022518;ENSSSCT00000002009;ENSSSCT00000027926;ENSSSCT00000008416;ENSSSCT00000001791;ENSSSCT00000017228;ENSSSCT00000006227;ENSSSCT00000007622;ENSSSCT00000012181;ENSSSCT00000006230;ENSSSCT00000025290;ENSSSCT00000006231;ENSSSCT00000003086;ENSSSCT00000007625;ENSSSCT00000025104;ENSS…
ssc-miR-9788-3p	2938	ENSSSCT00000023332;ENSSSCT00000030038;ENSSSCT00000026362;ENSSSCT00000028764;ENSSSCT00000007929;ENSSSCT00000026275;ENSSSCT00000022866;ENSSSCT00000031599;ENSSSCT00000022577;ENSSSCT00000028396;ENSSSCT00000017584;ENSSSCT00000006876;ENSSSCT00000031919;ENSSSCT00000032662;ENSSSCT00000018350;ENSSSCT00000019391;ENSSSCT00000030483;ENSSSCT00000017586;ENSSSCT00000024300;ENSSSCT00000018351;ENSSSCT00000003204;…
		SCT00000036580;ENSSSCT00000000136;ENSSSCT00000026125;ENSSSCT00000002127;ENSSSCT00000035061;ENSSSCT00000029499;ENSSSCT00000018613;ENSSSCT00000014755;ENSSSCT00000032884;ENSSSCT00000010034;ENSSSCT00000007666;ENSSSCT00000004962;ENSSSCT00000025907;ENSSSCT00000033899;ENSSSCT00000035675;ENSSSCT00000001317;ENSSSCT00000008870;ENSSSCT00000001847;ENSSSCT00000009008;ENSSSCT00000008589;ENSSSCT00000004585;ENSS…
ssc-miR-9785-5p	2725	ENSSSCT00000028131;ENSSSCT00000030038;ENSSSCT00000032473;ENSSSCT00000022866;ENSSSCT00000026681;ENSSSCT00000026759;ENSSSCT00000032211;ENSSSCT00000004124;ENSSSCT00000024511;ENSSSCT00000006876;ENSSSCT00000026503;ENSSSCT00000026223;ENSSSCT00000019391;ENSSSCT00000030483;ENSSSCT00000017586;ENSSSCT00000001412;ENSSSCT00000032045;ENSSSCT00000023669;ENSSSCT00000009857;ENSSSCT00000022421;ENSSSCT00000025087;…
		SCT00000015114;ENSSSCT00000015029;ENSSSCT00000034478;ENSSSCT00000005164;ENSSSCT00000017836;ENSSSCT00000008909;ENSSSCT00000025418;ENSSSCT00000018268;ENSSSCT00000010783;ENSSSCT00000032561;ENSSSCT00000008184;ENSSSCT00000034393;ENSSSCT00000008443;ENSSSCT00000022946;ENSSSCT00000004480;ENSSSCT00000032181;ENSSSCT00000015013;ENSSSCT00000006912;ENSSSCT00000004978;ENSSSCT00000023852;ENSSSCT00000032778;ENSS…
ssc-miR-9799-3p	1472	ENSSSCT00000019686;ENSSSCT00000028764;ENSSSCT00000017584;ENSSSCT00000031207;ENSSSCT00000026503;ENSSSCT00000031812;ENSSSCT00000028421;ENSSSCT00000030483;ENSSSCT00000017586;ENSSSCT00000018353;ENSSSCT00000030919;ENSSSCT00000031777;ENSSSCT00000009857;ENSSSCT00000012022;ENSSSCT00000012023;ENSSSCT00000017515;ENSSSCT00000028425;ENSSSCT00000027838;ENSSSCT00000018356;ENSSSCT00000027034;ENSSSCT00000018361;…
ssc-miR-424-3p	350	ENSSSCT00000030483;ENSSSCT00000017586;ENSSSCT00000009864;ENSSSCT00000017587;ENSSSCT00000002551;ENSSSCT00000022493;ENSSSCT00000030151;ENSSSCT00000023981;ENSSSCT00000030117;ENSSSCT00000026570;ENSSSCT00000028707;ENSSSCT00000025961;ENSSSCT00000036600;ENSSSCT00000024764;ENSSSCT00000034308;ENSSSCT00000013936;ENSSSCT00000018093;ENSSSCT00000027329;ENSSSCT00000027687;ENSSSCT00000030409;ENSSSCT00000018101;…
ssc-miR-9840-3p	965	ENSSSCT00000023641;ENSSSCT00000028308;ENSSSCT00000017584;ENSSSCT00000035021;ENSSSCT00000009858;ENSSSCT00000025638;ENSSSCT00000029742;ENSSSCT00000018364;ENSSSCT00000026948;ENSSSCT00000028263;ENSSSCT00000026338;ENSSSCT00000022591;ENSSSCT00000025325;ENSSSCT00000030987;ENSSSCT00000029824;ENSSSCT00000028537;ENSSSCT00000024201;ENSSSCT00000015384;ENSSSCT00000024402;ENSSSCT00000025334;ENSSSCT00000002553;…
ssc-miR-2320-3p	2867	ENSSSCT00000019689;ENSSSCT00000019664;ENSSSCT00000022866;ENSSSCT00000029705;ENSSSCT00000022577;ENSSSCT00000028396;ENSSSCT00000010942;ENSSSCT00000025944;ENSSSCT00000018344;ENSSSCT00000025413;ENSSSCT00000018347;ENSSSCT00000009850;ENSSSCT00000014352;ENSSSCT00000032662;ENSSSCT00000019391;ENSSSCT00000024370;ENSSSCT00000030483;ENSSSCT00000017586;ENSSSCT00000024629;ENSSSCT00000018355;ENSSSCT00000009857;…
		SCT00000014824;ENSSSCT00000036636;ENSSSCT00000017676;ENSSSCT00000015032;ENSSSCT00000032291;ENSSSCT00000033849;ENSSSCT00000035768;ENSSSCT00000032648;ENSSSCT00000036668;ENSSSCT00000034452;ENSSSCT00000033940;ENSSSCT00000013245;ENSSSCT00000023976;ENSSSCT00000026244;ENSSSCT00000030478;ENSSSCT00000027411;ENSSSCT00000003778;ENSSSCT00000003228;ENSSSCT00000016671;ENSSSCT00000000270;ENSSSCT00000030602;ENSS…
ssc-miR-9853-5p	750	ENSSSCT00000010950;ENSSSCT00000019391;ENSSSCT00000030483;ENSSSCT00000017586;ENSSSCT00000029172;ENSSSCT00000025920;ENSSSCT00000026802;ENSSSCT00000027563;ENSSSCT00000009867;ENSSSCT00000029713;ENSSSCT00000023628;ENSSSCT00000031163;ENSSSCT00000027082;ENSSSCT00000027410;ENSSSCT00000029824;ENSSSCT00000028537;ENSSSCT00000017519;ENSSSCT00000031954;ENSSSCT00000024402;ENSSSCT00000032249;ENSSSCT00000027334;…
ssc-miR-381	721	ENSSSCT00000026007;ENSSSCT00000018355;ENSSSCT00000025802;ENSSSCT00000031388;ENSSSCT00000012666;ENSSSCT00000025466;ENSSSCT00000011055;ENSSSCT00000013922;ENSSSCT00000018061;ENSSSCT00000015384;ENSSSCT00000031363;ENSSSCT00000003122;ENSSSCT00000017867;ENSSSCT00000026758;ENSSSCT00000026272;ENSSSCT00000011131;ENSSSCT00000018377;ENSSSCT00000009651;ENSSSCT00000011524;ENSSSCT00000018072;ENSSSCT00000025561;…
ssc-miR-383	3677	ENSSSCT00000030038;ENSSSCT00000031708;ENSSSCT00000024729;ENSSSCT00000027983;ENSSSCT00000007929;ENSSSCT00000026681;ENSSSCT00000026759;ENSSSCT00000032386;ENSSSCT00000010435;ENSSSCT00000026503;ENSSSCT00000003197;ENSSSCT00000031919;ENSSSCT00000032662;ENSSSCT00000030483;ENSSSCT00000017586;ENSSSCT00000026188;ENSSSCT00000030462;ENSSSCT00000018351;ENSSSCT00000012017;ENSSSCT00000024395;ENSSSCT00000009853;…
		SCT00000019136;ENSSSCT00000003851;ENSSSCT00000009992;ENSSSCT00000014882;ENSSSCT00000000766;ENSSSCT00000015875;ENSSSCT00000019587;ENSSSCT00000007483;ENSSSCT00000022463;ENSSSCT00000010489;ENSSSCT00000015525;ENSSSCT00000017610;ENSSSCT00000003572;ENSSSCT00000016024;ENSSSCT00000031206;ENSSSCT00000017087;ENSSSCT00000015484;ENSSSCT00000029903;ENSSSCT00000027480;ENSSSCT00000004878;ENSSSCT00000036052;ENSS…
		0000002246;ENSSSCT00000007790;ENSSSCT00000008687;ENSSSCT00000017857;ENSSSCT00000004043;ENSSSCT00000006173;ENSSSCT00000000200;ENSSSCT00000015332;ENSSSCT00000031848;ENSSSCT00000007795;ENSSSCT00000004648;ENSSSCT00000024330;ENSSSCT00000002428;ENSSSCT00000031750;ENSSSCT00000004119;ENSSSCT00000012462;ENSSSCT00000024535;ENSSSCT00000007008;ENSSSCT00000003650;ENSSSCT00000007262;ENSSSCT00000007188;ENSSSCT0…
ssc-miR-382	1903	ENSSSCT00000019682;ENSSSCT00000023764;ENSSSCT00000024235;ENSSSCT00000007929;ENSSSCT00000004124;ENSSSCT00000022577;ENSSSCT00000028396;ENSSSCT00000031207;ENSSSCT00000003197;ENSSSCT00000009852;ENSSSCT00000028639;ENSSSCT00000032662;ENSSSCT00000019391;ENSSSCT00000028421;ENSSSCT00000009855;ENSSSCT00000022578;ENSSSCT00000018351;ENSSSCT00000018353;ENSSSCT00000032045;ENSSSCT00000009857;ENSSSCT00000012022;…
		SCT00000008920;ENSSSCT00000002220;ENSSSCT00000013994;ENSSSCT00000015147;ENSSSCT00000012598;ENSSSCT00000013993;ENSSSCT00000026296;ENSSSCT00000005769;ENSSSCT00000011484;ENSSSCT00000017467;ENSSSCT00000036684;ENSSSCT00000017270;ENSSSCT00000027062;ENSSSCT00000027770;ENSSSCT00000010066;ENSSSCT00000034919;ENSSSCT00000034832;ENSSSCT00000035936;ENSSSCT00000036305;ENSSSCT00000033770;ENSSSCT00000035071;ENSS…
ssc-miR-9824-5p	2738	ENSSSCT00000023332;ENSSSCT00000030038;ENSSSCT00000027983;ENSSSCT00000007929;ENSSSCT00000026681;ENSSSCT00000026759;ENSSSCT00000032386;ENSSSCT00000010434;ENSSSCT00000009852;ENSSSCT00000031919;ENSSSCT00000032662;ENSSSCT00000018350;ENSSSCT00000035208;ENSSSCT00000018355;ENSSSCT00000029172;ENSSSCT00000009857;ENSSSCT00000012022;ENSSSCT00000012023;ENSSSCT00000031158;ENSSSCT00000030979;ENSSSCT00000031273;…
		SCT00000014169;ENSSSCT00000005342;ENSSSCT00000005633;ENSSSCT00000029685;ENSSSCT00000019350;ENSSSCT00000014228;ENSSSCT00000022796;ENSSSCT00000016402;ENSSSCT00000005160;ENSSSCT00000007611;ENSSSCT00000029485;ENSSSCT00000002711;ENSSSCT00000007610;ENSSSCT00000033270;ENSSSCT00000035425;ENSSSCT00000033576;ENSSSCT00000013972;ENSSSCT00000025271;ENSSSCT00000014505;ENSSSCT00000005439;ENSSSCT00000016465;ENSS…
ssc-miR-222	1118	ENSSSCT00000028964;ENSSSCT00000006876;ENSSSCT00000022984;ENSSSCT00000009852;ENSSSCT00000006010;ENSSSCT00000032662;ENSSSCT00000019391;ENSSSCT00000018353;ENSSSCT00000022821;ENSSSCT00000009864;ENSSSCT00000018361;ENSSSCT00000028263;ENSSSCT00000024919;ENSSSCT00000025334;ENSSSCT00000018376;ENSSSCT00000031880;ENSSSCT00000009885;ENSSSCT00000018378;ENSSSCT00000024875;ENSSSCT00000006646;ENSSSCT00000028239;…
ssc-miR-224	1888	ENSSSCT00000029356;ENSSSCT00000025619;ENSSSCT00000026681;ENSSSCT00000026759;ENSSSCT00000010434;ENSSSCT00000030089;ENSSSCT00000025413;ENSSSCT00000018347;ENSSSCT00000028639;ENSSSCT00000030483;ENSSSCT00000017586;ENSSSCT00000018353;ENSSSCT00000009857;ENSSSCT00000022484;ENSSSCT00000009861;ENSSSCT00000000013;ENSSSCT00000009859;ENSSSCT00000033729;ENSSSCT00000025802;ENSSSCT00000029547;ENSSSCT00000032154;…
		SCT00000033071;ENSSSCT00000035346;ENSSSCT00000001875;ENSSSCT00000006854;ENSSSCT00000012328;ENSSSCT00000004637;ENSSSCT00000030957;ENSSSCT00000026747;ENSSSCT00000004068;ENSSSCT00000023470;ENSSSCT00000006669;ENSSSCT00000031319;ENSSSCT00000013867;ENSSSCT00000009092;ENSSSCT00000028518;ENSSSCT00000003741;ENSSSCT00000003000;ENSSSCT00000031454;ENSSSCT00000023925;ENSSSCT00000032585;ENSSSCT00000028021;ENSS…
ssc-miR-9841-3p	318	ENSSSCT00000032196;ENSSSCT00000022629;ENSSSCT00000017584;ENSSSCT00000006010;ENSSSCT00000032662;ENSSSCT00000029789;ENSSSCT00000032137;ENSSSCT00000014365;ENSSSCT00000018376;ENSSSCT00000032240;ENSSSCT00000009664;ENSSSCT00000028563;ENSSSCT00000010370;ENSSSCT00000023934;ENSSSCT00000023528;ENSSSCT00000016754;ENSSSCT00000032550;ENSSSCT00000016422;ENSSSCT00000023659;ENSSSCT00000006268;ENSSSCT00000011373;…
ssc-miR-1296-5p	2359	ENSSSCT00000019689;ENSSSCT00000029356;ENSSSCT00000025619;ENSSSCT00000030991;ENSSSCT00000022577;ENSSSCT00000028396;ENSSSCT00000025413;ENSSSCT00000018347;ENSSSCT00000031207;ENSSSCT00000029767;ENSSSCT00000019391;ENSSSCT00000009854;ENSSSCT00000027468;ENSSSCT00000023422;ENSSSCT00000030664;ENSSSCT00000034777;ENSSSCT00000018355;ENSSSCT00000030936;ENSSSCT00000030189;ENSSSCT00000028008;ENSSSCT00000026849;…
		SCT00000010638;ENSSSCT00000018636;ENSSSCT00000015000;ENSSSCT00000019041;ENSSSCT00000035326;ENSSSCT00000032978;ENSSSCT00000002036;ENSSSCT00000018754;ENSSSCT00000008445;ENSSSCT00000030501;ENSSSCT00000022326;ENSSSCT00000003864;ENSSSCT00000028972;ENSSSCT00000015222;ENSSSCT00000011954;ENSSSCT00000002266;ENSSSCT00000033257;ENSSSCT00000017631;ENSSSCT00000000784;ENSSSCT00000023121;ENSSSCT00000030146;ENSS…
ssc-miR-155-3p	515	ENSSSCT00000007929;ENSSSCT00000022577;ENSSSCT00000028396;ENSSSCT00000032662;ENSSSCT00000031273;ENSSSCT00000030818;ENSSSCT00000027969;ENSSSCT00000029648;ENSSSCT00000018366;ENSSSCT00000004196;ENSSSCT00000001262;ENSSSCT00000029715;ENSSSCT00000004401;ENSSSCT00000027325;ENSSSCT00000034638;ENSSSCT00000032911;ENSSSCT00000009650;ENSSSCT00000022766;ENSSSCT00000012610;ENSSSCT00000009658;ENSSSCT00000031947;…
ssc-miR-421-5p	2308	ENSSSCT00000025606;ENSSSCT00000030991;ENSSSCT00000001410;ENSSSCT00000024831;ENSSSCT00000026503;ENSSSCT00000009852;ENSSSCT00000028639;ENSSSCT00000032662;ENSSSCT00000018350;ENSSSCT00000030483;ENSSSCT00000017586;ENSSSCT00000026188;ENSSSCT00000030462;ENSSSCT00000018351;ENSSSCT00000018353;ENSSSCT00000024395;ENSSSCT00000009853;ENSSSCT00000018355;ENSSSCT00000009857;ENSSSCT00000023501;ENSSSCT00000023563;…
		SCT00000034801;ENSSSCT00000016232;ENSSSCT00000008195;ENSSSCT00000026720;ENSSSCT00000006737;ENSSSCT00000036073;ENSSSCT00000033112;ENSSSCT00000003245;ENSSSCT00000018109;ENSSSCT00000023192;ENSSSCT00000004140;ENSSSCT00000023522;ENSSSCT00000004725;ENSSSCT00000028725;ENSSSCT00000012375;ENSSSCT00000011521;ENSSSCT00000027369;ENSSSCT00000010573;ENSSSCT00000014649;ENSSSCT00000011885;ENSSSCT00000034975;ENSS…
ssc-miR-532-3p	2280	ENSSSCT00000023332;ENSSSCT00000028131;ENSSSCT00000029356;ENSSSCT00000025619;ENSSSCT00000026421;ENSSSCT00000007929;ENSSSCT00000026007;ENSSSCT00000026275;ENSSSCT00000026681;ENSSSCT00000026759;ENSSSCT00000029176;ENSSSCT00000019391;ENSSSCT00000030483;ENSSSCT00000017586;ENSSSCT00000023669;ENSSSCT00000030379;ENSSSCT00000029172;ENSSSCT00000027228;ENSSSCT00000025087;ENSSSCT00000014273;ENSSSCT00000027340;…
		SCT00000015154;ENSSSCT00000034697;ENSSSCT00000010914;ENSSSCT00000007290;ENSSSCT00000028617;ENSSSCT00000008663;ENSSSCT00000024289;ENSSSCT00000032709;ENSSSCT00000008989;ENSSSCT00000003884;ENSSSCT00000010705;ENSSSCT00000019121;ENSSSCT00000001171;ENSSSCT00000033335;ENSSSCT00000001515;ENSSSCT00000019075;ENSSSCT00000036184;ENSSSCT00000003320;ENSSSCT00000026968;ENSSSCT00000035819;ENSSSCT00000012285;ENSS…
ssc-miR-9813-5p	2413	ENSSSCT00000032196;ENSSSCT00000023017;ENSSSCT00000028764;ENSSSCT00000029705;ENSSSCT00000025944;ENSSSCT00000010950;ENSSSCT00000003198;ENSSSCT00000026223;ENSSSCT00000019391;ENSSSCT00000030483;ENSSSCT00000017586;ENSSSCT00000018355;ENSSSCT00000009857;ENSSSCT00000014273;ENSSSCT00000032270;ENSSSCT00000023029;ENSSSCT00000029101;ENSSSCT00000030979;ENSSSCT00000030674;ENSSSCT00000024590;ENSSSCT00000028425;…
		SCT00000010681;ENSSSCT00000017573;ENSSSCT00000035747;ENSSSCT00000027498;ENSSSCT00000014480;ENSSSCT00000011624;ENSSSCT00000025398;ENSSSCT00000036073;ENSSSCT00000033112;ENSSSCT00000017333;ENSSSCT00000019071;ENSSSCT00000032114;ENSSSCT00000014140;ENSSSCT00000011519;ENSSSCT00000011782;ENSSSCT00000031706;ENSSSCT00000000717;ENSSSCT00000005362;ENSSSCT00000001329;ENSSSCT00000024456;ENSSSCT00000022588;ENSS…
ssc-miR-9795-3p	906	ENSSSCT00000032662;ENSSSCT00000018353;ENSSSCT00000006882;ENSSSCT00000030942;ENSSSCT00000031488;ENSSSCT00000030818;ENSSSCT00000023573;ENSSSCT00000026657;ENSSSCT00000024414;ENSSSCT00000023397;ENSSSCT00000017589;ENSSSCT00000023954;ENSSSCT00000009880;ENSSSCT00000027828;ENSSSCT00000018070;ENSSSCT00000011058;ENSSSCT00000026941;ENSSSCT00000015390;ENSSSCT00000009666;ENSSSCT00000029753;ENSSSCT00000026470;…
ssc-miR-30a-5p	998	ENSSSCT00000028308;ENSSSCT00000025706;ENSSSCT00000022913;ENSSSCT00000023996;ENSSSCT00000026503;ENSSSCT00000032662;ENSSSCT00000026622;ENSSSCT00000018351;ENSSSCT00000027666;ENSSSCT00000006881;ENSSSCT00000012022;ENSSSCT00000012023;ENSSSCT00000010354;ENSSSCT00000026657;ENSSSCT00000029317;ENSSSCT00000015383;ENSSSCT00000017519;ENSSSCT00000029323;ENSSSCT00000009877;ENSSSCT00000011057;ENSSSCT00000031445;…
ssc-miR-9817-5p	5114	ENSSSCT00000026362;ENSSSCT00000026007;ENSSSCT00000030991;ENSSSCT00000031599;ENSSSCT00000022577;ENSSSCT00000028396;ENSSSCT00000017584;ENSSSCT00000006876;ENSSSCT00000031207;ENSSSCT00000030877;ENSSSCT00000006010;ENSSSCT00000026223;ENSSSCT00000032662;ENSSSCT00000033624;ENSSSCT00000018350;ENSSSCT00000009854;ENSSSCT00000030483;ENSSSCT00000017586;ENSSSCT00000026188;ENSSSCT00000030462;ENSSSCT00000018351;…
		SCT00000000926;ENSSSCT00000027714;ENSSSCT00000031944;ENSSSCT00000022306;ENSSSCT00000000757;ENSSSCT00000022941;ENSSSCT00000008608;ENSSSCT00000030687;ENSSSCT00000005251;ENSSSCT00000017740;ENSSSCT00000035269;ENSSSCT00000002652;ENSSSCT00000005535;ENSSSCT00000004828;ENSSSCT00000027712;ENSSSCT00000011291;ENSSSCT00000013228;ENSSSCT00000024212;ENSSSCT00000015929;ENSSSCT00000005536;ENSSSCT00000010967;ENSS…
		0000012280;ENSSSCT00000015671;ENSSSCT00000017635;ENSSSCT00000024409;ENSSSCT00000015492;ENSSSCT00000026176;ENSSSCT00000015919;ENSSSCT00000018268;ENSSSCT00000011230;ENSSSCT00000010783;ENSSSCT00000032561;ENSSSCT00000012060;ENSSSCT00000023792;ENSSSCT00000026160;ENSSSCT00000002983;ENSSSCT00000012119;ENSSSCT00000004027;ENSSSCT00000008443;ENSSSCT00000006469;ENSSSCT00000004480;ENSSSCT00000006912;ENSSSCT0…
ssc-miR-9857-5p	2117	ENSSSCT00000019676;ENSSSCT00000028308;ENSSSCT00000028764;ENSSSCT00000022913;ENSSSCT00000029705;ENSSSCT00000017584;ENSSSCT00000025944;ENSSSCT00000031207;ENSSSCT00000029176;ENSSSCT00000032662;ENSSSCT00000033624;ENSSSCT00000018350;ENSSSCT00000019391;ENSSSCT00000003204;ENSSSCT00000018355;ENSSSCT00000009857;ENSSSCT00000023029;ENSSSCT00000029101;ENSSSCT00000030979;ENSSSCT00000032086;ENSSSCT00000029370;…
		SCT00000006060;ENSSSCT00000010294;ENSSSCT00000012522;ENSSSCT00000011916;ENSSSCT00000028598;ENSSSCT00000017212;ENSSSCT00000002239;ENSSSCT00000012548;ENSSSCT00000026579;ENSSSCT00000012549;ENSSSCT00000032715;ENSSSCT00000015025;ENSSSCT00000010579;ENSSSCT00000022700;ENSSSCT00000024597;ENSSSCT00000022806;ENSSSCT00000004280;ENSSSCT00000010708;ENSSSCT00000017298;ENSSSCT00000007327;ENSSSCT00000019480;ENSS…
ssc-miR-9823-5p	693	ENSSSCT00000030038;ENSSSCT00000032386;ENSSSCT00000014348;ENSSSCT00000017584;ENSSSCT00000014350;ENSSSCT00000030483;ENSSSCT00000017586;ENSSSCT00000012021;ENSSSCT00000035525;ENSSSCT00000030674;ENSSSCT00000024590;ENSSSCT00000032492;ENSSSCT00000012024;ENSSSCT00000030814;ENSSSCT00000010354;ENSSSCT00000027410;ENSSSCT00000025479;ENSSSCT00000028263;ENSSSCT00000018061;ENSSSCT00000029323;ENSSSCT00000009877;…
ssc-miR-126-5p	1132	ENSSSCT00000019670;ENSSSCT00000019664;ENSSSCT00000026421;ENSSSCT00000022913;ENSSSCT00000017584;ENSSSCT00000032662;ENSSSCT00000024395;ENSSSCT00000009853;ENSSSCT00000018355;ENSSSCT00000031777;ENSSSCT00000010354;ENSSSCT00000030818;ENSSSCT00000018361;ENSSSCT00000027969;ENSSSCT00000018362;ENSSSCT00000018363;ENSSSCT00000030105;ENSSSCT00000029240;ENSSSCT00000031966;ENSSSCT00000025006;ENSSSCT00000010359;…
ssc-miR-376a-3p	1208	ENSSSCT00000029356;ENSSSCT00000025619;ENSSSCT00000026334;ENSSSCT00000022577;ENSSSCT00000028396;ENSSSCT00000006876;ENSSSCT00000001383;ENSSSCT00000026209;ENSSSCT00000031638;ENSSSCT00000019391;ENSSSCT00000025750;ENSSSCT00000025259;ENSSSCT00000023563;ENSSSCT00000029666;ENSSSCT00000012022;ENSSSCT00000012023;ENSSSCT00000014359;ENSSSCT00000028034;ENSSSCT00000027361;ENSSSCT00000029619;ENSSSCT00000001255;…
ssc-miR-432-3p	2046	ENSSSCT00000028131;ENSSSCT00000007929;ENSSSCT00000026681;ENSSSCT00000026759;ENSSSCT00000032386;ENSSSCT00000014348;ENSSSCT00000014349;ENSSSCT00000022577;ENSSSCT00000028396;ENSSSCT00000012011;ENSSSCT00000026223;ENSSSCT00000029176;ENSSSCT00000032662;ENSSSCT00000019391;ENSSSCT00000030483;ENSSSCT00000017586;ENSSSCT00000035208;ENSSSCT00000018355;ENSSSCT00000002384;ENSSSCT00000031762;ENSSSCT00000009859;…
		SCT00000017342;ENSSSCT00000023801;ENSSSCT00000016197;ENSSSCT00000007261;ENSSSCT00000016618;ENSSSCT00000028687;ENSSSCT00000019048;ENSSSCT00000031268;ENSSSCT00000030598;ENSSSCT00000014234;ENSSSCT00000006954;ENSSSCT00000002110;ENSSSCT00000030717;ENSSSCT00000018775;ENSSSCT00000027741;ENSSSCT00000006552;ENSSSCT00000001855;ENSSSCT00000030535;ENSSSCT00000014727;ENSSSCT00000024097;ENSSSCT00000011919;ENSS…
ssc-miR-490-3p	1511	ENSSSCT00000023764;ENSSSCT00000024235;ENSSSCT00000026421;ENSSSCT00000012010;ENSSSCT00000022577;ENSSSCT00000028396;ENSSSCT00000031207;ENSSSCT00000031812;ENSSSCT00000023962;ENSSSCT00000009851;ENSSSCT00000018353;ENSSSCT00000009857;ENSSSCT00000031273;ENSSSCT00000026657;ENSSSCT00000014364;ENSSSCT00000025479;ENSSSCT00000011056;ENSSSCT00000006884;ENSSSCT00000028540;ENSSSCT00000032217;ENSSSCT00000027828;…
ssc-miR-1839-5p	1885	ENSSSCT00000027983;ENSSSCT00000022577;ENSSSCT00000028396;ENSSSCT00000017584;ENSSSCT00000010942;ENSSSCT00000010950;ENSSSCT00000019391;ENSSSCT00000010436;ENSSSCT00000018353;ENSSSCT00000018355;ENSSSCT00000019325;ENSSSCT00000031989;ENSSSCT00000030674;ENSSSCT00000024590;ENSSSCT00000010354;ENSSSCT00000032260;ENSSSCT00000026696;ENSSSCT00000009858;ENSSSCT00000009864;ENSSSCT00000036376;ENSSSCT00000006812;…
		SCT00000001859;ENSSSCT00000001183;ENSSSCT00000006990;ENSSSCT00000009091;ENSSSCT00000022373;ENSSSCT00000010555;ENSSSCT00000014721;ENSSSCT00000009212;ENSSSCT00000011106;ENSSSCT00000011727;ENSSSCT00000001875;ENSSSCT00000028382;ENSSSCT00000012430;ENSSSCT00000014664;ENSSSCT00000022716;ENSSSCT00000029036;ENSSSCT00000023823;ENSSSCT00000022559;ENSSSCT00000022617;ENSSSCT00000016619;ENSSSCT00000014658;ENSS…
ssc-miR-542-5p	844	ENSSSCT00000023545;ENSSSCT00000007929;ENSSSCT00000022577;ENSSSCT00000028396;ENSSSCT00000009850;ENSSSCT00000022578;ENSSSCT00000030483;ENSSSCT00000017586;ENSSSCT00000018351;ENSSSCT00000009857;ENSSSCT00000024261;ENSSSCT00000018356;ENSSSCT00000032061;ENSSSCT00000031975;ENSSSCT00000024662;ENSSSCT00000023306;ENSSSCT00000004196;ENSSSCT00000030575;ENSSSCT00000011057;ENSSSCT00000024402;ENSSSCT00000025384;…
ssc-miR-9844-3p	1458	ENSSSCT00000022553;ENSSSCT00000007929;ENSSSCT00000026275;ENSSSCT00000030991;ENSSSCT00000031919;ENSSSCT00000032662;ENSSSCT00000030483;ENSSSCT00000017586;ENSSSCT00000009857;ENSSSCT00000024876;ENSSSCT00000028665;ENSSSCT00000010354;ENSSSCT00000018356;ENSSSCT00000027034;ENSSSCT00000004195;ENSSSCT00000030926;ENSSSCT00000018362;ENSSSCT00000018363;ENSSSCT00000014364;ENSSSCT00000009874;ENSSSCT00000030332;…
ssc-miR-9816-3p	3724	ENSSSCT00000023332;ENSSSCT00000026919;ENSSSCT00000023641;ENSSSCT00000032556;ENSSSCT00000024209;ENSSSCT00000032473;ENSSSCT00000032211;ENSSSCT00000022577;ENSSSCT00000017584;ENSSSCT00000010950;ENSSSCT00000006876;ENSSSCT00000023996;ENSSSCT00000030877;ENSSSCT00000022674;ENSSSCT00000026209;ENSSSCT00000031638;ENSSSCT00000032662;ENSSSCT00000019391;ENSSSCT00000022578;ENSSSCT00000030483;ENSSSCT00000017586;…
		SCT00000014831;ENSSSCT00000024842;ENSSSCT00000023191;ENSSSCT00000027613;ENSSSCT00000028793;ENSSSCT00000014330;ENSSSCT00000011202;ENSSSCT00000030214;ENSSSCT00000025876;ENSSSCT00000028346;ENSSSCT00000008862;ENSSSCT00000017281;ENSSSCT00000001930;ENSSSCT00000013456;ENSSSCT00000033217;ENSSSCT00000005948;ENSSSCT00000024896;ENSSSCT00000030327;ENSSSCT00000005590;ENSSSCT00000012150;ENSSSCT00000005949;ENSS…
		0000004156;ENSSSCT00000010553;ENSSSCT00000010798;ENSSSCT00000030966;ENSSSCT00000013381;ENSSSCT00000013584;ENSSSCT00000027242;ENSSSCT00000010555;ENSSSCT00000025302;ENSSSCT00000033751;ENSSSCT00000028186;ENSSSCT00000001347;ENSSSCT00000003603;ENSSSCT00000022782;ENSSSCT00000000658;ENSSSCT00000011106;ENSSSCT00000029141;ENSSSCT00000019508;ENSSSCT00000016242;ENSSSCT00000001875;ENSSSCT00000028382;ENSSSCT0…
ssc-miR-493-3p	2625	ENSSSCT00000022553;ENSSSCT00000028764;ENSSSCT00000007929;ENSSSCT00000014348;ENSSSCT00000022577;ENSSSCT00000028396;ENSSSCT00000010950;ENSSSCT00000014350;ENSSSCT00000026209;ENSSSCT00000031638;ENSSSCT00000032662;ENSSSCT00000019391;ENSSSCT00000030483;ENSSSCT00000017586;ENSSSCT00000023669;ENSSSCT00000018355;ENSSSCT00000024952;ENSSSCT00000016999;ENSSSCT00000017000;ENSSSCT00000028008;ENSSSCT00000029172;…
		SCT00000010813;ENSSSCT00000030119;ENSSSCT00000011515;ENSSSCT00000024610;ENSSSCT00000027939;ENSSSCT00000031594;ENSSSCT00000015114;ENSSSCT00000023483;ENSSSCT00000034478;ENSSSCT00000005164;ENSSSCT00000029454;ENSSSCT00000030802;ENSSSCT00000007751;ENSSSCT00000012280;ENSSSCT00000012670;ENSSSCT00000033676;ENSSSCT00000018268;ENSSSCT00000017756;ENSSSCT00000008032;ENSSSCT00000024719;ENSSSCT00000012409;ENSS…
ssc-miR-9848-3p	485	ENSSSCT00000025920;ENSSSCT00000025087;ENSSSCT00000027410;ENSSSCT00000025334;ENSSSCT00000009882;ENSSSCT00000027828;ENSSSCT00000023475;ENSSSCT00000010702;ENSSSCT00000008624;ENSSSCT00000026941;ENSSSCT00000024113;ENSSSCT00000032258;ENSSSCT00000013933;ENSSSCT00000011366;ENSSSCT00000026607;ENSSSCT00000016418;ENSSSCT00000026390;ENSSSCT00000033742;ENSSSCT00000012617;ENSSSCT00000025394;ENSSSCT00000035764;…
ssc-miR-133a-5p	1221	ENSSSCT00000019670;ENSSSCT00000031708;ENSSSCT00000025606;ENSSSCT00000030991;ENSSSCT00000026334;ENSSSCT00000022577;ENSSSCT00000028396;ENSSSCT00000031207;ENSSSCT00000032662;ENSSSCT00000019391;ENSSSCT00000001424;ENSSSCT00000012022;ENSSSCT00000012023;ENSSSCT00000026455;ENSSSCT00000029370;ENSSSCT00000027701;ENSSSCT00000031488;ENSSSCT00000030814;ENSSSCT00000010354;ENSSSCT00000010438;ENSSSCT00000009858;…
ssc-miR-10a-5p	670	ENSSSCT00000019677;ENSSSCT00000024235;ENSSSCT00000006876;ENSSSCT00000030759;ENSSSCT00000029370;ENSSSCT00000027701;ENSSSCT00000026657;ENSSSCT00000025215;ENSSSCT00000026342;ENSSSCT00000014365;ENSSSCT00000029764;ENSSSCT00000027410;ENSSSCT00000024678;ENSSSCT00000028397;ENSSSCT00000028263;ENSSSCT00000011056;ENSSSCT00000024402;ENSSSCT00000031496;ENSSSCT00000026272;ENSSSCT00000011131;ENSSSCT00000023475;…
ssc-miR-9794-3p	1859	ENSSSCT00000028131;ENSSSCT00000030991;ENSSSCT00000029705;ENSSSCT00000025944;ENSSSCT00000026223;ENSSSCT00000032662;ENSSSCT00000018350;ENSSSCT00000022578;ENSSSCT00000030483;ENSSSCT00000017586;ENSSSCT00000024629;ENSSSCT00000034777;ENSSSCT00000018355;ENSSSCT00000016999;ENSSSCT00000017000;ENSSSCT00000025920;ENSSSCT00000025087;ENSSSCT00000018358;ENSSSCT00000019325;ENSSSCT00000026455;ENSSSCT00000018031;…
		SCT00000017469;ENSSSCT00000025883;ENSSSCT00000010555;ENSSSCT00000014721;ENSSSCT00000012477;ENSSSCT00000017005;ENSSSCT00000008996;ENSSSCT00000031505;ENSSSCT00000007191;ENSSSCT00000022782;ENSSSCT00000000658;ENSSSCT00000009212;ENSSSCT00000015381;ENSSSCT00000002955;ENSSSCT00000027946;ENSSSCT00000001998;ENSSSCT00000026747;ENSSSCT00000004068;ENSSSCT00000007772;ENSSSCT00000024048;ENSSSCT00000028523;ENSS…
ssc-miR-106a	2351	ENSSSCT00000023764;ENSSSCT00000024235;ENSSSCT00000028764;ENSSSCT00000025606;ENSSSCT00000032473;ENSSSCT00000029276;ENSSSCT00000007929;ENSSSCT00000022577;ENSSSCT00000028396;ENSSSCT00000017584;ENSSSCT00000006876;ENSSSCT00000031207;ENSSSCT00000032192;ENSSSCT00000009852;ENSSSCT00000028639;ENSSSCT00000030483;ENSSSCT00000017586;ENSSSCT00000018353;ENSSSCT00000030919;ENSSSCT00000009857;ENSSSCT00000025750;…
		SCT00000018280;ENSSSCT00000014079;ENSSSCT00000024170;ENSSSCT00000005652;ENSSSCT00000009152;ENSSSCT00000023457;ENSSSCT00000031773;ENSSSCT00000017295;ENSSSCT00000000986;ENSSSCT00000027580;ENSSSCT00000005450;ENSSSCT00000005451;ENSSSCT00000012068;ENSSSCT00000007515;ENSSSCT00000024520;ENSSSCT00000034562;ENSSSCT00000003671;ENSSSCT00000032696;ENSSSCT00000000718;ENSSSCT00000006740;ENSSSCT00000017634;ENSS…
ssc-miR-4339	3961	ENSSSCT00000023641;ENSSSCT00000031708;ENSSSCT00000007929;ENSSSCT00000030991;ENSSSCT00000031573;ENSSSCT00000029720;ENSSSCT00000022577;ENSSSCT00000028396;ENSSSCT00000028964;ENSSSCT00000017584;ENSSSCT00000025413;ENSSSCT00000018347;ENSSSCT00000031812;ENSSSCT00000026223;ENSSSCT00000031919;ENSSSCT00000019391;ENSSSCT00000030198;ENSSSCT00000030483;ENSSSCT00000017586;ENSSSCT00000024629;ENSSSCT00000018351;…
		SCT00000013960;ENSSSCT00000019602;ENSSSCT00000024018;ENSSSCT00000035413;ENSSSCT00000035757;ENSSSCT00000019200;ENSSSCT00000024991;ENSSSCT00000002677;ENSSSCT00000002656;ENSSSCT00000004692;ENSSSCT00000014769;ENSSSCT00000028226;ENSSSCT00000008529;ENSSSCT00000003235;ENSSSCT00000009103;ENSSSCT00000018259;ENSSSCT00000014450;ENSSSCT00000007529;ENSSSCT00000032052;ENSSSCT00000001302;ENSSSCT00000007714;ENSS…
		0000002094;ENSSSCT00000006765;ENSSSCT00000012327;ENSSSCT00000003111;ENSSSCT00000027636;ENSSSCT00000024936;ENSSSCT00000028566;ENSSSCT00000002113;ENSSSCT00000033575;ENSSSCT00000019454;ENSSSCT00000036387;ENSSSCT00000035041;ENSSSCT00000001540;ENSSSCT00000003413;ENSSSCT00000026950;ENSSSCT00000008253;ENSSSCT00000006138;ENSSSCT00000012313;ENSSSCT00000025775;ENSSSCT00000029253;ENSSSCT00000023176;ENSSSCT0…
ssc-miR-4338	2762	ENSSSCT00000028764;ENSSSCT00000032473;ENSSSCT00000026421;ENSSSCT00000007929;ENSSSCT00000032211;ENSSSCT00000022577;ENSSSCT00000028396;ENSSSCT00000006876;ENSSSCT00000025413;ENSSSCT00000018347;ENSSSCT00000026223;ENSSSCT00000019391;ENSSSCT00000028421;ENSSSCT00000030483;ENSSSCT00000017586;ENSSSCT00000024629;ENSSSCT00000024240;ENSSSCT00000018353;ENSSSCT00000009857;ENSSSCT00000031369;ENSSSCT00000012022;…
		SCT00000036086;ENSSSCT00000028674;ENSSSCT00000014928;ENSSSCT00000026586;ENSSSCT00000030211;ENSSSCT00000011345;ENSSSCT00000024223;ENSSSCT00000022344;ENSSSCT00000017248;ENSSSCT00000035722;ENSSSCT00000032275;ENSSSCT00000008167;ENSSSCT00000004130;ENSSSCT00000012444;ENSSSCT00000002981;ENSSSCT00000001757;ENSSSCT00000028776;ENSSSCT00000007395;ENSSSCT00000024359;ENSSSCT00000034185;ENSSSCT00000033859;ENSS…
ssc-miR-369	786	ENSSSCT00000001410;ENSSSCT00000024831;ENSSSCT00000022913;ENSSSCT00000017584;ENSSSCT00000032662;ENSSSCT00000025750;ENSSSCT00000018474;ENSSSCT00000018031;ENSSSCT00000029370;ENSSSCT00000027701;ENSSSCT00000028665;ENSSSCT00000009864;ENSSSCT00000017587;ENSSSCT00000017516;ENSSSCT00000018369;ENSSSCT00000003209;ENSSSCT00000034638;ENSSSCT00000032911;ENSSSCT00000009650;ENSSSCT00000002818;ENSSSCT00000023466;…
ssc-miR-4331	6530	ENSSSCT00000023641;ENSSSCT00000029356;ENSSSCT00000025619;ENSSSCT00000023200;ENSSSCT00000028764;ENSSSCT00000032473;ENSSSCT00000022866;ENSSSCT00000026681;ENSSSCT00000026759;ENSSSCT00000032386;ENSSSCT00000029720;ENSSSCT00000022577;ENSSSCT00000028396;ENSSSCT00000019390;ENSSSCT00000030089;ENSSSCT00000028964;ENSSSCT00000017584;ENSSSCT00000003195;ENSSSCT00000010950;ENSSSCT00000031207;ENSSSCT00000032192;…
		SCT00000018048;ENSSSCT00000026469;ENSSSCT00000018832;ENSSSCT00000026434;ENSSSCT00000025036;ENSSSCT00000011166;ENSSSCT00000005243;ENSSSCT00000027938;ENSSSCT00000002960;ENSSSCT00000014117;ENSSSCT00000005990;ENSSSCT00000031898;ENSSSCT00000009829;ENSSSCT00000016005;ENSSSCT00000007525;ENSSSCT00000029645;ENSSSCT00000014785;ENSSSCT00000023675;ENSSSCT00000000835;ENSSSCT00000023036;ENSSSCT00000003557;ENSS…
		0000023810;ENSSSCT00000035412;ENSSSCT00000019199;ENSSSCT00000034559;ENSSSCT00000033980;ENSSSCT00000009848;ENSSSCT00000027693;ENSSSCT00000004476;ENSSSCT00000009409;ENSSSCT00000030079;ENSSSCT00000028424;ENSSSCT00000030447;ENSSSCT00000018709;ENSSSCT00000006798;ENSSSCT00000035301;ENSSSCT00000033313;ENSSSCT00000034379;ENSSSCT00000013838;ENSSSCT00000027102;ENSSSCT00000005415;ENSSSCT00000011685;ENSSSCT0…
		030595;ENSSSCT00000015346;ENSSSCT00000012260;ENSSSCT00000008064;ENSSSCT00000033370;ENSSSCT00000013825;ENSSSCT00000008065;ENSSSCT00000003886;ENSSSCT00000004108;ENSSSCT00000024191;ENSSSCT00000015158;ENSSSCT00000006054;ENSSSCT00000005694;ENSSSCT00000003190;ENSSSCT00000014032;ENSSSCT00000011793;ENSSSCT00000028148;ENSSSCT00000013254;ENSSSCT00000035124;ENSSSCT00000025783;ENSSSCT00000001696;ENSSSCT00000…
ssc-miR-4332	1470	ENSSSCT00000027983;ENSSSCT00000019390;ENSSSCT00000030089;ENSSSCT00000006876;ENSSSCT00000023996;ENSSSCT00000032662;ENSSSCT00000018350;ENSSSCT00000010439;ENSSSCT00000030534;ENSSSCT00000025441;ENSSSCT00000027563;ENSSSCT00000022297;ENSSSCT00000030926;ENSSSCT00000026798;ENSSSCT00000011129;ENSSSCT00000014365;ENSSSCT00000013922;ENSSSCT00000017864;ENSSSCT00000031303;ENSSSCT00000029329;ENSSSCT00000019397;…
ssc-miR-4335	4234	ENSSSCT00000023641;ENSSSCT00000023545;ENSSSCT00000029356;ENSSSCT00000025619;ENSSSCT00000030038;ENSSSCT00000024729;ENSSSCT00000025706;ENSSSCT00000026681;ENSSSCT00000026759;ENSSSCT00000032386;ENSSSCT00000022913;ENSSSCT00000022577;ENSSSCT00000028396;ENSSSCT00000028964;ENSSSCT00000012011;ENSSSCT00000010942;ENSSSCT00000025413;ENSSSCT00000018347;ENSSSCT00000008793;ENSSSCT00000029767;ENSSSCT00000026209;…
		SCT00000013812;ENSSSCT00000033278;ENSSSCT00000035094;ENSSSCT00000036557;ENSSSCT00000027217;ENSSSCT00000014159;ENSSSCT00000001689;ENSSSCT00000030317;ENSSSCT00000014758;ENSSSCT00000004443;ENSSSCT00000025892;ENSSSCT00000033320;ENSSSCT00000011504;ENSSSCT00000016319;ENSSSCT00000008901;ENSSSCT00000019584;ENSSSCT00000010562;ENSSSCT00000025739;ENSSSCT00000023231;ENSSSCT00000008135;ENSSSCT00000033196;ENSS…
		0000011803;ENSSSCT00000000277;ENSSSCT00000026299;ENSSSCT00000007259;ENSSSCT00000003493;ENSSSCT00000031878;ENSSSCT00000028006;ENSSSCT00000025992;ENSSSCT00000009381;ENSSSCT00000007151;ENSSSCT00000035891;ENSSSCT00000018767;ENSSSCT00000007094;ENSSSCT00000017047;ENSSSCT00000032273;ENSSSCT00000025903;ENSSSCT00000028488;ENSSSCT00000023479;ENSSSCT00000004011;ENSSSCT00000026713;ENSSSCT00000016497;ENSSSCT0…
ssc-miR-4337	368	ENSSSCT00000026503;ENSSSCT00000018351;ENSSSCT00000030818;ENSSSCT00000025466;ENSSSCT00000027034;ENSSSCT00000018359;ENSSSCT00000028626;ENSSSCT00000036069;ENSSSCT00000003128;ENSSSCT00000018085;ENSSSCT00000025563;ENSSSCT00000018088;ENSSSCT00000015296;ENSSSCT00000015297;ENSSSCT00000013936;ENSSSCT00000025525;ENSSSCT00000015302;ENSSSCT00000030933;ENSSSCT00000022676;ENSSSCT00000027449;ENSSSCT00000018403;…
ssc-miR-769-3p	3484	ENSSSCT00000019682;ENSSSCT00000023764;ENSSSCT00000024235;ENSSSCT00000030208;ENSSSCT00000007929;ENSSSCT00000031485;ENSSSCT00000026681;ENSSSCT00000026759;ENSSSCT00000032386;ENSSSCT00000004124;ENSSSCT00000001410;ENSSSCT00000029720;ENSSSCT00000019390;ENSSSCT00000030089;ENSSSCT00000007466;ENSSSCT00000010942;ENSSSCT00000025413;ENSSSCT00000018347;ENSSSCT00000026223;ENSSSCT00000032662;ENSSSCT00000019391;…
		SCT00000007725;ENSSSCT00000005601;ENSSSCT00000033086;ENSSSCT00000027181;ENSSSCT00000011567;ENSSSCT00000010698;ENSSSCT00000032838;ENSSSCT00000031695;ENSSSCT00000013837;ENSSSCT00000025870;ENSSSCT00000005603;ENSSSCT00000026009;ENSSSCT00000005409;ENSSSCT00000005974;ENSSSCT00000018973;ENSSSCT00000014709;ENSSSCT00000011683;ENSSSCT00000006797;ENSSSCT00000029434;ENSSSCT00000017243;ENSSSCT00000011769;ENSS…
		0000007451;ENSSSCT00000010072;ENSSSCT00000009275;ENSSSCT00000025520;ENSSSCT00000030510;ENSSSCT00000030505;ENSSSCT00000017394;ENSSSCT00000017396;ENSSSCT00000025670;ENSSSCT00000007670;ENSSSCT00000034167;ENSSSCT00000013243;ENSSSCT00000035358;ENSSSCT00000013447;ENSSSCT00000035867;ENSSSCT00000007819;ENSSSCT00000035761;ENSSSCT00000035929;ENSSSCT00000035001;ENSSSCT00000001931;ENSSSCT00000035193;ENSSSCT0…
ssc-miR-7141-3p	50	ENSSSCT00000022309;ENSSSCT00000000029;ENSSSCT00000009664;ENSSSCT00000030381;ENSSSCT00000016755;ENSSSCT00000011146;ENSSSCT00000002559;ENSSSCT00000010245;ENSSSCT00000017486;ENSSSCT00000018679;ENSSSCT00000016709;ENSSSCT00000015135;ENSSSCT00000026609;ENSSSCT00000029759;ENSSSCT00000018581;ENSSSCT00000016310;ENSSSCT00000026215;ENSSSCT00000028839;ENSSSCT00000013231;ENSSSCT00000000621;ENSSSCT00000001830;…
ssc-miR-9855-5p	1340	ENSSSCT00000004124;ENSSSCT00000026223;ENSSSCT00000031919;ENSSSCT00000019391;ENSSSCT00000030483;ENSSSCT00000017586;ENSSSCT00000018353;ENSSSCT00000030919;ENSSSCT00000023669;ENSSSCT00000009857;ENSSSCT00000019325;ENSSSCT00000012022;ENSSSCT00000012023;ENSSSCT00000031825;ENSSSCT00000031488;ENSSSCT00000026657;ENSSSCT00000025466;ENSSSCT00000018361;ENSSSCT00000029648;ENSSSCT00000014364;ENSSSCT00000028447;…
ssc-miR-9835-3p	3312	ENSSSCT00000019689;ENSSSCT00000023332;ENSSSCT00000007929;ENSSSCT00000026681;ENSSSCT00000026759;ENSSSCT00000031599;ENSSSCT00000004124;ENSSSCT00000001410;ENSSSCT00000024831;ENSSSCT00000012010;ENSSSCT00000022577;ENSSSCT00000028396;ENSSSCT00000017584;ENSSSCT00000007466;ENSSSCT00000003195;ENSSSCT00000031207;ENSSSCT00000028639;ENSSSCT00000030483;ENSSSCT00000017586;ENSSSCT00000018351;ENSSSCT00000018353;…
		SCT00000030506;ENSSSCT00000013023;ENSSSCT00000033427;ENSSSCT00000013786;ENSSSCT00000034306;ENSSSCT00000016945;ENSSSCT00000034728;ENSSSCT00000035657;ENSSSCT00000018729;ENSSSCT00000017195;ENSSSCT00000012279;ENSSSCT00000023373;ENSSSCT00000023098;ENSSSCT00000010842;ENSSSCT00000025162;ENSSSCT00000014044;ENSSSCT00000003349;ENSSSCT00000001986;ENSSSCT00000033704;ENSSSCT00000031097;ENSSSCT00000006577;ENSS…
ssc-miR-450c-5p	491	ENSSSCT00000018353;ENSSSCT00000006882;ENSSSCT00000030540;ENSSSCT00000014366;ENSSSCT00000018062;ENSSSCT00000024402;ENSSSCT00000025334;ENSSSCT00000028735;ENSSSCT00000018946;ENSSSCT00000012613;ENSSSCT00000012612;ENSSSCT00000027320;ENSSSCT00000024113;ENSSSCT00000026619;ENSSSCT00000014372;ENSSSCT00000016418;ENSSSCT00000017985;ENSSSCT00000016754;ENSSSCT00000026039;ENSSSCT00000029334;ENSSSCT00000031287;…
ssc-miR-148b-3p	1537	ENSSSCT00000024209;ENSSSCT00000007929;ENSSSCT00000026503;ENSSSCT00000034195;ENSSSCT00000024365;ENSSSCT00000031919;ENSSSCT00000032662;ENSSSCT00000035021;ENSSSCT00000018350;ENSSSCT00000019391;ENSSSCT00000030483;ENSSSCT00000017586;ENSSSCT00000026188;ENSSSCT00000030462;ENSSSCT00000012017;ENSSSCT00000018353;ENSSSCT00000024395;ENSSSCT00000009853;ENSSSCT00000018355;ENSSSCT00000023563;ENSSSCT00000029666;…
ssc-miR-450b-5p	2396	ENSSSCT00000007929;ENSSSCT00000026275;ENSSSCT00000030991;ENSSSCT00000028964;ENSSSCT00000017584;ENSSSCT00000006876;ENSSSCT00000032192;ENSSSCT00000009852;ENSSSCT00000006010;ENSSSCT00000026223;ENSSSCT00000032662;ENSSSCT00000018350;ENSSSCT00000019391;ENSSSCT00000028421;ENSSSCT00000022578;ENSSSCT00000018351;ENSSSCT00000018353;ENSSSCT00000024794;ENSSSCT00000016999;ENSSSCT00000017000;ENSSSCT00000031777;…
		SCT00000026637;ENSSSCT00000030246;ENSSSCT00000011605;ENSSSCT00000002989;ENSSSCT00000026565;ENSSSCT00000008186;ENSSSCT00000035551;ENSSSCT00000013820;ENSSSCT00000017680;ENSSSCT00000031102;ENSSSCT00000027538;ENSSSCT00000031285;ENSSSCT00000000636;ENSSSCT00000016366;ENSSSCT00000000615;ENSSSCT00000007508;ENSSSCT00000025589;ENSSSCT00000016395;ENSSSCT00000031290;ENSSSCT00000004602;ENSSSCT00000002166;ENSS…
ssc-miR-2483	2403	ENSSSCT00000014349;ENSSSCT00000022577;ENSSSCT00000028396;ENSSSCT00000017584;ENSSSCT00000014350;ENSSSCT00000026503;ENSSSCT00000032662;ENSSSCT00000019391;ENSSSCT00000030483;ENSSSCT00000017586;ENSSSCT00000018353;ENSSSCT00000001424;ENSSSCT00000019325;ENSSSCT00000012022;ENSSSCT00000012023;ENSSSCT00000024022;ENSSSCT00000030101;ENSSSCT00000031762;ENSSSCT00000025457;ENSSSCT00000032086;ENSSSCT00000029370;…
		SCT00000033583;ENSSSCT00000006583;ENSSSCT00000023144;ENSSSCT00000013042;ENSSSCT00000025186;ENSSSCT00000028762;ENSSSCT00000013844;ENSSSCT00000026646;ENSSSCT00000032134;ENSSSCT00000019259;ENSSSCT00000032151;ENSSSCT00000012581;ENSSSCT00000026041;ENSSSCT00000034304;ENSSSCT00000028128;ENSSSCT00000026637;ENSSSCT00000030246;ENSSSCT00000011605;ENSSSCT00000026565;ENSSSCT00000004983;ENSSSCT00000008186;ENSS…
ssc-miR-26a	986	ENSSSCT00000022629;ENSSSCT00000022913;ENSSSCT00000017584;ENSSSCT00000023563;ENSSSCT00000029666;ENSSSCT00000006882;ENSSSCT00000001420;ENSSSCT00000013196;ENSSSCT00000027354;ENSSSCT00000029317;ENSSSCT00000018361;ENSSSCT00000026342;ENSSSCT00000001251;ENSSSCT00000024414;ENSSSCT00000023228;ENSSSCT00000018368;ENSSSCT00000004196;ENSSSCT00000009880;ENSSSCT00000002553;ENSSSCT00000026272;ENSSSCT00000011131;…
ssc-miR-1839-3p	279	ENSSSCT00000017584;ENSSSCT00000029370;ENSSSCT00000027701;ENSSSCT00000017585;ENSSSCT00000011956;ENSSSCT00000017587;ENSSSCT00000002574;ENSSSCT00000009874;ENSSSCT00000026146;ENSSSCT00000032217;ENSSSCT00000032998;ENSSSCT00000029047;ENSSSCT00000026941;ENSSSCT00000009666;ENSSSCT00000035428;ENSSSCT00000010445;ENSSSCT00000032088;ENSSSCT00000010370;ENSSSCT00000023718;ENSSSCT00000023912;ENSSSCT00000034437;…
ssc-miR-181c	1670	ENSSSCT00000007929;ENSSSCT00000031485;ENSSSCT00000029705;ENSSSCT00000025944;ENSSSCT00000025413;ENSSSCT00000018347;ENSSSCT00000032662;ENSSSCT00000022578;ENSSSCT00000030483;ENSSSCT00000017586;ENSSSCT00000018351;ENSSSCT00000012022;ENSSSCT00000012023;ENSSSCT00000006882;ENSSSCT00000017515;ENSSSCT00000031273;ENSSSCT00000028665;ENSSSCT00000010438;ENSSSCT00000032061;ENSSSCT00000028059;ENSSSCT00000026657;…
ssc-miR-30b-5p	958	ENSSSCT00000028308;ENSSSCT00000004124;ENSSSCT00000022913;ENSSSCT00000023996;ENSSSCT00000026503;ENSSSCT00000032662;ENSSSCT00000023669;ENSSSCT00000027666;ENSSSCT00000030674;ENSSSCT00000024590;ENSSSCT00000010354;ENSSSCT00000027969;ENSSSCT00000015383;ENSSSCT00000031445;ENSSSCT00000025566;ENSSSCT00000027828;ENSSSCT00000026272;ENSSSCT00000011131;ENSSSCT00000009658;ENSSSCT00000031947;ENSSSCT00000006646;…
ssc-miR-7143-3p	2455	ENSSSCT00000026421;ENSSSCT00000029276;ENSSSCT00000007929;ENSSSCT00000026334;ENSSSCT00000022577;ENSSSCT00000028396;ENSSSCT00000019390;ENSSSCT00000030089;ENSSSCT00000010435;ENSSSCT00000026209;ENSSSCT00000031638;ENSSSCT00000032662;ENSSSCT00000009854;ENSSSCT00000030483;ENSSSCT00000017586;ENSSSCT00000018353;ENSSSCT00000030664;ENSSSCT00000001424;ENSSSCT00000025920;ENSSSCT00000025087;ENSSSCT00000028755;…
		SCT00000016187;ENSSSCT00000011782;ENSSSCT00000010282;ENSSSCT00000026836;ENSSSCT00000003981;ENSSSCT00000031706;ENSSSCT00000000717;ENSSSCT00000014741;ENSSSCT00000011784;ENSSSCT00000033337;ENSSSCT00000035240;ENSSSCT00000034459;ENSSSCT00000029273;ENSSSCT00000027768;ENSSSCT00000025867;ENSSSCT00000004140;ENSSSCT00000012767;ENSSSCT00000014230;ENSSSCT00000022604;ENSSSCT00000027935;ENSSSCT00000016983;ENSS…
ssc-miR-148a-3p	1471	ENSSSCT00000007929;ENSSSCT00000030991;ENSSSCT00000031919;ENSSSCT00000032662;ENSSSCT00000035021;ENSSSCT00000030483;ENSSSCT00000017586;ENSSSCT00000026188;ENSSSCT00000030462;ENSSSCT00000012017;ENSSSCT00000024395;ENSSSCT00000009853;ENSSSCT00000006882;ENSSSCT00000001420;ENSSSCT00000031488;ENSSSCT00000010354;ENSSSCT00000013196;ENSSSCT00000029547;ENSSSCT00000026657;ENSSSCT00000029242;ENSSSCT00000003207;…
ssc-miR-455-5p	983	ENSSSCT00000007929;ENSSSCT00000032662;ENSSSCT00000030814;ENSSSCT00000031388;ENSSSCT00000026657;ENSSSCT00000023306;ENSSSCT00000002551;ENSSSCT00000028677;ENSSSCT00000028229;ENSSSCT00000024995;ENSSSCT00000013927;ENSSSCT00000025334;ENSSSCT00000018375;ENSSSCT00000016290;ENSSSCT00000030700;ENSSSCT00000024065;ENSSSCT00000027391;ENSSSCT00000018078;ENSSSCT00000022470;ENSSSCT00000016292;ENSSSCT00000030688;…
ssc-miR-339-5p	2531	ENSSSCT00000023200;ENSSSCT00000025706;ENSSSCT00000022866;ENSSSCT00000004124;ENSSSCT00000022577;ENSSSCT00000028396;ENSSSCT00000030877;ENSSSCT00000025114;ENSSSCT00000023669;ENSSSCT00000018355;ENSSSCT00000009857;ENSSSCT00000012022;ENSSSCT00000012023;ENSSSCT00000031158;ENSSSCT00000025677;ENSSSCT00000031762;ENSSSCT00000030674;ENSSSCT00000024590;ENSSSCT00000031273;ENSSSCT00000026376;ENSSSCT00000024421;…
		SCT00000019069;ENSSSCT00000014691;ENSSSCT00000007691;ENSSSCT00000017833;ENSSSCT00000028500;ENSSSCT00000028159;ENSSSCT00000012446;ENSSSCT00000007512;ENSSSCT00000028161;ENSSSCT00000030294;ENSSSCT00000024818;ENSSSCT00000010912;ENSSSCT00000005446;ENSSSCT00000025793;ENSSSCT00000026888;ENSSSCT00000001593;ENSSSCT00000034896;ENSSSCT00000003571;ENSSSCT00000003570;ENSSSCT00000032914;ENSSSCT00000011944;ENSS…
ssc-miR-505	1432	ENSSSCT00000019689;ENSSSCT00000030991;ENSSSCT00000026503;ENSSSCT00000032662;ENSSSCT00000028421;ENSSSCT00000030483;ENSSSCT00000017586;ENSSSCT00000027468;ENSSSCT00000030919;ENSSSCT00000032405;ENSSSCT00000028099;ENSSSCT00000009857;ENSSSCT00000011132;ENSSSCT00000022484;ENSSSCT00000006882;ENSSSCT00000017515;ENSSSCT00000031273;ENSSSCT00000025457;ENSSSCT00000028665;ENSSSCT00000010354;ENSSSCT00000026617;…
ssc-miR-504	1908	ENSSSCT00000024729;ENSSSCT00000031599;ENSSSCT00000032386;ENSSSCT00000019390;ENSSSCT00000030089;ENSSSCT00000017584;ENSSSCT00000030877;ENSSSCT00000022674;ENSSSCT00000028835;ENSSSCT00000023040;ENSSSCT00000026188;ENSSSCT00000030462;ENSSSCT00000006877;ENSSSCT00000024395;ENSSSCT00000009853;ENSSSCT00000012019;ENSSSCT00000012021;ENSSSCT00000035525;ENSSSCT00000023029;ENSSSCT00000029101;ENSSSCT00000030979;…
		SCT00000008676;ENSSSCT00000013999;ENSSSCT00000028430;ENSSSCT00000011813;ENSSSCT00000006990;ENSSSCT00000009091;ENSSSCT00000031440;ENSSSCT00000007441;ENSSSCT00000027087;ENSSSCT00000031066;ENSSSCT00000010555;ENSSSCT00000001347;ENSSSCT00000036436;ENSSSCT00000006852;ENSSSCT00000019508;ENSSSCT00000012328;ENSSSCT00000007100;ENSSSCT00000022716;ENSSSCT00000028824;ENSSSCT00000028309;ENSSSCT00000016619;ENSS…
ssc-miR-503	3206	ENSSSCT00000029879;ENSSSCT00000029356;ENSSSCT00000025619;ENSSSCT00000029559;ENSSSCT00000023200;ENSSSCT00000032386;ENSSSCT00000003183;ENSSSCT00000014349;ENSSSCT00000030352;ENSSSCT00000003195;ENSSSCT00000003196;ENSSSCT00000003197;ENSSSCT00000008793;ENSSSCT00000032662;ENSSSCT00000030483;ENSSSCT00000017586;ENSSSCT00000024300;ENSSSCT00000030919;ENSSSCT00000024952;ENSSSCT00000023694;ENSSSCT00000029172;…
		SCT00000035804;ENSSSCT00000013982;ENSSSCT00000015924;ENSSSCT00000028616;ENSSSCT00000000180;ENSSSCT00000004957;ENSSSCT00000016603;ENSSSCT00000003805;ENSSSCT00000022317;ENSSSCT00000018894;ENSSSCT00000027028;ENSSSCT00000014706;ENSSSCT00000018262;ENSSSCT00000015168;ENSSSCT00000011082;ENSSSCT00000012468;ENSSSCT00000008587;ENSSSCT00000026804;ENSSSCT00000026005;ENSSSCT00000016785;ENSSSCT00000008534;ENSS…
ssc-miR-500	1467	ENSSSCT00000028764;ENSSSCT00000007929;ENSSSCT00000022577;ENSSSCT00000028396;ENSSSCT00000007466;ENSSSCT00000019391;ENSSSCT00000030483;ENSSSCT00000017586;ENSSSCT00000018353;ENSSSCT00000027230;ENSSSCT00000026849;ENSSSCT00000009857;ENSSSCT00000012022;ENSSSCT00000012023;ENSSSCT00000031825;ENSSSCT00000009861;ENSSSCT00000030942;ENSSSCT00000028665;ENSSSCT00000030926;ENSSSCT00000029713;ENSSSCT00000019404;…
ssc-miR-676-3p	146	ENSSSCT00000026421;ENSSSCT00000004124;ENSSSCT00000012011;ENSSSCT00000030942;ENSSSCT00000027674;ENSSSCT00000028626;ENSSSCT00000026470;ENSSSCT00000009510;ENSSSCT00000036613;ENSSSCT00000006232;ENSSSCT00000006819;ENSSSCT00000027484;ENSSSCT00000031203;ENSSSCT00000029450;ENSSSCT00000033325;ENSSSCT00000027623;ENSSSCT00000027462;ENSSSCT00000009615;ENSSSCT00000007369;ENSSSCT00000032595;ENSSSCT00000018110;…
ssc-miR-6782-3p	1556	ENSSSCT00000028308;ENSSSCT00000028764;ENSSSCT00000007929;ENSSSCT00000010434;ENSSSCT00000029720;ENSSSCT00000006876;ENSSSCT00000026223;ENSSSCT00000032662;ENSSSCT00000023669;ENSSSCT00000034777;ENSSSCT00000018355;ENSSSCT00000031777;ENSSSCT00000009857;ENSSSCT00000012022;ENSSSCT00000012023;ENSSSCT00000024590;ENSSSCT00000031273;ENSSSCT00000029370;ENSSSCT00000027701;ENSSSCT00000010354;ENSSSCT00000025802;…
ssc-miR-95	312	ENSSSCT00000009857;ENSSSCT00000028665;ENSSSCT00000017863;ENSSSCT00000018070;ENSSSCT00000028735;ENSSSCT00000016292;ENSSSCT00000018081;ENSSSCT00000010445;ENSSSCT00000029461;ENSSSCT00000013936;ENSSSCT00000025028;ENSSSCT00000000665;ENSSSCT00000023238;ENSSSCT00000011410;ENSSSCT00000022442;ENSSSCT00000009691;ENSSSCT00000016626;ENSSSCT00000009925;ENSSSCT00000023080;ENSSSCT00000026533;ENSSSCT00000029553;…
ssc-miR-2366	2479	ENSSSCT00000026681;ENSSSCT00000026759;ENSSSCT00000014351;ENSSSCT00000034141;ENSSSCT00000003197;ENSSSCT00000014352;ENSSSCT00000032662;ENSSSCT00000035021;ENSSSCT00000018350;ENSSSCT00000018351;ENSSSCT00000018355;ENSSSCT00000022421;ENSSSCT00000025920;ENSSSCT00000025087;ENSSSCT00000023540;ENSSSCT00000012022;ENSSSCT00000012023;ENSSSCT00000014359;ENSSSCT00000024022;ENSSSCT00000030101;ENSSSCT00000029231;…
		SCT00000024681;ENSSSCT00000007691;ENSSSCT00000017833;ENSSSCT00000036569;ENSSSCT00000008482;ENSSSCT00000013246;ENSSSCT00000019467;ENSSSCT00000025440;ENSSSCT00000010912;ENSSSCT00000024600;ENSSSCT00000004142;ENSSSCT00000003036;ENSSSCT00000001593;ENSSSCT00000012065;ENSSSCT00000012090;ENSSSCT00000026248;ENSSSCT00000007175;ENSSSCT00000029693;ENSSSCT00000031672;ENSSSCT00000008556;ENSSSCT00000011883;ENSS…
ssc-miR-92a	882	ENSSSCT00000028764;ENSSSCT00000032473;ENSSSCT00000007929;ENSSSCT00000032386;ENSSSCT00000022913;ENSSSCT00000022577;ENSSSCT00000028396;ENSSSCT00000026503;ENSSSCT00000018353;ENSSSCT00000032608;ENSSSCT00000031488;ENSSSCT00000003207;ENSSSCT00000015383;ENSSSCT00000023228;ENSSSCT00000018366;ENSSSCT00000012605;ENSSSCT00000001262;ENSSSCT00000026700;ENSSSCT00000028878;ENSSSCT00000029922;ENSSSCT00000024402;…
ssc-miR-196a	1854	ENSSSCT00000019686;ENSSSCT00000019676;ENSSSCT00000019670;ENSSSCT00000028131;ENSSSCT00000028308;ENSSSCT00000022913;ENSSSCT00000012010;ENSSSCT00000025413;ENSSSCT00000018347;ENSSSCT00000026756;ENSSSCT00000026503;ENSSSCT00000026209;ENSSSCT00000031638;ENSSSCT00000032662;ENSSSCT00000019391;ENSSSCT00000018351;ENSSSCT00000012017;ENSSSCT00000017000;ENSSSCT00000025259;ENSSSCT00000006881;ENSSSCT00000012022;…
		SCT00000027073;ENSSSCT00000019117;ENSSSCT00000011053;ENSSSCT00000023110;ENSSSCT00000019092;ENSSSCT00000012808;ENSSSCT00000009214;ENSSSCT00000015329;ENSSSCT00000033473;ENSSSCT00000033754;ENSSSCT00000035974;ENSSSCT00000003095;ENSSSCT00000019547;ENSSSCT00000007332;ENSSSCT00000014806;ENSSSCT00000034342;ENSSSCT00000033091;ENSSSCT00000004640;ENSSSCT00000030998;ENSSSCT00000011107;ENSSSCT00000029196;ENSS…
ssc-miR-331-5p	399	ENSSSCT00000019686;ENSSSCT00000003196;ENSSSCT00000012022;ENSSSCT00000012023;ENSSSCT00000009859;ENSSSCT00000033729;ENSSSCT00000006883;ENSSSCT00000014366;ENSSSCT00000029715;ENSSSCT00000002818;ENSSSCT00000031803;ENSSSCT00000011366;ENSSSCT00000026607;ENSSSCT00000012917;ENSSSCT00000011063;ENSSSCT00000026490;ENSSSCT00000029892;ENSSSCT00000016693;ENSSSCT00000026039;ENSSSCT00000023912;ENSSSCT00000031037;…
ssc-miR-130b	1103	ENSSSCT00000019677;ENSSSCT00000028764;ENSSSCT00000007929;ENSSSCT00000030991;ENSSSCT00000022577;ENSSSCT00000028396;ENSSSCT00000017584;ENSSSCT00000031812;ENSSSCT00000034195;ENSSSCT00000024365;ENSSSCT00000031919;ENSSSCT00000032662;ENSSSCT00000018350;ENSSSCT00000030483;ENSSSCT00000017586;ENSSSCT00000018351;ENSSSCT00000018353;ENSSSCT00000023563;ENSSSCT00000029666;ENSSSCT00000009861;ENSSSCT00000029370;…
ssc-miR-9838-5p	1871	ENSSSCT00000007929;ENSSSCT00000017584;ENSSSCT00000025413;ENSSSCT00000018347;ENSSSCT00000031812;ENSSSCT00000009852;ENSSSCT00000019391;ENSSSCT00000018351;ENSSSCT00000027228;ENSSSCT00000009857;ENSSSCT00000025087;ENSSSCT00000031825;ENSSSCT00000024022;ENSSSCT00000030101;ENSSSCT00000031989;ENSSSCT00000024396;ENSSSCT00000027367;ENSSSCT00000026363;ENSSSCT00000032260;ENSSSCT00000026696;ENSSSCT00000023181;…
		SCT00000022595;ENSSSCT00000007772;ENSSSCT00000024048;ENSSSCT00000028523;ENSSSCT00000002243;ENSSSCT00000032585;ENSSSCT00000003327;ENSSSCT00000028309;ENSSSCT00000011094;ENSSSCT00000028905;ENSSSCT00000027260;ENSSSCT00000026197;ENSSSCT00000036287;ENSSSCT00000034624;ENSSSCT00000033538;ENSSSCT00000007068;ENSSSCT00000013382;ENSSSCT00000014238;ENSSSCT00000014510;ENSSSCT00000019051;ENSSSCT00000019509;ENSS…
ssc-miR-130a	1022	ENSSSCT00000028764;ENSSSCT00000030991;ENSSSCT00000017584;ENSSSCT00000026503;ENSSSCT00000031812;ENSSSCT00000031919;ENSSSCT00000032662;ENSSSCT00000023563;ENSSSCT00000029666;ENSSSCT00000012022;ENSSSCT00000012023;ENSSSCT00000009861;ENSSSCT00000029370;ENSSSCT00000027701;ENSSSCT00000001420;ENSSSCT00000030818;ENSSSCT00000009868;ENSSSCT00000017516;ENSSSCT00000014365;ENSSSCT00000015383;ENSSSCT00000006883;…
ssc-miR-212	4505	ENSSSCT00000023017;ENSSSCT00000027983;ENSSSCT00000031573;ENSSSCT00000026681;ENSSSCT00000026759;ENSSSCT00000029705;ENSSSCT00000022577;ENSSSCT00000028396;ENSSSCT00000030089;ENSSSCT00000017584;ENSSSCT00000025944;ENSSSCT00000006876;ENSSSCT00000034141;ENSSSCT00000003197;ENSSSCT00000030877;ENSSSCT00000022674;ENSSSCT00000028835;ENSSSCT00000026209;ENSSSCT00000031638;ENSSSCT00000029176;ENSSSCT00000032662;…
		SCT00000017975;ENSSSCT00000014931;ENSSSCT00000005284;ENSSSCT00000026217;ENSSSCT00000023461;ENSSSCT00000003518;ENSSSCT00000002655;ENSSSCT00000006649;ENSSSCT00000001690;ENSSSCT00000008811;ENSSSCT00000002198;ENSSSCT00000012661;ENSSSCT00000007306;ENSSSCT00000008130;ENSSSCT00000031013;ENSSSCT00000029726;ENSSSCT00000010546;ENSSSCT00000007079;ENSSSCT00000026438;ENSSSCT00000030493;ENSSSCT00000004098;ENSS…
		0000010816;ENSSSCT00000032697;ENSSSCT00000001514;ENSSSCT00000036618;ENSSSCT00000022982;ENSSSCT00000013477;ENSSSCT00000022871;ENSSSCT00000012310;ENSSSCT00000004036;ENSSSCT00000014173;ENSSSCT00000006849;ENSSSCT00000013323;ENSSSCT00000003546;ENSSSCT00000035771;ENSSSCT00000034242;ENSSSCT00000002271;ENSSSCT00000006037;ENSSSCT00000027258;ENSSSCT00000031428;ENSSSCT00000034230;ENSSSCT00000004745;ENSSSCT0…
ssc-miR-210	696	ENSSSCT00000017584;ENSSSCT00000028639;ENSSSCT00000024300;ENSSSCT00000027124;ENSSSCT00000022550;ENSSSCT00000019325;ENSSSCT00000024022;ENSSSCT00000030101;ENSSSCT00000022821;ENSSSCT00000026376;ENSSSCT00000024421;ENSSSCT00000027674;ENSSSCT00000014364;ENSSSCT00000025367;ENSSSCT00000024662;ENSSSCT00000024414;ENSSSCT00000012031;ENSSSCT00000017860;ENSSSCT00000013927;ENSSSCT00000006884;ENSSSCT00000018214;…
ssc-miR-217	2137	ENSSSCT00000026421;ENSSSCT00000026334;ENSSSCT00000006876;ENSSSCT00000010435;ENSSSCT00000026503;ENSSSCT00000009851;ENSSSCT00000026223;ENSSSCT00000018353;ENSSSCT00000029939;ENSSSCT00000009857;ENSSSCT00000031369;ENSSSCT00000030674;ENSSSCT00000024590;ENSSSCT00000017515;ENSSSCT00000025457;ENSSSCT00000028665;ENSSSCT00000010354;ENSSSCT00000026376;ENSSSCT00000014363;ENSSSCT00000032509;ENSSSCT00000025779;…
		SCT00000019523;ENSSSCT00000011475;ENSSSCT00000002060;ENSSSCT00000012547;ENSSSCT00000016235;ENSSSCT00000026420;ENSSSCT00000010641;ENSSSCT00000036250;ENSSSCT00000013985;ENSSSCT00000030351;ENSSSCT00000006662;ENSSSCT00000008067;ENSSSCT00000024882;ENSSSCT00000025748;ENSSSCT00000024599;ENSSSCT00000015603;ENSSSCT00000028030;ENSSSCT00000012876;ENSSSCT00000014443;ENSSSCT00000030136;ENSSSCT00000009301;ENSS…
ssc-miR-216	1651	ENSSSCT00000007929;ENSSSCT00000026275;ENSSSCT00000026681;ENSSSCT00000026759;ENSSSCT00000004124;ENSSSCT00000022577;ENSSSCT00000028396;ENSSSCT00000017584;ENSSSCT00000012011;ENSSSCT00000003197;ENSSSCT00000032662;ENSSSCT00000033624;ENSSSCT00000018350;ENSSSCT00000019391;ENSSSCT00000018353;ENSSSCT00000023422;ENSSSCT00000032608;ENSSSCT00000010439;ENSSSCT00000009859;ENSSSCT00000033729;ENSSSCT00000027674;…
ssc-miR-215	359	ENSSSCT00000030483;ENSSSCT00000017586;ENSSSCT00000011129;ENSSSCT00000027410;ENSSSCT00000002551;ENSSSCT00000017519;ENSSSCT00000012607;ENSSSCT00000024001;ENSSSCT00000025640;ENSSSCT00000012610;ENSSSCT00000000029;ENSSSCT00000018080;ENSSSCT00000035428;ENSSSCT00000032258;ENSSSCT00000026448;ENSSSCT00000023096;ENSSSCT00000028615;ENSSSCT00000018386;ENSSSCT00000036613;ENSSSCT00000031753;ENSSSCT00000013936;…
ssc-miR-374b-5p	776	ENSSSCT00000019687;ENSSSCT00000030991;ENSSSCT00000022629;ENSSSCT00000022913;ENSSSCT00000029705;ENSSSCT00000017584;ENSSSCT00000025944;ENSSSCT00000032662;ENSSSCT00000006882;ENSSSCT00000028665;ENSSSCT00000027910;ENSSSCT00000014365;ENSSSCT00000023228;ENSSSCT00000018366;ENSSSCT00000002551;ENSSSCT00000028229;ENSSSCT00000017519;ENSSSCT00000023858;ENSSSCT00000013927;ENSSSCT00000028753;ENSSSCT00000018070;…
ssc-miR-145-5p	4335	ENSSSCT00000031686;ENSSSCT00000031708;ENSSSCT00000007929;ENSSSCT00000017584;ENSSSCT00000018344;ENSSSCT00000033455;ENSSSCT00000003197;ENSSSCT00000008793;ENSSSCT00000029767;ENSSSCT00000026223;ENSSSCT00000019391;ENSSSCT00000028421;ENSSSCT00000009854;ENSSSCT00000030483;ENSSSCT00000017586;ENSSSCT00000026188;ENSSSCT00000030462;ENSSSCT00000018351;ENSSSCT00000018353;ENSSSCT00000006877;ENSSSCT00000024794;…
		SCT00000031335;ENSSSCT00000014334;ENSSSCT00000000853;ENSSSCT00000002704;ENSSSCT00000028888;ENSSSCT00000005584;ENSSSCT00000018961;ENSSSCT00000025142;ENSSSCT00000010721;ENSSSCT00000009342;ENSSSCT00000031218;ENSSSCT00000024499;ENSSSCT00000036553;ENSSSCT00000033041;ENSSSCT00000035189;ENSSSCT00000006754;ENSSSCT00000018552;ENSSSCT00000004240;ENSSSCT00000032143;ENSSSCT00000030461;ENSSSCT00000007400;ENSS…
		0000012419;ENSSSCT00000013668;ENSSSCT00000030224;ENSSSCT00000026864;ENSSSCT00000010707;ENSSSCT00000016405;ENSSSCT00000000996;ENSSSCT00000026915;ENSSSCT00000003249;ENSSSCT00000025039;ENSSSCT00000028355;ENSSSCT00000010934;ENSSSCT00000017178;ENSSSCT00000011708;ENSSSCT00000016495;ENSSSCT00000026868;ENSSSCT00000034223;ENSSSCT00000033418;ENSSSCT00000036435;ENSSSCT00000030732;ENSSSCT00000027989;ENSSSCT0…
ssc-miR-30e-5p	1625	ENSSSCT00000028308;ENSSSCT00000025706;ENSSSCT00000030376;ENSSSCT00000022913;ENSSSCT00000023996;ENSSSCT00000026503;ENSSSCT00000032662;ENSSSCT00000019391;ENSSSCT00000026622;ENSSSCT00000018351;ENSSSCT00000027666;ENSSSCT00000018355;ENSSSCT00000025750;ENSSSCT00000006881;ENSSSCT00000006882;ENSSSCT00000029370;ENSSSCT00000027701;ENSSSCT00000010354;ENSSSCT00000009864;ENSSSCT00000012025;ENSSSCT00000029547;…
ssc-miR-30c-5p	1110	ENSSSCT00000028308;ENSSSCT00000004124;ENSSSCT00000022913;ENSSSCT00000023996;ENSSSCT00000026503;ENSSSCT00000032662;ENSSSCT00000023669;ENSSSCT00000027666;ENSSSCT00000030674;ENSSSCT00000024590;ENSSSCT00000010354;ENSSSCT00000029547;ENSSSCT00000015383;ENSSSCT00000028651;ENSSSCT00000031806;ENSSSCT00000031445;ENSSSCT00000025566;ENSSSCT00000026146;ENSSSCT00000027828;ENSSSCT00000018214;ENSSSCT00000026272;…
ssc-miR-7135-3p	4406	ENSSSCT00000032196;ENSSSCT00000026007;ENSSSCT00000022866;ENSSSCT00000026681;ENSSSCT00000026759;ENSSSCT00000032386;ENSSSCT00000029705;ENSSSCT00000029720;ENSSSCT00000022577;ENSSSCT00000028396;ENSSSCT00000028964;ENSSSCT00000017584;ENSSSCT00000010946;ENSSSCT00000025944;ENSSSCT00000010950;ENSSSCT00000024660;ENSSSCT00000026209;ENSSSCT00000031638;ENSSSCT00000032662;ENSSSCT00000018350;ENSSSCT00000019391;…
		SCT00000036347;ENSSSCT00000018724;ENSSSCT00000005394;ENSSSCT00000031467;ENSSSCT00000003769;ENSSSCT00000008971;ENSSSCT00000027206;ENSSSCT00000018165;ENSSSCT00000017560;ENSSSCT00000009425;ENSSSCT00000006566;ENSSSCT00000012689;ENSSSCT00000024290;ENSSSCT00000018248;ENSSSCT00000018844;ENSSSCT00000029290;ENSSSCT00000003469;ENSSSCT00000008129;ENSSSCT00000010144;ENSSSCT00000030579;ENSSSCT00000030627;ENSS…
		0000010915;ENSSSCT00000002787;ENSSSCT00000036114;ENSSSCT00000031453;ENSSSCT00000023372;ENSSSCT00000014690;ENSSSCT00000008310;ENSSSCT00000009063;ENSSSCT00000006660;ENSSSCT00000012259;ENSSSCT00000031529;ENSSSCT00000001564;ENSSSCT00000036375;ENSSSCT00000036618;ENSSSCT00000022982;ENSSSCT00000013477;ENSSSCT00000007287;ENSSSCT00000022871;ENSSSCT00000012310;ENSSSCT00000001401;ENSSSCT00000024556;ENSSSCT0…
ssc-miR-28-5p	3022	ENSSSCT00000029276;ENSSSCT00000007929;ENSSSCT00000022577;ENSSSCT00000028396;ENSSSCT00000017584;ENSSSCT00000012011;ENSSSCT00000008793;ENSSSCT00000032662;ENSSSCT00000018350;ENSSSCT00000019391;ENSSSCT00000030483;ENSSSCT00000017586;ENSSSCT00000027608;ENSSSCT00000025920;ENSSSCT00000025087;ENSSSCT00000018358;ENSSSCT00000019325;ENSSSCT00000024876;ENSSSCT00000012022;ENSSSCT00000012023;ENSSSCT00000031825;…
		SCT00000027088;ENSSSCT00000036171;ENSSSCT00000035213;ENSSSCT00000006531;ENSSSCT00000019112;ENSSSCT00000003575;ENSSSCT00000003574;ENSSSCT00000005618;ENSSSCT00000005143;ENSSSCT00000001846;ENSSSCT00000007666;ENSSSCT00000012304;ENSSSCT00000000431;ENSSSCT00000004345;ENSSSCT00000008754;ENSSSCT00000033899;ENSSSCT00000035675;ENSSSCT00000001317;ENSSSCT00000008870;ENSSSCT00000027719;ENSSSCT00000026073;ENSS…
ssc-miR-9852-3p	592	ENSSSCT00000029559;ENSSSCT00000007929;ENSSSCT00000006876;ENSSSCT00000030483;ENSSSCT00000017586;ENSSSCT00000030606;ENSSSCT00000010438;ENSSSCT00000009874;ENSSSCT00000032217;ENSSSCT00000031232;ENSSSCT00000024766;ENSSSCT00000023963;ENSSSCT00000010367;ENSSSCT00000004202;ENSSSCT00000030047;ENSSSCT00000026487;ENSSSCT00000003199;ENSSSCT00000029414;ENSSSCT00000027282;ENSSSCT00000008725;ENSSSCT00000024906;…
ssc-miR-9815-3p	488	ENSSSCT00000028538;ENSSSCT00000022577;ENSSSCT00000028396;ENSSSCT00000032662;ENSSSCT00000029679;ENSSSCT00000027563;ENSSSCT00000032137;ENSSSCT00000031417;ENSSSCT00000013927;ENSSSCT00000031468;ENSSSCT00000018076;ENSSSCT00000026570;ENSSSCT00000023826;ENSSSCT00000029933;ENSSSCT00000014665;ENSSSCT00000012492;ENSSSCT00000026113;ENSSSCT00000029753;ENSSSCT00000018386;ENSSSCT00000010448;ENSSSCT00000026172;…
ssc-miR-218b	1774	ENSSSCT00000028131;ENSSSCT00000030991;ENSSSCT00000022913;ENSSSCT00000017584;ENSSSCT00000008793;ENSSSCT00000018353;ENSSSCT00000019325;ENSSSCT00000029679;ENSSSCT00000009861;ENSSSCT00000032492;ENSSSCT00000010439;ENSSSCT00000028665;ENSSSCT00000009864;ENSSSCT00000029240;ENSSSCT00000031966;ENSSSCT00000025006;ENSSSCT00000024662;ENSSSCT00000010359;ENSSSCT00000018366;ENSSSCT00000012031;ENSSSCT00000010442;…
		SCT00000013502;ENSSSCT00000034915;ENSSSCT00000016630;ENSSSCT00000031872;ENSSSCT00000014106;ENSSSCT00000017733;ENSSSCT00000006217;ENSSSCT00000032782;ENSSSCT00000002009;ENSSSCT00000012178;ENSSSCT00000009393;ENSSSCT00000010827;ENSSSCT00000008962;ENSSSCT00000007272;ENSSSCT00000029542;ENSSSCT00000017736;ENSSSCT00000015618;ENSSSCT00000017228;ENSSSCT00000008964;ENSSSCT00000006401;ENSSSCT00000026311;ENSS…
ssc-miR-128	1975	ENSSSCT00000029879;ENSSSCT00000026421;ENSSSCT00000022913;ENSSSCT00000022577;ENSSSCT00000023996;ENSSSCT00000025413;ENSSSCT00000018347;ENSSSCT00000006010;ENSSSCT00000035021;ENSSSCT00000009854;ENSSSCT00000030483;ENSSSCT00000017586;ENSSSCT00000026622;ENSSSCT00000030664;ENSSSCT00000018355;ENSSSCT00000027228;ENSSSCT00000030979;ENSSSCT00000022821;ENSSSCT00000027674;ENSSSCT00000032061;ENSSSCT00000027563;…
		SCT00000015354;ENSSSCT00000036483;ENSSSCT00000016411;ENSSSCT00000002696;ENSSSCT00000019453;ENSSSCT00000007426;ENSSSCT00000019537;ENSSSCT00000031307;ENSSSCT00000009355;ENSSSCT00000024763;ENSSSCT00000014458;ENSSSCT00000026642;ENSSSCT00000012327;ENSSSCT00000003111;ENSSSCT00000012988;ENSSSCT00000002419;ENSSSCT00000008253;ENSSSCT00000006137;ENSSSCT00000033236;ENSSSCT00000018784;ENSSSCT00000034312;ENSS…
ssc-miR-326	4516	ENSSSCT00000031585;ENSSSCT00000032473;ENSSSCT00000007929;ENSSSCT00000031573;ENSSSCT00000026681;ENSSSCT00000026759;ENSSSCT00000032386;ENSSSCT00000003183;ENSSSCT00000022577;ENSSSCT00000028396;ENSSSCT00000019390;ENSSSCT00000030089;ENSSSCT00000010950;ENSSSCT00000031207;ENSSSCT00000026503;ENSSSCT00000034141;ENSSSCT00000003197;ENSSSCT00000008793;ENSSSCT00000009851;ENSSSCT00000026223;ENSSSCT00000031919;…
		SCT00000003963;ENSSSCT00000031218;ENSSSCT00000034202;ENSSSCT00000013979;ENSSSCT00000024499;ENSSSCT00000018552;ENSSSCT00000017975;ENSSSCT00000025472;ENSSSCT00000015655;ENSSSCT00000010670;ENSSSCT00000014931;ENSSSCT00000007143;ENSSSCT00000002103;ENSSSCT00000030816;ENSSSCT00000026718;ENSSSCT00000023461;ENSSSCT00000003518;ENSSSCT00000031121;ENSSSCT00000006649;ENSSSCT00000018920;ENSSSCT00000004442;ENSS…
		0000028719;ENSSSCT00000027002;ENSSSCT00000019597;ENSSSCT00000009246;ENSSSCT00000007423;ENSSSCT00000007216;ENSSSCT00000019472;ENSSSCT00000024889;ENSSSCT00000006659;ENSSSCT00000012285;ENSSSCT00000008491;ENSSSCT00000024638;ENSSSCT00000003729;ENSSSCT00000025007;ENSSSCT00000030500;ENSSSCT00000013672;ENSSSCT00000003673;ENSSSCT00000002787;ENSSSCT00000013053;ENSSSCT00000001897;ENSSSCT00000031453;ENSSSCT0…
ssc-miR-325	823	ENSSSCT00000019689;ENSSSCT00000019682;ENSSSCT00000019676;ENSSSCT00000022577;ENSSSCT00000028396;ENSSSCT00000031812;ENSSSCT00000018353;ENSSSCT00000009857;ENSSSCT00000030266;ENSSSCT00000029679;ENSSSCT00000025165;ENSSSCT00000029913;ENSSSCT00000001251;ENSSSCT00000005947;ENSSSCT00000004196;ENSSSCT00000022433;ENSSSCT00000022943;ENSSSCT00000006884;ENSSSCT00000010364;ENSSSCT00000010365;ENSSSCT00000018381;…
ssc-miR-324	1685	ENSSSCT00000029356;ENSSSCT00000025619;ENSSSCT00000026007;ENSSSCT00000026681;ENSSSCT00000026759;ENSSSCT00000030483;ENSSSCT00000017586;ENSSSCT00000018353;ENSSSCT00000003204;ENSSSCT00000009857;ENSSSCT00000012022;ENSSSCT00000012023;ENSSSCT00000028034;ENSSSCT00000030979;ENSSSCT00000031273;ENSSSCT00000022821;ENSSSCT00000010439;ENSSSCT00000030606;ENSSSCT00000014363;ENSSSCT00000028282;ENSSSCT00000012026;…
ssc-miR-92b-5p	3019	ENSSSCT00000019673;ENSSSCT00000023641;ENSSSCT00000023764;ENSSSCT00000007929;ENSSSCT00000026007;ENSSSCT00000025706;ENSSSCT00000010434;ENSSSCT00000017584;ENSSSCT00000012011;ENSSSCT00000008793;ENSSSCT00000019391;ENSSSCT00000030483;ENSSSCT00000017586;ENSSSCT00000003204;ENSSSCT00000024952;ENSSSCT00000029172;ENSSSCT00000027228;ENSSSCT00000009857;ENSSSCT00000022550;ENSSSCT00000019325;ENSSSCT00000018031;…
		SCT00000003778;ENSSSCT00000004862;ENSSSCT00000029451;ENSSSCT00000009290;ENSSSCT00000027766;ENSSSCT00000019143;ENSSSCT00000028958;ENSSSCT00000002396;ENSSSCT00000034426;ENSSSCT00000004592;ENSSSCT00000012401;ENSSSCT00000027543;ENSSSCT00000010869;ENSSSCT00000010870;ENSSSCT00000018567;ENSSSCT00000034416;ENSSSCT00000007607;ENSSSCT00000012118;ENSSSCT00000029464;ENSSSCT00000028075;ENSSSCT00000004344;ENSS…
ssc-miR-320	3173	ENSSSCT00000028308;ENSSSCT00000031585;ENSSSCT00000032473;ENSSSCT00000026421;ENSSSCT00000007929;ENSSSCT00000026007;ENSSSCT00000029720;ENSSSCT00000022577;ENSSSCT00000028396;ENSSSCT00000009850;ENSSSCT00000008793;ENSSSCT00000032662;ENSSSCT00000019391;ENSSSCT00000030483;ENSSSCT00000017586;ENSSSCT00000018351;ENSSSCT00000025114;ENSSSCT00000018355;ENSSSCT00000017000;ENSSSCT00000009857;ENSSSCT00000011132;…
		SCT00000005985;ENSSSCT00000011684;ENSSSCT00000029282;ENSSSCT00000023810;ENSSSCT00000019379;ENSSSCT00000010987;ENSSSCT00000033980;ENSSSCT00000009848;ENSSSCT00000027693;ENSSSCT00000012789;ENSSSCT00000030447;ENSSSCT00000017196;ENSSSCT00000009350;ENSSSCT00000016896;ENSSSCT00000004249;ENSSSCT00000035901;ENSSSCT00000035127;ENSSSCT00000004956;ENSSSCT00000009364;ENSSSCT00000030331;ENSSSCT00000008155;ENSS…
ssc-miR-9839-5p	832	ENSSSCT00000026681;ENSSSCT00000026759;ENSSSCT00000032662;ENSSSCT00000030483;ENSSSCT00000017586;ENSSSCT00000012025;ENSSSCT00000030818;ENSSSCT00000004195;ENSSSCT00000030926;ENSSSCT00000027910;ENSSSCT00000012026;ENSSSCT00000023228;ENSSSCT00000018366;ENSSSCT00000024678;ENSSSCT00000026948;ENSSSCT00000012031;ENSSSCT00000019327;ENSSSCT00000027725;ENSSSCT00000014367;ENSSSCT00000006884;ENSSSCT00000018376;…
ssc-miR-328	3469	ENSSSCT00000024235;ENSSSCT00000031573;ENSSSCT00000026681;ENSSSCT00000026759;ENSSSCT00000032386;ENSSSCT00000022577;ENSSSCT00000028396;ENSSSCT00000007466;ENSSSCT00000010941;ENSSSCT00000006876;ENSSSCT00000025413;ENSSSCT00000018347;ENSSSCT00000032192;ENSSSCT00000030877;ENSSSCT00000022674;ENSSSCT00000008793;ENSSSCT00000031919;ENSSSCT00000018350;ENSSSCT00000019391;ENSSSCT00000030483;ENSSSCT00000017586;…
		SCT00000006526;ENSSSCT00000016568;ENSSSCT00000005737;ENSSSCT00000003854;ENSSSCT00000026419;ENSSSCT00000019595;ENSSSCT00000026256;ENSSSCT00000024464;ENSSSCT00000014709;ENSSSCT00000029434;ENSSSCT00000007283;ENSSSCT00000011260;ENSSSCT00000035194;ENSSSCT00000036051;ENSSSCT00000030502;ENSSSCT00000004580;ENSSSCT00000014129;ENSSSCT00000005307;ENSSSCT00000004448;ENSSSCT00000027161;ENSSSCT00000010477;ENSS…
		0000035807;ENSSSCT00000034504;ENSSSCT00000019202;ENSSSCT00000033840;ENSSSCT00000034014;ENSSSCT00000009678;ENSSSCT00000035877;ENSSSCT00000027578;ENSSSCT00000032627;ENSSSCT00000007326;ENSSSCT00000033960;ENSSSCT00000031061;ENSSSCT00000020160;ENSSSCT00000031086;ENSSSCT00000021876;ENSSSCT00000032219;ENSSSCT00000022207;ENSSSCT00000022034;ENSSSCT00000022024;ENSSSCT00000021519;ENSSSCT00000035003
ssc-miR-9818-3p	1800	ENSSSCT00000026421;ENSSSCT00000007929;ENSSSCT00000022913;ENSSSCT00000010950;ENSSSCT00000026503;ENSSSCT00000009851;ENSSSCT00000028639;ENSSSCT00000006010;ENSSSCT00000028421;ENSSSCT00000018351;ENSSSCT00000031643;ENSSSCT00000018353;ENSSSCT00000027608;ENSSSCT00000009857;ENSSSCT00000025750;ENSSSCT00000032504;ENSSSCT00000017514;ENSSSCT00000026363;ENSSSCT00000030814;ENSSSCT00000010354;ENSSSCT00000028394;…
		SCT00000003923;ENSSSCT00000013264;ENSSSCT00000006672;ENSSSCT00000001742;ENSSSCT00000007071;ENSSSCT00000015329;ENSSSCT00000003095;ENSSSCT00000033327;ENSSSCT00000019052;ENSSSCT00000015274;ENSSSCT00000030998;ENSSSCT00000012454;ENSSSCT00000033212;ENSSSCT00000001743;ENSSSCT00000004642;ENSSSCT00000004194;ENSSSCT00000004644;ENSSSCT00000011126;ENSSSCT00000028506;ENSSSCT00000035645;ENSSSCT00000034989;ENSS…
ssc-miR-374a-3p	1794	ENSSSCT00000030991;ENSSSCT00000031599;ENSSSCT00000022913;ENSSSCT00000017584;ENSSSCT00000009851;ENSSSCT00000032662;ENSSSCT00000033624;ENSSSCT00000018350;ENSSSCT00000009855;ENSSSCT00000030919;ENSSSCT00000031777;ENSSSCT00000009857;ENSSSCT00000030759;ENSSSCT00000030101;ENSSSCT00000006882;ENSSSCT00000022309;ENSSSCT00000028425;ENSSSCT00000027838;ENSSSCT00000002990;ENSSSCT00000028665;ENSSSCT00000010354;…
		SCT00000016378;ENSSSCT00000024535;ENSSSCT00000030325;ENSSSCT00000016345;ENSSSCT00000007262;ENSSSCT00000024152;ENSSSCT00000015611;ENSSSCT00000012526;ENSSSCT00000035011;ENSSSCT00000035106;ENSSSCT00000036513;ENSSSCT00000011274;ENSSSCT00000015341;ENSSSCT00000008414;ENSSSCT00000004070;ENSSSCT00000030250;ENSSSCT00000008959;ENSSSCT00000022947;ENSSSCT00000007826;ENSSSCT00000015614;ENSSSCT00000011096;ENSS…
ssc-miR-9849-5p	1233	ENSSSCT00000019682;ENSSSCT00000019676;ENSSSCT00000026919;ENSSSCT00000030991;ENSSSCT00000022913;ENSSSCT00000003195;ENSSSCT00000032662;ENSSSCT00000029172;ENSSSCT00000012022;ENSSSCT00000012023;ENSSSCT00000024022;ENSSSCT00000030101;ENSSSCT00000031273;ENSSSCT00000027674;ENSSSCT00000027969;ENSSSCT00000001254;ENSSSCT00000025165;ENSSSCT00000029913;ENSSSCT00000027410;ENSSSCT00000023228;ENSSSCT00000028447;…
ssc-miR-218-5p	1567	ENSSSCT00000028131;ENSSSCT00000030991;ENSSSCT00000022913;ENSSSCT00000017584;ENSSSCT00000008793;ENSSSCT00000018353;ENSSSCT00000009861;ENSSSCT00000032492;ENSSSCT00000028665;ENSSSCT00000009864;ENSSSCT00000029240;ENSSSCT00000031966;ENSSSCT00000025006;ENSSSCT00000024662;ENSSSCT00000010359;ENSSSCT00000018366;ENSSSCT00000012031;ENSSSCT00000010442;ENSSSCT00000028229;ENSSSCT00000004401;ENSSSCT00000023807;…
ssc-miR-664-5p	1695	ENSSSCT00000023641;ENSSSCT00000026681;ENSSSCT00000026759;ENSSSCT00000012010;ENSSSCT00000017584;ENSSSCT00000008793;ENSSSCT00000032662;ENSSSCT00000035021;ENSSSCT00000019391;ENSSSCT00000018353;ENSSSCT00000018355;ENSSSCT00000009857;ENSSSCT00000018358;ENSSSCT00000012022;ENSSSCT00000012023;ENSSSCT00000022821;ENSSSCT00000031439;ENSSSCT00000030814;ENSSSCT00000009864;ENSSSCT00000014363;ENSSSCT00000030818;…
ssc-miR-9837-5p	708	ENSSSCT00000019686;ENSSSCT00000022913;ENSSSCT00000018355;ENSSSCT00000002384;ENSSSCT00000032492;ENSSSCT00000009864;ENSSSCT00000026657;ENSSSCT00000030105;ENSSSCT00000010359;ENSSSCT00000005947;ENSSSCT00000012031;ENSSSCT00000001262;ENSSSCT00000034638;ENSSSCT00000032911;ENSSSCT00000009650;ENSSSCT00000031007;ENSSSCT00000026146;ENSSSCT00000003122;ENSSSCT00000024459;ENSSSCT00000009658;ENSSSCT00000031947;…
ssc-miR-132	1000	ENSSSCT00000027983;ENSSSCT00000007929;ENSSSCT00000010435;ENSSSCT00000023962;ENSSSCT00000032662;ENSSSCT00000035021;ENSSSCT00000019391;ENSSSCT00000018353;ENSSSCT00000028665;ENSSSCT00000025466;ENSSSCT00000032365;ENSSSCT00000022297;ENSSSCT00000010357;ENSSSCT00000012026;ENSSSCT00000017589;ENSSSCT00000034638;ENSSSCT00000032911;ENSSSCT00000009650;ENSSSCT00000026146;ENSSSCT00000002553;ENSSSCT00000003122;…
ssc-miR-136	4117	ENSSSCT00000019660;ENSSSCT00000023332;ENSSSCT00000029356;ENSSSCT00000025619;ENSSSCT00000028764;ENSSSCT00000025606;ENSSSCT00000007929;ENSSSCT00000030991;ENSSSCT00000026681;ENSSSCT00000026759;ENSSSCT00000032211;ENSSSCT00000022913;ENSSSCT00000022577;ENSSSCT00000028396;ENSSSCT00000028964;ENSSSCT00000010946;ENSSSCT00000025413;ENSSSCT00000018347;ENSSSCT00000031207;ENSSSCT00000026503;ENSSSCT00000031812;…
		SCT00000017112;ENSSSCT00000025310;ENSSSCT00000025125;ENSSSCT00000000938;ENSSSCT00000009224;ENSSSCT00000018846;ENSSSCT00000000850;ENSSSCT00000026012;ENSSSCT00000011102;ENSSSCT00000013522;ENSSSCT00000009280;ENSSSCT00000017066;ENSSSCT00000007633;ENSSSCT00000027883;ENSSSCT00000005714;ENSSSCT00000019531;ENSSSCT00000017528;ENSSSCT00000017351;ENSSSCT00000004048;ENSSSCT00000018255;ENSSSCT00000016815;ENSS…
		0000017580;ENSSSCT00000000803;ENSSSCT00000029857;ENSSSCT00000023010;ENSSSCT00000009201;ENSSSCT00000024893;ENSSSCT00000026767;ENSSSCT00000008316;ENSSSCT00000006987;ENSSSCT00000025932;ENSSSCT00000009457;ENSSSCT00000009458;ENSSSCT00000003286;ENSSSCT00000019357;ENSSSCT00000016236;ENSSSCT00000026026;ENSSSCT00000025734;ENSSSCT00000012225;ENSSSCT00000003112;ENSSSCT00000035506;ENSSSCT00000033259;ENSSSCT0…
ssc-miR-137	913	ENSSSCT00000019689;ENSSSCT00000019686;ENSSSCT00000019664;ENSSSCT00000010950;ENSSSCT00000031812;ENSSSCT00000009852;ENSSSCT00000030483;ENSSSCT00000017586;ENSSSCT00000026622;ENSSSCT00000006882;ENSSSCT00000027674;ENSSSCT00000030818;ENSSSCT00000027034;ENSSSCT00000032509;ENSSSCT00000027832;ENSSSCT00000015383;ENSSSCT00000018359;ENSSSCT00000010359;ENSSSCT00000023295;ENSSSCT00000017589;ENSSSCT00000024201;…
ssc-miR-9836-3p	959	ENSSSCT00000028764;ENSSSCT00000026421;ENSSSCT00000030991;ENSSSCT00000024660;ENSSSCT00000009852;ENSSSCT00000032662;ENSSSCT00000018355;ENSSSCT00000026614;ENSSSCT00000030759;ENSSSCT00000029395;ENSSSCT00000015383;ENSSSCT00000022537;ENSSSCT00000022787;ENSSSCT00000024662;ENSSSCT00000010359;ENSSSCT00000023228;ENSSSCT00000005947;ENSSSCT00000004196;ENSSSCT00000011642;ENSSSCT00000006884;ENSSSCT00000018376;…
ssc-miR-135	3525	ENSSSCT00000019670;ENSSSCT00000026007;ENSSSCT00000030991;ENSSSCT00000026681;ENSSSCT00000026759;ENSSSCT00000004124;ENSSSCT00000022577;ENSSSCT00000028396;ENSSSCT00000028964;ENSSSCT00000017584;ENSSSCT00000014350;ENSSSCT00000014351;ENSSSCT00000026756;ENSSSCT00000028639;ENSSSCT00000026223;ENSSSCT00000026209;ENSSSCT00000031638;ENSSSCT00000019391;ENSSSCT00000030483;ENSSSCT00000017586;ENSSSCT00000006877;…
		SCT00000010534;ENSSSCT00000029676;ENSSSCT00000005594;ENSSSCT00000005116;ENSSSCT00000017083;ENSSSCT00000013100;ENSSSCT00000010568;ENSSSCT00000012513;ENSSSCT00000025499;ENSSSCT00000031885;ENSSSCT00000003515;ENSSSCT00000006496;ENSSSCT00000000424;ENSSSCT00000018555;ENSSSCT00000007405;ENSSSCT00000007406;ENSSSCT00000008863;ENSSSCT00000005726;ENSSSCT00000031522;ENSSSCT00000003851;ENSSSCT00000009226;ENSS…
		0000034476;ENSSSCT00000006604;ENSSSCT00000025073;ENSSSCT00000014643;ENSSSCT00000007270;ENSSSCT00000006213;ENSSSCT00000010825;ENSSSCT00000028533;ENSSSCT00000027115;ENSSSCT00000032782;ENSSSCT00000014966;ENSSSCT00000034423;ENSSSCT00000011937;ENSSSCT00000029314;ENSSSCT00000024738;ENSSSCT00000008963;ENSSSCT00000014963;ENSSSCT00000006227;ENSSSCT00000013316;ENSSSCT00000023234;ENSSSCT00000010653;ENSSSCT0…
ssc-miR-138	3887	ENSSSCT00000019664;ENSSSCT00000026919;ENSSSCT00000031686;ENSSSCT00000028764;ENSSSCT00000032473;ENSSSCT00000026681;ENSSSCT00000026759;ENSSSCT00000030376;ENSSSCT00000032386;ENSSSCT00000022577;ENSSSCT00000028396;ENSSSCT00000017584;ENSSSCT00000012011;ENSSSCT00000006876;ENSSSCT00000008793;ENSSSCT00000023258;ENSSSCT00000028639;ENSSSCT00000019391;ENSSSCT00000035208;ENSSSCT00000018355;ENSSSCT00000029172;…
		SCT00000035757;ENSSSCT00000019200;ENSSSCT00000012690;ENSSSCT00000002656;ENSSSCT00000025707;ENSSSCT00000025251;ENSSSCT00000024695;ENSSSCT00000003491;ENSSSCT00000009363;ENSSSCT00000023134;ENSSSCT00000017503;ENSSSCT00000012786;ENSSSCT00000016778;ENSSSCT00000015199;ENSSSCT00000008529;ENSSSCT00000009103;ENSSSCT00000014450;ENSSSCT00000001802;ENSSSCT00000005942;ENSSSCT00000016164;ENSSSCT00000007081;ENSS…
		0000026604;ENSSSCT00000024863;ENSSSCT00000016280;ENSSSCT00000030528;ENSSSCT00000010612;ENSSSCT00000029034;ENSSSCT00000029343;ENSSSCT00000023820;ENSSSCT00000012267;ENSSSCT00000016241;ENSSSCT00000033054;ENSSSCT00000003331;ENSSSCT00000027504;ENSSSCT00000006150;ENSSSCT00000014918;ENSSSCT00000036542;ENSSSCT00000019122;ENSSSCT00000012524;ENSSSCT00000025604;ENSSSCT00000031020;ENSSSCT00000010613;ENSSSCT0…
ssc-miR-885-3p	3812	ENSSSCT00000023641;ENSSSCT00000029879;ENSSSCT00000029356;ENSSSCT00000025619;ENSSSCT00000023200;ENSSSCT00000026007;ENSSSCT00000032386;ENSSSCT00000014349;ENSSSCT00000024511;ENSSSCT00000022577;ENSSSCT00000028396;ENSSSCT00000012011;ENSSSCT00000006876;ENSSSCT00000023996;ENSSSCT00000025413;ENSSSCT00000018347;ENSSSCT00000030483;ENSSSCT00000017586;ENSSSCT00000024300;ENSSSCT00000012017;ENSSSCT00000023669;…
		SCT00000036654;ENSSSCT00000034864;ENSSSCT00000008466;ENSSSCT00000030268;ENSSSCT00000031896;ENSSSCT00000019587;ENSSSCT00000018965;ENSSSCT00000031942;ENSSSCT00000010489;ENSSSCT00000017610;ENSSSCT00000031322;ENSSSCT00000003572;ENSSSCT00000029020;ENSSSCT00000031206;ENSSSCT00000005402;ENSSSCT00000029929;ENSSSCT00000027090;ENSSSCT00000001837;ENSSSCT00000018702;ENSSSCT00000012465;ENSSSCT00000023469;ENSS…
		0000025302;ENSSSCT00000017008;ENSSSCT00000008457;ENSSSCT00000014487;ENSSSCT00000030405;ENSSSCT00000024803;ENSSSCT00000024397;ENSSSCT00000007160;ENSSSCT00000011727;ENSSSCT00000006852;ENSSSCT00000033679;ENSSSCT00000014149;ENSSSCT00000034704;ENSSSCT00000032955;ENSSSCT00000004115;ENSSSCT00000024126;ENSSSCT00000023166;ENSSSCT00000002955;ENSSSCT00000027946;ENSSSCT00000014664;ENSSSCT00000026921;ENSSSCT0…
ssc-miR-202-3p	1201	ENSSSCT00000026421;ENSSSCT00000004124;ENSSSCT00000022577;ENSSSCT00000028396;ENSSSCT00000017584;ENSSSCT00000010950;ENSSSCT00000008793;ENSSSCT00000031919;ENSSSCT00000032662;ENSSSCT00000027468;ENSSSCT00000023422;ENSSSCT00000030936;ENSSSCT00000030189;ENSSSCT00000027228;ENSSSCT00000028099;ENSSSCT00000025087;ENSSSCT00000018358;ENSSSCT00000023540;ENSSSCT00000012022;ENSSSCT00000012023;ENSSSCT00000014359;…
ssc-miR-429	1516	ENSSSCT00000019664;ENSSSCT00000026421;ENSSSCT00000022913;ENSSSCT00000017584;ENSSSCT00000022984;ENSSSCT00000026503;ENSSSCT00000018351;ENSSSCT00000027608;ENSSSCT00000009857;ENSSSCT00000025750;ENSSSCT00000032504;ENSSSCT00000012022;ENSSSCT00000012023;ENSSSCT00000030390;ENSSSCT00000017515;ENSSSCT00000025457;ENSSSCT00000029370;ENSSSCT00000027701;ENSSSCT00000028755;ENSSSCT00000028394;ENSSSCT00000030818;…
ssc-miR-9830-5p	3396	ENSSSCT00000023545;ENSSSCT00000026018;ENSSSCT00000026362;ENSSSCT00000030208;ENSSSCT00000032473;ENSSSCT00000030144;ENSSSCT00000004124;ENSSSCT00000010434;ENSSSCT00000022577;ENSSSCT00000028396;ENSSSCT00000010950;ENSSSCT00000031207;ENSSSCT00000014352;ENSSSCT00000009855;ENSSSCT00000018351;ENSSSCT00000031643;ENSSSCT00000018353;ENSSSCT00000027228;ENSSSCT00000009857;ENSSSCT00000022484;ENSSSCT00000002384;…
		SCT00000013107;ENSSSCT00000002609;ENSSSCT00000017707;ENSSSCT00000025966;ENSSSCT00000022752;ENSSSCT00000004328;ENSSSCT00000016665;ENSSSCT00000034469;ENSSSCT00000009007;ENSSSCT00000016895;ENSSSCT00000005120;ENSSSCT00000028822;ENSSSCT00000015315;ENSSSCT00000005559;ENSSSCT00000025969;ENSSSCT00000007388;ENSSSCT00000026750;ENSSSCT00000010903;ENSSSCT00000010838;ENSSSCT00000008143;ENSSSCT00000024935;ENSS…
ssc-miR-9829-5p	4365	ENSSSCT00000029879;ENSSSCT00000032556;ENSSSCT00000032473;ENSSSCT00000007929;ENSSSCT00000014349;ENSSSCT00000017584;ENSSSCT00000007466;ENSSSCT00000006876;ENSSSCT00000018344;ENSSSCT00000003198;ENSSSCT00000008793;ENSSSCT00000009851;ENSSSCT00000026209;ENSSSCT00000031638;ENSSSCT00000019391;ENSSSCT00000024370;ENSSSCT00000030483;ENSSSCT00000017586;ENSSSCT00000018351;ENSSSCT00000028008;ENSSSCT00000029172;…
		SCT00000000592;ENSSSCT00000027008;ENSSSCT00000031448;ENSSSCT00000025759;ENSSSCT00000010107;ENSSSCT00000023388;ENSSSCT00000026267;ENSSSCT00000000458;ENSSSCT00000002773;ENSSSCT00000007031;ENSSSCT00000010723;ENSSSCT00000031511;ENSSSCT00000001140;ENSSSCT00000003439;ENSSSCT00000007080;ENSSSCT00000011332;ENSSSCT00000031701;ENSSSCT00000006027;ENSSSCT00000001929;ENSSSCT00000008136;ENSSSCT00000036507;ENSS…
		0000008223;ENSSSCT00000034093;ENSSSCT00000016168;ENSSSCT00000025648;ENSSSCT00000029475;ENSSSCT00000016835;ENSSSCT00000027880;ENSSSCT00000012520;ENSSSCT00000017259;ENSSSCT00000015346;ENSSSCT00000012260;ENSSSCT00000017794;ENSSSCT00000019355;ENSSSCT00000004108;ENSSSCT00000024191;ENSSSCT00000015541;ENSSSCT00000005694;ENSSSCT00000009199;ENSSSCT00000028499;ENSSSCT00000006055;ENSSSCT00000015723;ENSSSCT0…
ssc-miR-140-3p	3027	ENSSSCT00000023332;ENSSSCT00000029276;ENSSSCT00000026681;ENSSSCT00000026759;ENSSSCT00000014348;ENSSSCT00000003183;ENSSSCT00000019390;ENSSSCT00000030089;ENSSSCT00000017584;ENSSSCT00000014350;ENSSSCT00000010435;ENSSSCT00000031812;ENSSSCT00000034141;ENSSSCT00000003197;ENSSSCT00000001383;ENSSSCT00000032662;ENSSSCT00000019391;ENSSSCT00000009855;ENSSSCT00000022578;ENSSSCT00000018353;ENSSSCT00000023422;…
		SCT00000004477;ENSSSCT00000027028;ENSSSCT00000000563;ENSSSCT00000031090;ENSSSCT00000012468;ENSSSCT00000014849;ENSSSCT00000003857;ENSSSCT00000009142;ENSSSCT00000030392;ENSSSCT00000015529;ENSSSCT00000030035;ENSSSCT00000000596;ENSSSCT00000027675;ENSSSCT00000029375;ENSSSCT00000028017;ENSSSCT00000012793;ENSSSCT00000031952;ENSSSCT00000029637;ENSSSCT00000003777;ENSSSCT00000024890;ENSSSCT00000004958;ENSS…
ssc-miR-151-3p	793	ENSSSCT00000025306;ENSSSCT00000026421;ENSSSCT00000026681;ENSSSCT00000026759;ENSSSCT00000024511;ENSSSCT00000032662;ENSSSCT00000019391;ENSSSCT00000018353;ENSSSCT00000006882;ENSSSCT00000029370;ENSSSCT00000027701;ENSSSCT00000014363;ENSSSCT00000032365;ENSSSCT00000026342;ENSSSCT00000025165;ENSSSCT00000029913;ENSSSCT00000024414;ENSSSCT00000018368;ENSSSCT00000017589;ENSSSCT00000027828;ENSSSCT00000025503;…
ssc-miR-9798-3p	1071	ENSSSCT00000029705;ENSSSCT00000017584;ENSSSCT00000025944;ENSSSCT00000014351;ENSSSCT00000024660;ENSSSCT00000008793;ENSSSCT00000032662;ENSSSCT00000001424;ENSSSCT00000014273;ENSSSCT00000028034;ENSSSCT00000017515;ENSSSCT00000022821;ENSSSCT00000003207;ENSSSCT00000018361;ENSSSCT00000032365;ENSSSCT00000009868;ENSSSCT00000001251;ENSSSCT00000010359;ENSSSCT00000022856;ENSSSCT00000002551;ENSSSCT00000011958;…
ssc-miR-9803-5p	1576	ENSSSCT00000007929;ENSSSCT00000026007;ENSSSCT00000031573;ENSSSCT00000022577;ENSSSCT00000028396;ENSSSCT00000010946;ENSSSCT00000026209;ENSSSCT00000031638;ENSSSCT00000031919;ENSSSCT00000032662;ENSSSCT00000019391;ENSSSCT00000009857;ENSSSCT00000024022;ENSSSCT00000030101;ENSSSCT00000006882;ENSSSCT00000013196;ENSSSCT00000031561;ENSSSCT00000027563;ENSSSCT00000026986;ENSSSCT00000029240;ENSSSCT00000031966;…
ssc-miR-7138-5p	3821	ENSSSCT00000023332;ENSSSCT00000023641;ENSSSCT00000029879;ENSSSCT00000029356;ENSSSCT00000025619;ENSSSCT00000023200;ENSSSCT00000030991;ENSSSCT00000028964;ENSSSCT00000017584;ENSSSCT00000006876;ENSSSCT00000031919;ENSSSCT00000019391;ENSSSCT00000022578;ENSSSCT00000030483;ENSSSCT00000017586;ENSSSCT00000024629;ENSSSCT00000029172;ENSSSCT00000025259;ENSSSCT00000006881;ENSSSCT00000025203;ENSSSCT00000006882;…
		SCT00000027362;ENSSSCT00000027609;ENSSSCT00000023329;ENSSSCT00000002660;ENSSSCT00000008276;ENSSSCT00000016646;ENSSSCT00000015560;ENSSSCT00000010695;ENSSSCT00000003850;ENSSSCT00000019440;ENSSSCT00000026096;ENSSSCT00000028793;ENSSSCT00000014330;ENSSSCT00000017750;ENSSSCT00000028201;ENSSSCT00000018554;ENSSSCT00000024579;ENSSSCT00000036543;ENSSSCT00000024706;ENSSSCT00000028346;ENSSSCT00000026860;ENSS…
		0000018917;ENSSSCT00000019506;ENSSSCT00000018918;ENSSSCT00000027166;ENSSSCT00000008500;ENSSSCT00000011047;ENSSSCT00000019118;ENSSSCT00000017001;ENSSSCT00000004359;ENSSSCT00000027105;ENSSSCT00000007545;ENSSSCT00000031403;ENSSSCT00000019614;ENSSSCT00000023883;ENSSSCT00000008073;ENSSSCT00000014456;ENSSSCT00000003739;ENSSSCT00000026431;ENSSSCT00000001676;ENSSSCT00000000445;ENSSSCT00000022593;ENSSSCT0…
ssc-miR-9792-5p	1371	ENSSSCT00000019677;ENSSSCT00000019664;ENSSSCT00000026681;ENSSSCT00000026759;ENSSSCT00000031207;ENSSSCT00000010435;ENSSSCT00000032662;ENSSSCT00000019391;ENSSSCT00000022578;ENSSSCT00000018351;ENSSSCT00000016999;ENSSSCT00000017000;ENSSSCT00000027674;ENSSSCT00000027925;ENSSSCT00000018361;ENSSSCT00000024414;ENSSSCT00000002551;ENSSSCT00000011056;ENSSSCT00000028229;ENSSSCT00000024919;ENSSSCT00000026809;…
ssc-miR-7139-3p	3116	ENSSSCT00000029879;ENSSSCT00000029356;ENSSSCT00000025619;ENSSSCT00000023764;ENSSSCT00000024235;ENSSSCT00000023200;ENSSSCT00000026681;ENSSSCT00000026759;ENSSSCT00000030376;ENSSSCT00000014348;ENSSSCT00000014349;ENSSSCT00000022577;ENSSSCT00000028396;ENSSSCT00000030089;ENSSSCT00000030352;ENSSSCT00000012011;ENSSSCT00000023996;ENSSSCT00000009850;ENSSSCT00000008793;ENSSSCT00000031919;ENSSSCT00000032662;…
		SCT00000031105;ENSSSCT00000026716;ENSSSCT00000005136;ENSSSCT00000016906;ENSSSCT00000032575;ENSSSCT00000034065;ENSSSCT00000013839;ENSSSCT00000010028;ENSSSCT00000012468;ENSSSCT00000014849;ENSSSCT00000026804;ENSSSCT00000004051;ENSSSCT00000023619;ENSSSCT00000031994;ENSSSCT00000010778;ENSSSCT00000018895;ENSSSCT00000017854;ENSSSCT00000008975;ENSSSCT00000007258;ENSSSCT00000008629;ENSSSCT00000030604;ENSS…
ssc-miR-7141-5p	294	ENSSSCT00000004124;ENSSSCT00000028639;ENSSSCT00000006883;ENSSSCT00000027828;ENSSSCT00000002818;ENSSSCT00000009890;ENSSSCT00000025377;ENSSSCT00000018081;ENSSSCT00000004203;ENSSSCT00000006888;ENSSSCT00000032253;ENSSSCT00000027025;ENSSSCT00000002707;ENSSSCT00000024838;ENSSSCT00000015731;ENSSSCT00000006702;ENSSSCT00000006280;ENSSSCT00000025741;ENSSSCT00000002725;ENSSSCT00000023080;ENSSSCT00000026348;…
ssc-miR-7140-3p	1535	ENSSSCT00000029356;ENSSSCT00000025619;ENSSSCT00000022913;ENSSSCT00000003183;ENSSSCT00000030352;ENSSSCT00000017584;ENSSSCT00000009850;ENSSSCT00000026209;ENSSSCT00000031638;ENSSSCT00000031919;ENSSSCT00000019391;ENSSSCT00000030483;ENSSSCT00000017586;ENSSSCT00000032309;ENSSSCT00000027241;ENSSSCT00000010436;ENSSSCT00000012021;ENSSSCT00000035525;ENSSSCT00000018031;ENSSSCT00000027340;ENSSSCT00000012024;…
ssc-miR-9812-3p	1628	ENSSSCT00000025606;ENSSSCT00000026421;ENSSSCT00000029276;ENSSSCT00000026007;ENSSSCT00000026681;ENSSSCT00000026759;ENSSSCT00000029705;ENSSSCT00000029720;ENSSSCT00000017584;ENSSSCT00000025944;ENSSSCT00000001383;ENSSSCT00000008793;ENSSSCT00000032309;ENSSSCT00000018353;ENSSSCT00000031488;ENSSSCT00000012666;ENSSSCT00000027674;ENSSSCT00000023573;ENSSSCT00000027354;ENSSSCT00000028059;ENSSSCT00000026657;…
ssc-miR-491	2240	ENSSSCT00000023641;ENSSSCT00000014348;ENSSSCT00000025060;ENSSSCT00000017584;ENSSSCT00000023996;ENSSSCT00000019391;ENSSSCT00000022578;ENSSSCT00000030483;ENSSSCT00000017586;ENSSSCT00000003204;ENSSSCT00000026849;ENSSSCT00000025087;ENSSSCT00000014273;ENSSSCT00000012022;ENSSSCT00000012023;ENSSSCT00000024793;ENSSSCT00000029370;ENSSSCT00000027701;ENSSSCT00000009858;ENSSSCT00000025215;ENSSSCT00000017516;…
		SCT00000030359;ENSSSCT00000015537;ENSSSCT00000031104;ENSSSCT00000014840;ENSSSCT00000014138;ENSSSCT00000036184;ENSSSCT00000009195;ENSSSCT00000016536;ENSSSCT00000024889;ENSSSCT00000002787;ENSSSCT00000001734;ENSSSCT00000010816;ENSSSCT00000036618;ENSSSCT00000022982;ENSSSCT00000013477;ENSSSCT00000008634;ENSSSCT00000007287;ENSSSCT00000027272;ENSSSCT00000006035;ENSSSCT00000006849;ENSSSCT00000035771;ENSS…
ssc-miR-490	1511	ENSSSCT00000023764;ENSSSCT00000024235;ENSSSCT00000026421;ENSSSCT00000012010;ENSSSCT00000022577;ENSSSCT00000028396;ENSSSCT00000031207;ENSSSCT00000031812;ENSSSCT00000023962;ENSSSCT00000009851;ENSSSCT00000018353;ENSSSCT00000009857;ENSSSCT00000031273;ENSSSCT00000026657;ENSSSCT00000014364;ENSSSCT00000025479;ENSSSCT00000011056;ENSSSCT00000006884;ENSSSCT00000028540;ENSSSCT00000032217;ENSSSCT00000027828;…
ssc-miR-494	2272	ENSSSCT00000019689;ENSSSCT00000032473;ENSSSCT00000026681;ENSSSCT00000026759;ENSSSCT00000029720;ENSSSCT00000022577;ENSSSCT00000028396;ENSSSCT00000009852;ENSSSCT00000019391;ENSSSCT00000030483;ENSSSCT00000017586;ENSSSCT00000018351;ENSSSCT00000006879;ENSSSCT00000029172;ENSSSCT00000006878;ENSSSCT00000009857;ENSSSCT00000025920;ENSSSCT00000025087;ENSSSCT00000018358;ENSSSCT00000023540;ENSSSCT00000012022;…
		SCT00000009454;ENSSSCT00000008484;ENSSSCT00000034044;ENSSSCT00000013486;ENSSSCT00000018756;ENSSSCT00000001851;ENSSSCT00000007359;ENSSSCT00000025170;ENSSSCT00000015577;ENSSSCT00000014625;ENSSSCT00000027878;ENSSSCT00000003985;ENSSSCT00000033269;ENSSSCT00000017297;ENSSSCT00000010895;ENSSSCT00000011353;ENSSSCT00000028798;ENSSSCT00000031958;ENSSSCT00000019042;ENSSSCT00000011993;ENSSSCT00000015968;ENSS…
ssc-miR-497	4672	ENSSSCT00000019687;ENSSSCT00000023200;ENSSSCT00000026421;ENSSSCT00000026275;ENSSSCT00000031573;ENSSSCT00000030376;ENSSSCT00000026317;ENSSSCT00000032386;ENSSSCT00000003183;ENSSSCT00000022577;ENSSSCT00000028396;ENSSSCT00000010946;ENSSSCT00000034141;ENSSSCT00000003197;ENSSSCT00000022674;ENSSSCT00000032662;ENSSSCT00000032309;ENSSSCT00000027241;ENSSSCT00000024794;ENSSSCT00000023669;ENSSSCT00000029939;…
		SCT00000000936;ENSSSCT00000034197;ENSSSCT00000034991;ENSSSCT00000030864;ENSSSCT00000000151;ENSSSCT00000014465;ENSSSCT00000035627;ENSSSCT00000032160;ENSSSCT00000001642;ENSSSCT00000024727;ENSSSCT00000014158;ENSSSCT00000005275;ENSSSCT00000028664;ENSSSCT00000001800;ENSSSCT00000028799;ENSSSCT00000013802;ENSSSCT00000012433;ENSSSCT00000006617;ENSSSCT00000010970;ENSSSCT00000006013;ENSSSCT00000003764;ENSS…
		0000011627;ENSSSCT00000000493;ENSSSCT00000006629;ENSSSCT00000022777;ENSSSCT00000036027;ENSSSCT00000034008;ENSSSCT00000013427;ENSSSCT00000003399;ENSSSCT00000014689;ENSSSCT00000012257;ENSSSCT00000029690;ENSSSCT00000011121;ENSSSCT00000034591;ENSSSCT00000010894;ENSSSCT00000001967;ENSSSCT00000008297;ENSSSCT00000014650;ENSSSCT00000015179;ENSSSCT00000031096;ENSSSCT00000014506;ENSSSCT00000012416;ENSSSCT0…
ssc-miR-671-3p	1416	ENSSSCT00000032473;ENSSSCT00000007466;ENSSSCT00000031643;ENSSSCT00000025114;ENSSSCT00000031158;ENSSSCT00000032154;ENSSSCT00000009868;ENSSSCT00000029713;ENSSSCT00000025367;ENSSSCT00000011130;ENSSSCT00000016414;ENSSSCT00000003209;ENSSSCT00000024201;ENSSSCT00000030575;ENSSSCT00000013927;ENSSSCT00000031303;ENSSSCT00000024402;ENSSSCT00000030388;ENSSSCT00000031496;ENSSSCT00000002553;ENSSSCT00000018214;…
ssc-miR-27b-3p	2282	ENSSSCT00000023332;ENSSSCT00000027126;ENSSSCT00000029879;ENSSSCT00000023200;ENSSSCT00000022913;ENSSSCT00000025413;ENSSSCT00000018347;ENSSSCT00000014351;ENSSSCT00000026756;ENSSSCT00000026223;ENSSSCT00000032662;ENSSSCT00000009854;ENSSSCT00000018351;ENSSSCT00000022378;ENSSSCT00000030664;ENSSSCT00000009857;ENSSSCT00000012021;ENSSSCT00000035525;ENSSSCT00000012024;ENSSSCT00000010354;ENSSSCT00000013196;…
		SCT00000015224;ENSSSCT00000028243;ENSSSCT00000028016;ENSSSCT00000024449;ENSSSCT00000016829;ENSSSCT00000016492;ENSSSCT00000031447;ENSSSCT00000013183;ENSSSCT00000028670;ENSSSCT00000036005;ENSSSCT00000022923;ENSSSCT00000008913;ENSSSCT00000028103;ENSSSCT00000022667;ENSSSCT00000031569;ENSSSCT00000022417;ENSSSCT00000011250;ENSSSCT00000029002;ENSSSCT00000022292;ENSSSCT00000030965;ENSSSCT00000004274;ENSS…
ssc-miR-424-5p	5056	ENSSSCT00000019687;ENSSSCT00000023641;ENSSSCT00000023200;ENSSSCT00000025606;ENSSSCT00000007929;ENSSSCT00000030376;ENSSSCT00000032386;ENSSSCT00000004124;ENSSSCT00000003183;ENSSSCT00000029720;ENSSSCT00000024511;ENSSSCT00000017584;ENSSSCT00000010435;ENSSSCT00000034141;ENSSSCT00000003197;ENSSSCT00000022674;ENSSSCT00000001383;ENSSSCT00000032662;ENSSSCT00000018350;ENSSSCT00000032309;ENSSSCT00000024794;…
		SCT00000011679;ENSSSCT00000025717;ENSSSCT00000004562;ENSSSCT00000005907;ENSSSCT00000014644;ENSSSCT00000013833;ENSSSCT00000007078;ENSSSCT00000010897;ENSSSCT00000011498;ENSSSCT00000014464;ENSSSCT00000005380;ENSSSCT00000003611;ENSSSCT00000001071;ENSSSCT00000035725;ENSSSCT00000014195;ENSSSCT00000036604;ENSSSCT00000013595;ENSSSCT00000004470;ENSSSCT00000003945;ENSSSCT00000017350;ENSSSCT00000017965;ENSS…
		0000027589;ENSSSCT00000032274;ENSSSCT00000004133;ENSSSCT00000000434;ENSSSCT00000007128;ENSSSCT00000026228;ENSSSCT00000005176;ENSSSCT00000005169;ENSSSCT00000030809;ENSSSCT00000007688;ENSSSCT00000007682;ENSSSCT00000005759;ENSSSCT00000029188;ENSSSCT00000035500;ENSSSCT00000008545;ENSSSCT00000032601;ENSSSCT00000017035;ENSSSCT00000028205;ENSSSCT00000017361;ENSSSCT00000012064;ENSSSCT00000012066;ENSSSCT0…
ssc-miR-4334-3p	1858	ENSSSCT00000023200;ENSSSCT00000025706;ENSSSCT00000022866;ENSSSCT00000022577;ENSSSCT00000028396;ENSSSCT00000030877;ENSSSCT00000025114;ENSSSCT00000023669;ENSSSCT00000009857;ENSSSCT00000012022;ENSSSCT00000012023;ENSSSCT00000031158;ENSSSCT00000030674;ENSSSCT00000024590;ENSSSCT00000031273;ENSSSCT00000011956;ENSSSCT00000027674;ENSSSCT00000027563;ENSSSCT00000009868;ENSSSCT00000014365;ENSSSCT00000001251;…
		SCT00000024348;ENSSSCT00000004358;ENSSSCT00000029697;ENSSSCT00000019117;ENSSSCT00000013264;ENSSSCT00000003496;ENSSSCT00000022833;ENSSSCT00000017772;ENSSSCT00000007781;ENSSSCT00000003310;ENSSSCT00000033473;ENSSSCT00000033754;ENSSSCT00000035974;ENSSSCT00000003095;ENSSSCT00000015334;ENSSSCT00000024810;ENSSSCT00000034196;ENSSSCT00000034100;ENSSSCT00000013265;ENSSSCT00000016246;ENSSSCT00000011107;ENSS…
ssc-miR-17-5p	2041	ENSSSCT00000023764;ENSSSCT00000024235;ENSSSCT00000028764;ENSSSCT00000025606;ENSSSCT00000032473;ENSSSCT00000029276;ENSSSCT00000007929;ENSSSCT00000022577;ENSSSCT00000028396;ENSSSCT00000017584;ENSSSCT00000006876;ENSSSCT00000031207;ENSSSCT00000009852;ENSSSCT00000028639;ENSSSCT00000030483;ENSSSCT00000017586;ENSSSCT00000030919;ENSSSCT00000009857;ENSSSCT00000025750;ENSSSCT00000012021;ENSSSCT00000035525;…
		SCT00000003502;ENSSSCT00000023584;ENSSSCT00000013532;ENSSSCT00000002524;ENSSSCT00000025402;ENSSSCT00000027293;ENSSSCT00000010414;ENSSSCT00000017143;ENSSSCT00000010552;ENSSSCT00000033061;ENSSSCT00000024968;ENSSSCT00000016618;ENSSSCT00000002259;ENSSSCT00000028687;ENSSSCT00000012879;ENSSSCT00000022841;ENSSSCT00000006763;ENSSSCT00000031782;ENSSSCT00000008319;ENSSSCT00000023756;ENSSSCT00000011812;ENSS…
ssc-miR-1277	441	ENSSSCT00000022913;ENSSSCT00000032662;ENSSSCT00000027468;ENSSSCT00000031989;ENSSSCT00000030818;ENSSSCT00000027335;ENSSSCT00000011058;ENSSSCT00000030419;ENSSSCT00000027739;ENSSSCT00000023389;ENSSSCT00000024951;ENSSSCT00000005312;ENSSSCT00000009675;ENSSSCT00000008800;ENSSSCT00000026619;ENSSSCT00000015770;ENSSSCT00000011069;ENSSSCT00000015296;ENSSSCT00000015297;ENSSSCT00000015300;ENSSSCT00000002845;…
ssc-miR-1271	2331	ENSSSCT00000026919;ENSSSCT00000023545;ENSSSCT00000022577;ENSSSCT00000028396;ENSSSCT00000003198;ENSSSCT00000022674;ENSSSCT00000026209;ENSSSCT00000031638;ENSSSCT00000032662;ENSSSCT00000018350;ENSSSCT00000030483;ENSSSCT00000018351;ENSSSCT00000027124;ENSSSCT00000010437;ENSSSCT00000019325;ENSSSCT00000025677;ENSSSCT00000024793;ENSSSCT00000010354;ENSSSCT00000018356;ENSSSCT00000003207;ENSSSCT00000025466;…
		SCT00000026320;ENSSSCT00000006629;ENSSSCT00000007764;ENSSSCT00000014650;ENSSSCT00000030157;ENSSSCT00000028812;ENSSSCT00000010430;ENSSSCT00000004488;ENSSSCT00000008446;ENSSSCT00000008212;ENSSSCT00000018654;ENSSSCT00000008658;ENSSSCT00000036447;ENSSSCT00000007209;ENSSSCT00000033179;ENSSSCT00000034990;ENSSSCT00000033612;ENSSSCT00000036571;ENSSSCT00000010848;ENSSSCT00000004254;ENSSSCT00000010353;ENSS…
ssc-miR-221-3p	860	ENSSSCT00000026275;ENSSSCT00000004124;ENSSSCT00000022577;ENSSSCT00000028396;ENSSSCT00000022984;ENSSSCT00000032662;ENSSSCT00000019391;ENSSSCT00000018353;ENSSSCT00000024392;ENSSSCT00000012022;ENSSSCT00000012023;ENSSSCT00000031488;ENSSSCT00000028515;ENSSSCT00000027674;ENSSSCT00000032370;ENSSSCT00000018376;ENSSSCT00000030661;ENSSSCT00000009653;ENSSSCT00000029047;ENSSSCT00000009658;ENSSSCT00000031947;…
ssc-miR-129b	2684	ENSSSCT00000023332;ENSSSCT00000025606;ENSSSCT00000026421;ENSSSCT00000007929;ENSSSCT00000023518;ENSSSCT00000026681;ENSSSCT00000026759;ENSSSCT00000004124;ENSSSCT00000022913;ENSSSCT00000022577;ENSSSCT00000028396;ENSSSCT00000017584;ENSSSCT00000010950;ENSSSCT00000025413;ENSSSCT00000018347;ENSSSCT00000032192;ENSSSCT00000028639;ENSSSCT00000032662;ENSSSCT00000035021;ENSSSCT00000018350;ENSSSCT00000022578;…
		SCT00000025140;ENSSSCT00000010570;ENSSSCT00000008869;ENSSSCT00000011842;ENSSSCT00000008472;ENSSSCT00000027184;ENSSSCT00000023002;ENSSSCT00000014603;ENSSSCT00000017324;ENSSSCT00000012085;ENSSSCT00000013028;ENSSSCT00000023650;ENSSSCT00000004965;ENSSSCT00000004967;ENSSSCT00000005148;ENSSSCT00000013398;ENSSSCT00000011689;ENSSSCT00000017358;ENSSSCT00000030211;ENSSSCT00000025703;ENSSSCT00000011602;ENSS…
ssc-miR-9790-3p	1959	ENSSSCT00000017584;ENSSSCT00000014350;ENSSSCT00000031207;ENSSSCT00000026503;ENSSSCT00000031812;ENSSSCT00000028639;ENSSSCT00000032662;ENSSSCT00000018350;ENSSSCT00000018351;ENSSSCT00000030919;ENSSSCT00000016999;ENSSSCT00000017000;ENSSSCT00000009857;ENSSSCT00000027361;ENSSSCT00000029370;ENSSSCT00000027701;ENSSSCT00000029619;ENSSSCT00000009859;ENSSSCT00000033729;ENSSSCT00000028665;ENSSSCT00000010354;…
		SCT00000015323;ENSSSCT00000006926;ENSSSCT00000010711;ENSSSCT00000026150;ENSSSCT00000025295;ENSSSCT00000023362;ENSSSCT00000007426;ENSSSCT00000004493;ENSSSCT00000028572;ENSSSCT00000029842;ENSSSCT00000017851;ENSSSCT00000006135;ENSSSCT00000006749;ENSSSCT00000029360;ENSSSCT00000024936;ENSSSCT00000014508;ENSSSCT00000000651;ENSSSCT00000026950;ENSSSCT00000016341;ENSSSCT00000006138;ENSSSCT00000017793;ENSS…
ssc-miR-18a	1652	ENSSSCT00000029356;ENSSSCT00000025619;ENSSSCT00000032473;ENSSSCT00000026681;ENSSSCT00000026759;ENSSSCT00000022577;ENSSSCT00000028396;ENSSSCT00000006876;ENSSSCT00000032662;ENSSSCT00000030483;ENSSSCT00000017586;ENSSSCT00000026188;ENSSSCT00000030462;ENSSSCT00000024395;ENSSSCT00000009853;ENSSSCT00000027228;ENSSSCT00000022550;ENSSSCT00000025920;ENSSSCT00000025087;ENSSSCT00000025750;ENSSSCT00000017515;…
ssc-miR-7134-5p	732	ENSSSCT00000024300;ENSSSCT00000011956;ENSSSCT00000027563;ENSSSCT00000029323;ENSSSCT00000009877;ENSSSCT00000004197;ENSSSCT00000024486;ENSSSCT00000010587;ENSSSCT00000032249;ENSSSCT00000022436;ENSSSCT00000011058;ENSSSCT00000014668;ENSSSCT00000026519;ENSSSCT00000023268;ENSSSCT00000015386;ENSSSCT00000030419;ENSSSCT00000027739;ENSSSCT00000023389;ENSSSCT00000029421;ENSSSCT00000008799;ENSSSCT00000016292;…
ssc-miR-9856-3p	496	ENSSSCT00000032473;ENSSSCT00000007929;ENSSSCT00000026007;ENSSSCT00000017584;ENSSSCT00000024660;ENSSSCT00000031919;ENSSSCT00000009857;ENSSSCT00000025920;ENSSSCT00000025087;ENSSSCT00000030979;ENSSSCT00000024069;ENSSSCT00000003207;ENSSSCT00000000023;ENSSSCT00000010359;ENSSSCT00000024402;ENSSSCT00000024459;ENSSSCT00000023475;ENSSSCT00000024748;ENSSSCT00000014669;ENSSSCT00000018077;ENSSSCT00000031628;…
ssc-miR-376a-5p	1479	ENSSSCT00000022577;ENSSSCT00000028396;ENSSSCT00000017584;ENSSSCT00000009851;ENSSSCT00000026223;ENSSSCT00000031919;ENSSSCT00000035021;ENSSSCT00000018351;ENSSSCT00000031643;ENSSSCT00000018353;ENSSSCT00000018355;ENSSSCT00000024910;ENSSSCT00000012022;ENSSSCT00000012023;ENSSSCT00000022309;ENSSSCT00000017515;ENSSSCT00000026363;ENSSSCT00000010354;ENSSSCT00000026657;ENSSSCT00000025466;ENSSSCT00000027034;…
ssc-miR-378	2356	ENSSSCT00000023332;ENSSSCT00000027983;ENSSSCT00000024209;ENSSSCT00000007929;ENSSSCT00000026681;ENSSSCT00000026759;ENSSSCT00000017584;ENSSSCT00000018344;ENSSSCT00000031919;ENSSSCT00000030483;ENSSSCT00000017586;ENSSSCT00000018353;ENSSSCT00000029939;ENSSSCT00000019325;ENSSSCT00000031825;ENSSSCT00000024022;ENSSSCT00000030101;ENSSSCT00000000013;ENSSSCT00000032257;ENSSSCT00000009864;ENSSSCT00000029547;…
		SCT00000008727;ENSSSCT00000022836;ENSSSCT00000033301;ENSSSCT00000032864;ENSSSCT00000015115;ENSSSCT00000012413;ENSSSCT00000023527;ENSSSCT00000004174;ENSSSCT00000002714;ENSSSCT00000023457;ENSSSCT00000015981;ENSSSCT00000019322;ENSSSCT00000004461;ENSSSCT00000004730;ENSSSCT00000000986;ENSSSCT00000025841;ENSSSCT00000028097;ENSSSCT00000007515;ENSSSCT00000027380;ENSSSCT00000000718;ENSSSCT00000003983;ENSS…
ssc-miR-551a	278	ENSSSCT00000006876;ENSSSCT00000032045;ENSSSCT00000029789;ENSSSCT00000003209;ENSSSCT00000031089;ENSSSCT00000030725;ENSSSCT00000011366;ENSSSCT00000026607;ENSSSCT00000032344;ENSSSCT00000028864;ENSSSCT00000015727;ENSSSCT00000000030;ENSSSCT00000025365;ENSSSCT00000015417;ENSSSCT00000011436;ENSSSCT00000023170;ENSSSCT00000023890;ENSSSCT00000016626;ENSSSCT00000023759;ENSSSCT00000018530;ENSSSCT00000018104;…
ssc-miR-432-5p	3870	ENSSSCT00000028131;ENSSSCT00000024729;ENSSSCT00000028764;ENSSSCT00000026421;ENSSSCT00000029276;ENSSSCT00000007929;ENSSSCT00000026007;ENSSSCT00000030991;ENSSSCT00000022629;ENSSSCT00000014348;ENSSSCT00000014349;ENSSSCT00000022577;ENSSSCT00000028396;ENSSSCT00000007466;ENSSSCT00000010942;ENSSSCT00000014350;ENSSSCT00000009851;ENSSSCT00000031919;ENSSSCT00000019391;ENSSSCT00000030483;ENSSSCT00000017586;…
		SCT00000010973;ENSSSCT00000007647;ENSSSCT00000025773;ENSSSCT00000015972;ENSSSCT00000030634;ENSSSCT00000016143;ENSSSCT00000006522;ENSSSCT00000015658;ENSSSCT00000028077;ENSSSCT00000013960;ENSSSCT00000024018;ENSSSCT00000009104;ENSSSCT00000035413;ENSSSCT00000035757;ENSSSCT00000012690;ENSSSCT00000025222;ENSSSCT00000004692;ENSSSCT00000012786;ENSSSCT00000024760;ENSSSCT00000008529;ENSSSCT00000009103;ENSS…
		0000035212;ENSSSCT00000035854;ENSSSCT00000035994;ENSSSCT00000011711;ENSSSCT00000006152;ENSSSCT00000025604;ENSSSCT00000014612;ENSSSCT00000019539;ENSSSCT00000023199;ENSSSCT00000006155;ENSSSCT00000012453;ENSSSCT00000026273;ENSSSCT00000003330;ENSSSCT00000019596;ENSSSCT00000035020;ENSSSCT00000003595;ENSSSCT00000003821;ENSSSCT00000000264;ENSSSCT00000023942;ENSSSCT00000027597;ENSSSCT00000026117;ENSSSCT0…
ssc-miR-370	5182	ENSSSCT00000019670;ENSSSCT00000032420;ENSSSCT00000031183;ENSSSCT00000024235;ENSSSCT00000028764;ENSSSCT00000032473;ENSSSCT00000029276;ENSSSCT00000007929;ENSSSCT00000030991;ENSSSCT00000031573;ENSSSCT00000025060;ENSSSCT00000022577;ENSSSCT00000028396;ENSSSCT00000019390;ENSSSCT00000030089;ENSSSCT00000003195;ENSSSCT00000003198;ENSSSCT00000033455;ENSSSCT00000003197;ENSSSCT00000030877;ENSSSCT00000022674;…
		SCT00000000148;ENSSSCT00000003986;ENSSSCT00000030229;ENSSSCT00000031855;ENSSSCT00000002804;ENSSSCT00000004320;ENSSSCT00000007949;ENSSSCT00000002043;ENSSSCT00000010337;ENSSSCT00000013231;ENSSSCT00000035357;ENSSSCT00000033719;ENSSSCT00000033437;ENSSSCT00000035298;ENSSSCT00000036111;ENSSSCT00000033597;ENSSSCT00000006648;ENSSSCT00000004239;ENSSSCT00000008770;ENSSSCT00000022564;ENSSSCT00000016170;ENSS…
		0000023900;ENSSSCT00000003861;ENSSSCT00000018644;ENSSSCT00000023067;ENSSSCT00000033464;ENSSSCT00000033806;ENSSSCT00000033690;ENSSSCT00000034369;ENSSSCT00000006809;ENSSSCT00000022733;ENSSSCT00000006963;ENSSSCT00000003862;ENSSSCT00000013649;ENSSSCT00000008036;ENSSSCT00000008555;ENSSSCT00000035733;ENSSSCT00000032274;ENSSSCT00000012730;ENSSSCT00000007128;ENSSSCT00000026228;ENSSSCT00000006978;ENSSSCT0…
		021664;ENSSSCT00000020305;ENSSSCT00000021276;ENSSSCT00000027026;ENSSSCT00000021362;ENSSSCT00000034917;ENSSSCT00000035815;ENSSSCT00000035766;ENSSSCT00000036121;ENSSSCT00000033495
ssc-miR-194b-3p	2542	ENSSSCT00000031708;ENSSSCT00000026421;ENSSSCT00000026275;ENSSSCT00000023518;ENSSSCT00000022913;ENSSSCT00000022577;ENSSSCT00000028396;ENSSSCT00000019390;ENSSSCT00000030089;ENSSSCT00000009850;ENSSSCT00000001383;ENSSSCT00000029176;ENSSSCT00000032662;ENSSSCT00000019391;ENSSSCT00000018351;ENSSSCT00000012019;ENSSSCT00000026849;ENSSSCT00000009857;ENSSSCT00000024725;ENSSSCT00000025920;ENSSSCT00000025087;…
		SCT00000012066;ENSSSCT00000013304;ENSSSCT00000000258;ENSSSCT00000033758;ENSSSCT00000010055;ENSSSCT00000028911;ENSSSCT00000012196;ENSSSCT00000033583;ENSSSCT00000006583;ENSSSCT00000008362;ENSSSCT00000007755;ENSSSCT00000015494;ENSSSCT00000013042;ENSSSCT00000025186;ENSSSCT00000028762;ENSSSCT00000003581;ENSSSCT00000017176;ENSSSCT00000008841;ENSSSCT00000026041;ENSSSCT00000034304;ENSSSCT00000016186;ENSS…
ssc-miR-10b	556	ENSSSCT00000019677;ENSSSCT00000006876;ENSSSCT00000030759;ENSSSCT00000029370;ENSSSCT00000027701;ENSSSCT00000009864;ENSSSCT00000026657;ENSSSCT00000026342;ENSSSCT00000001254;ENSSSCT00000029764;ENSSSCT00000027410;ENSSSCT00000024678;ENSSSCT00000028397;ENSSSCT00000028263;ENSSSCT00000024402;ENSSSCT00000031496;ENSSSCT00000028735;ENSSSCT00000004200;ENSSSCT00000025048;ENSSSCT00000031424;ENSSSCT00000030149;…
ssc-miR-9804-5p	3500	ENSSSCT00000026919;ENSSSCT00000023764;ENSSSCT00000024235;ENSSSCT00000027983;ENSSSCT00000026421;ENSSSCT00000007929;ENSSSCT00000026681;ENSSSCT00000026759;ENSSSCT00000012011;ENSSSCT00000030877;ENSSSCT00000009852;ENSSSCT00000031919;ENSSSCT00000019391;ENSSSCT00000028421;ENSSSCT00000018351;ENSSSCT00000022822;ENSSSCT00000028008;ENSSSCT00000025750;ENSSSCT00000014273;ENSSSCT00000019325;ENSSSCT00000022484;…
		SCT00000025881;ENSSSCT00000014929;ENSSSCT00000023226;ENSSSCT00000003804;ENSSSCT00000011985;ENSSSCT00000028672;ENSSSCT00000001933;ENSSSCT00000024369;ENSSSCT00000019376;ENSSSCT00000003872;ENSSSCT00000007145;ENSSSCT00000011566;ENSSSCT00000005601;ENSSSCT00000034607;ENSSSCT00000027181;ENSSSCT00000009228;ENSSSCT00000028241;ENSSSCT00000011567;ENSSSCT00000005970;ENSSSCT00000025368;ENSSSCT00000032838;ENSS…
		0000033620;ENSSSCT00000016444;ENSSSCT00000034546;ENSSSCT00000034215;ENSSSCT00000013642;ENSSSCT00000001991;ENSSSCT00000002443;ENSSSCT00000034201;ENSSSCT00000002851;ENSSSCT00000002856;ENSSSCT00000002865;ENSSSCT00000033043;ENSSSCT00000019416;ENSSSCT00000019429;ENSSSCT00000035277;ENSSSCT00000013895;ENSSSCT00000033795;ENSSSCT00000005996;ENSSSCT00000006106;ENSSSCT00000026167;ENSSSCT00000009970;ENSSSCT0…
ssc-miR-9834-5p	672	ENSSSCT00000026681;ENSSSCT00000026759;ENSSSCT00000022913;ENSSSCT00000025413;ENSSSCT00000018347;ENSSSCT00000009852;ENSSSCT00000032662;ENSSSCT00000006882;ENSSSCT00000010354;ENSSSCT00000032365;ENSSSCT00000027969;ENSSSCT00000029240;ENSSSCT00000031966;ENSSSCT00000025006;ENSSSCT00000004197;ENSSSCT00000023466;ENSSSCT00000030839;ENSSSCT00000017591;ENSSSCT00000009658;ENSSSCT00000031947;ENSSSCT00000009659;…
ssc-miR-9850-5p	1306	ENSSSCT00000023332;ENSSSCT00000031207;ENSSSCT00000032662;ENSSSCT00000018350;ENSSSCT00000026622;ENSSSCT00000031643;ENSSSCT00000018353;ENSSSCT00000022378;ENSSSCT00000035208;ENSSSCT00000018355;ENSSSCT00000009857;ENSSSCT00000030266;ENSSSCT00000022484;ENSSSCT00000023181;ENSSSCT00000028282;ENSSSCT00000026657;ENSSSCT00000027034;ENSSSCT00000032365;ENSSSCT00000026342;ENSSSCT00000029742;ENSSSCT00000014365;…
ssc-miR-7144-3p	4087	ENSSSCT00000031708;ENSSSCT00000027983;ENSSSCT00000026362;ENSSSCT00000007929;ENSSSCT00000026681;ENSSSCT00000026759;ENSSSCT00000022577;ENSSSCT00000028396;ENSSSCT00000017584;ENSSSCT00000006876;ENSSSCT00000026209;ENSSSCT00000031638;ENSSSCT00000022578;ENSSSCT00000018351;ENSSSCT00000031643;ENSSSCT00000023669;ENSSSCT00000018355;ENSSSCT00000009857;ENSSSCT00000025920;ENSSSCT00000030759;ENSSSCT00000024022;…
		SCT00000008529;ENSSSCT00000006030;ENSSSCT00000009103;ENSSSCT00000018259;ENSSSCT00000003103;ENSSSCT00000001802;ENSSSCT00000026847;ENSSSCT00000005942;ENSSSCT00000003617;ENSSSCT00000000457;ENSSSCT00000009465;ENSSSCT00000027624;ENSSSCT00000022500;ENSSSCT00000027174;ENSSSCT00000022714;ENSSSCT00000013835;ENSSSCT00000007403;ENSSSCT00000010109;ENSSSCT00000025637;ENSSSCT00000010803;ENSSSCT00000008141;ENSS…
		0000003502;ENSSSCT00000015352;ENSSSCT00000013532;ENSSSCT00000031977;ENSSSCT00000004313;ENSSSCT00000027696;ENSSSCT00000023392;ENSSSCT00000017141;ENSSSCT00000012553;ENSSSCT00000018915;ENSSSCT00000002524;ENSSSCT00000025402;ENSSSCT00000003681;ENSSSCT00000014685;ENSSSCT00000018949;ENSSSCT00000002038;ENSSSCT00000033976;ENSSSCT00000016276;ENSSSCT00000003736;ENSSSCT00000019561;ENSSSCT00000007261;ENSSSCT0…
ssc-miR-345-3p	1177	ENSSSCT00000030208;ENSSSCT00000017584;ENSSSCT00000025413;ENSSSCT00000018347;ENSSSCT00000019391;ENSSSCT00000026188;ENSSSCT00000030462;ENSSSCT00000024395;ENSSSCT00000009853;ENSSSCT00000009857;ENSSSCT00000018358;ENSSSCT00000019325;ENSSSCT00000029234;ENSSSCT00000033729;ENSSSCT00000011956;ENSSSCT00000032365;ENSSSCT00000012026;ENSSSCT00000011055;ENSSSCT00000026338;ENSSSCT00000030445;ENSSSCT00000013922;…
ssc-miR-9810-3p	1010	ENSSSCT00000012011;ENSSSCT00000023996;ENSSSCT00000019391;ENSSSCT00000009857;ENSSSCT00000019325;ENSSSCT00000031158;ENSSSCT00000028034;ENSSSCT00000011955;ENSSSCT00000001418;ENSSSCT00000032492;ENSSSCT00000011956;ENSSSCT00000036376;ENSSSCT00000006812;ENSSSCT00000030871;ENSSSCT00000023039;ENSSSCT00000003207;ENSSSCT00000029967;ENSSSCT00000002551;ENSSSCT00000023482;ENSSSCT00000011958;ENSSSCT00000003209;…
ssc-miR-196b-3p	2071	ENSSSCT00000029720;ENSSSCT00000031812;ENSSSCT00000009852;ENSSSCT00000024370;ENSSSCT00000032309;ENSSSCT00000027241;ENSSSCT00000024910;ENSSSCT00000027228;ENSSSCT00000018358;ENSSSCT00000031989;ENSSSCT00000001418;ENSSSCT00000023500;ENSSSCT00000031488;ENSSSCT00000012666;ENSSSCT00000027910;ENSSSCT00000025367;ENSSSCT00000022311;ENSSSCT00000029472;ENSSSCT00000030105;ENSSSCT00000023306;ENSSSCT00000018366;…
		SCT00000034314;ENSSSCT00000003679;ENSSSCT00000007004;ENSSSCT00000013799;ENSSSCT00000011361;ENSSSCT00000004618;ENSSSCT00000001006;ENSSSCT00000015108;ENSSSCT00000026702;ENSSSCT00000019480;ENSSSCT00000012224;ENSSSCT00000004619;ENSSSCT00000024375;ENSSSCT00000034636;ENSSSCT00000017047;ENSSSCT00000008316;ENSSSCT00000014724;ENSSSCT00000012476;ENSSSCT00000025206;ENSSSCT00000014996;ENSSSCT00000006069;ENSS…
ssc-miR-361-5p	1239	ENSSSCT00000022629;ENSSSCT00000022913;ENSSSCT00000017584;ENSSSCT00000032662;ENSSSCT00000028421;ENSSSCT00000018353;ENSSSCT00000030759;ENSSSCT00000027563;ENSSSCT00000027910;ENSSSCT00000030105;ENSSSCT00000024678;ENSSSCT00000005947;ENSSSCT00000028229;ENSSSCT00000022591;ENSSSCT00000025325;ENSSSCT00000030987;ENSSSCT00000024995;ENSSSCT00000024402;ENSSSCT00000009880;ENSSSCT00000025334;ENSSSCT00000002553;…
ssc-miR-10a-3p	367	ENSSSCT00000030483;ENSSSCT00000017586;ENSSSCT00000024300;ENSSSCT00000023573;ENSSSCT00000009867;ENSSSCT00000006883;ENSSSCT00000005317;ENSSSCT00000026272;ENSSSCT00000011131;ENSSSCT00000012610;ENSSSCT00000031089;ENSSSCT00000028944;ENSSSCT00000032364;ENSSSCT00000022649;ENSSSCT00000006816;ENSSSCT00000036613;ENSSSCT00000018087;ENSSSCT00000029414;ENSSSCT00000002568;ENSSSCT00000036588;ENSSSCT00000036335;…
ssc-miR-7142-5p	2400	ENSSSCT00000023764;ENSSSCT00000024235;ENSSSCT00000007929;ENSSSCT00000022866;ENSSSCT00000026681;ENSSSCT00000026759;ENSSSCT00000007466;ENSSSCT00000030877;ENSSSCT00000028421;ENSSSCT00000018355;ENSSSCT00000027228;ENSSSCT00000024261;ENSSSCT00000031825;ENSSSCT00000028034;ENSSSCT00000027674;ENSSSCT00000029547;ENSSSCT00000003207;ENSSSCT00000025466;ENSSSCT00000027034;ENSSSCT00000029240;ENSSSCT00000031966;…
		SCT00000004140;ENSSSCT00000014230;ENSSSCT00000026731;ENSSSCT00000015225;ENSSSCT00000022513;ENSSSCT00000012375;ENSSSCT00000004033;ENSSSCT00000008201;ENSSSCT00000011953;ENSSSCT00000019516;ENSSSCT00000015711;ENSSSCT00000015708;ENSSSCT00000014649;ENSSSCT00000014925;ENSSSCT00000019504;ENSSSCT00000006628;ENSSSCT00000019532;ENSSSCT00000014052;ENSSSCT00000018276;ENSSSCT00000034191;ENSSSCT00000035739;ENSS…
ssc-miR-103	3432	ENSSSCT00000007929;ENSSSCT00000026007;ENSSSCT00000026681;ENSSSCT00000026759;ENSSSCT00000030376;ENSSSCT00000032386;ENSSSCT00000004124;ENSSSCT00000017584;ENSSSCT00000003197;ENSSSCT00000032662;ENSSSCT00000030483;ENSSSCT00000017586;ENSSSCT00000025415;ENSSSCT00000018355;ENSSSCT00000009857;ENSSSCT00000025087;ENSSSCT00000025750;ENSSSCT00000024566;ENSSSCT00000019325;ENSSSCT00000030759;ENSSSCT00000024261;…
		SCT00000006652;ENSSSCT00000005407;ENSSSCT00000024217;ENSSSCT00000007969;ENSSSCT00000022869;ENSSSCT00000024177;ENSSSCT00000022479;ENSSSCT00000002630;ENSSSCT00000014929;ENSSSCT00000014646;ENSSSCT00000014162;ENSSSCT00000028672;ENSSSCT00000012189;ENSSSCT00000025731;ENSSSCT00000033787;ENSSSCT00000033939;ENSSSCT00000011115;ENSSSCT00000005601;ENSSSCT00000033086;ENSSSCT00000034607;ENSSSCT00000027181;ENSS…
ssc-miR-101	769	ENSSSCT00000031207;ENSSSCT00000032662;ENSSSCT00000030483;ENSSSCT00000017586;ENSSSCT00000029370;ENSSSCT00000027701;ENSSSCT00000030818;ENSSSCT00000022537;ENSSSCT00000022787;ENSSSCT00000031956;ENSSSCT00000028229;ENSSSCT00000017519;ENSSSCT00000024201;ENSSSCT00000031094;ENSSSCT00000027828;ENSSSCT00000013931;ENSSSCT00000009889;ENSSSCT00000023268;ENSSSCT00000009658;ENSSSCT00000031947;ENSSSCT00000009895;…
ssc-miR-100	112	ENSSSCT00000013922;ENSSSCT00000002553;ENSSSCT00000012500;ENSSSCT00000009515;ENSSSCT00000001118;ENSSSCT00000030881;ENSSSCT00000018026;ENSSSCT00000009956;ENSSSCT00000015430;ENSSSCT00000029092;ENSSSCT00000025084;ENSSSCT00000017939;ENSSSCT00000016863;ENSSSCT00000026787;ENSSSCT00000001040;ENSSSCT00000004784;ENSSSCT00000025268;ENSSSCT00000033369;ENSSSCT00000033709;ENSSSCT00000032752;ENSSSCT00000016473;…
ssc-miR-107	3432	ENSSSCT00000007929;ENSSSCT00000026007;ENSSSCT00000026681;ENSSSCT00000026759;ENSSSCT00000030376;ENSSSCT00000032386;ENSSSCT00000004124;ENSSSCT00000017584;ENSSSCT00000003197;ENSSSCT00000032662;ENSSSCT00000030483;ENSSSCT00000017586;ENSSSCT00000025415;ENSSSCT00000018355;ENSSSCT00000009857;ENSSSCT00000025087;ENSSSCT00000025750;ENSSSCT00000024566;ENSSSCT00000019325;ENSSSCT00000030759;ENSSSCT00000024261;…
		SCT00000006652;ENSSSCT00000005407;ENSSSCT00000024217;ENSSSCT00000007969;ENSSSCT00000022869;ENSSSCT00000024177;ENSSSCT00000022479;ENSSSCT00000002630;ENSSSCT00000014929;ENSSSCT00000014646;ENSSSCT00000014162;ENSSSCT00000028672;ENSSSCT00000012189;ENSSSCT00000025731;ENSSSCT00000033787;ENSSSCT00000033939;ENSSSCT00000011115;ENSSSCT00000005601;ENSSSCT00000033086;ENSSSCT00000034607;ENSSSCT00000027181;ENSS…
ssc-miR-9862-3p	1594	ENSSSCT00000019689;ENSSSCT00000026421;ENSSSCT00000007929;ENSSSCT00000017584;ENSSSCT00000032192;ENSSSCT00000024660;ENSSSCT00000032662;ENSSSCT00000033624;ENSSSCT00000018350;ENSSSCT00000018355;ENSSSCT00000009857;ENSSSCT00000024022;ENSSSCT00000017515;ENSSSCT00000031273;ENSSSCT00000025457;ENSSSCT00000031488;ENSSSCT00000009859;ENSSSCT00000033729;ENSSSCT00000028665;ENSSSCT00000010354;ENSSSCT00000030818;…
ssc-miR-9832-3p	1346	ENSSSCT00000017584;ENSSSCT00000018344;ENSSSCT00000018351;ENSSSCT00000018353;ENSSSCT00000018355;ENSSSCT00000018358;ENSSSCT00000022484;ENSSSCT00000026455;ENSSSCT00000015502;ENSSSCT00000029370;ENSSSCT00000027701;ENSSSCT00000031439;ENSSSCT00000025638;ENSSSCT00000023181;ENSSSCT00000012026;ENSSSCT00000026986;ENSSSCT00000015383;ENSSSCT00000006883;ENSSSCT00000001251;ENSSSCT00000029240;ENSSSCT00000031966;…
ssc-miR-1307	2378	ENSSSCT00000026681;ENSSSCT00000026759;ENSSSCT00000003183;ENSSSCT00000028421;ENSSSCT00000030483;ENSSSCT00000017586;ENSSSCT00000029172;ENSSSCT00000010439;ENSSSCT00000000013;ENSSSCT00000010354;ENSSSCT00000010438;ENSSSCT00000026657;ENSSSCT00000009865;ENSSSCT00000030926;ENSSSCT00000023306;ENSSSCT00000011130;ENSSSCT00000010442;ENSSSCT00000016414;ENSSSCT00000011056;ENSSSCT00000017519;ENSSSCT00000018062;…
		SCT00000035938;ENSSSCT00000015981;ENSSSCT00000019322;ENSSSCT00000023434;ENSSSCT00000029280;ENSSSCT00000027580;ENSSSCT00000005450;ENSSSCT00000005451;ENSSSCT00000012068;ENSSSCT00000006945;ENSSSCT00000013975;ENSSSCT00000013047;ENSSSCT00000006506;ENSSSCT00000008048;ENSSSCT00000029780;ENSSSCT00000025435;ENSSSCT00000012584;ENSSSCT00000026424;ENSSSCT00000015459;ENSSSCT00000034199;ENSSSCT00000001573;ENSS…
ssc-miR-20a	1905	ENSSSCT00000023764;ENSSSCT00000024235;ENSSSCT00000028764;ENSSSCT00000025606;ENSSSCT00000032473;ENSSSCT00000007929;ENSSSCT00000022577;ENSSSCT00000028396;ENSSSCT00000017584;ENSSSCT00000028639;ENSSSCT00000032662;ENSSSCT00000030483;ENSSSCT00000017586;ENSSSCT00000030919;ENSSSCT00000027228;ENSSSCT00000009857;ENSSSCT00000025920;ENSSSCT00000025087;ENSSSCT00000025750;ENSSSCT00000030759;ENSSSCT00000031989;…
		SCT00000012598;ENSSSCT00000035531;ENSSSCT00000034869;ENSSSCT00000036684;ENSSSCT00000034566;ENSSSCT00000036231;ENSSSCT00000011485;ENSSSCT00000028051;ENSSSCT00000036522;ENSSSCT00000013899;ENSSSCT00000017270;ENSSSCT00000014718;ENSSSCT00000010066;ENSSSCT00000007544;ENSSSCT00000033770;ENSSSCT00000024080;ENSSSCT00000019614;ENSSSCT00000023883;ENSSSCT00000032001;ENSSSCT00000029120;ENSSSCT00000022504;ENSS…
ssc-miR-20b	1821	ENSSSCT00000023764;ENSSSCT00000024235;ENSSSCT00000028764;ENSSSCT00000025606;ENSSSCT00000032473;ENSSSCT00000029276;ENSSSCT00000007929;ENSSSCT00000022577;ENSSSCT00000028396;ENSSSCT00000017584;ENSSSCT00000031207;ENSSSCT00000030483;ENSSSCT00000017586;ENSSSCT00000030919;ENSSSCT00000009857;ENSSSCT00000026455;ENSSSCT00000012024;ENSSSCT00000009859;ENSSSCT00000033729;ENSSSCT00000010354;ENSSSCT00000011956;…
		SCT00000029394;ENSSSCT00000007787;ENSSSCT00000004644;ENSSSCT00000035468;ENSSSCT00000013831;ENSSSCT00000007790;ENSSSCT00000003520;ENSSSCT00000028506;ENSSSCT00000010517;ENSSSCT00000029691;ENSSSCT00000035645;ENSSSCT00000034989;ENSSSCT00000036460;ENSSSCT00000011127;ENSSSCT00000033656;ENSSSCT00000011737;ENSSSCT00000001823;ENSSSCT00000024330;ENSSSCT00000014551;ENSSSCT00000032119;ENSSSCT00000023315;ENSS…
ssc-miR-7137-5p	1620	ENSSSCT00000023764;ENSSSCT00000030089;ENSSSCT00000008793;ENSSSCT00000031919;ENSSSCT00000019391;ENSSSCT00000023669;ENSSSCT00000018355;ENSSSCT00000030189;ENSSSCT00000019325;ENSSSCT00000014359;ENSSSCT00000031762;ENSSSCT00000027361;ENSSSCT00000029619;ENSSSCT00000014358;ENSSSCT00000027674;ENSSSCT00000026342;ENSSSCT00000014365;ENSSSCT00000026765;ENSSSCT00000031979;ENSSSCT00000022909;ENSSSCT00000030017;…
ssc-miR-145-3p	1734	ENSSSCT00000030991;ENSSSCT00000022577;ENSSSCT00000028396;ENSSSCT00000031207;ENSSSCT00000003197;ENSSSCT00000029176;ENSSSCT00000028421;ENSSSCT00000022578;ENSSSCT00000030483;ENSSSCT00000017586;ENSSSCT00000012017;ENSSSCT00000003204;ENSSSCT00000018355;ENSSSCT00000024910;ENSSSCT00000027228;ENSSSCT00000024022;ENSSSCT00000030101;ENSSSCT00000029370;ENSSSCT00000027701;ENSSSCT00000031488;ENSSSCT00000014363;…
		SCT00000033840;ENSSSCT00000018610;ENSSSCT00000021089;ENSSSCT00000020108;ENSSSCT00000021814;ENSSSCT00000021777;ENSSSCT00000021788;ENSSSCT00000031613;ENSSSCT00000020951;ENSSSCT00000020449
ssc-miR-7136-5p	3616	ENSSSCT00000026919;ENSSSCT00000026293;ENSSSCT00000023641;ENSSSCT00000029356;ENSSSCT00000025619;ENSSSCT00000026681;ENSSSCT00000026759;ENSSSCT00000032211;ENSSSCT00000030376;ENSSSCT00000032386;ENSSSCT00000025060;ENSSSCT00000022577;ENSSSCT00000028396;ENSSSCT00000007466;ENSSSCT00000006876;ENSSSCT00000025413;ENSSSCT00000018347;ENSSSCT00000029176;ENSSSCT00000032662;ENSSSCT00000009855;ENSSSCT00000027124;…
		SCT00000025517;ENSSSCT00000029139;ENSSSCT00000007347;ENSSSCT00000010775;ENSSSCT00000005561;ENSSSCT00000018339;ENSSSCT00000003797;ENSSSCT00000003798;ENSSSCT00000003278;ENSSSCT00000001094;ENSSSCT00000033541;ENSSSCT00000002967;ENSSSCT00000001722;ENSSSCT00000035175;ENSSSCT00000034718;ENSSSCT00000001355;ENSSSCT00000029353;ENSSSCT00000027204;ENSSSCT00000014852;ENSSSCT00000018934;ENSSSCT00000016023;ENSS…
		0000007826;ENSSSCT00000015205;ENSSSCT00000006203;ENSSSCT00000009388;ENSSSCT00000031953;ENSSSCT00000000204;ENSSSCT00000006968;ENSSSCT00000006205;ENSSSCT00000029025;ENSSSCT00000025531;ENSSSCT00000014679;ENSSSCT00000034063;ENSSSCT00000017223;ENSSSCT00000033078;ENSSSCT00000034595;ENSSSCT00000033224;ENSSSCT00000036664;ENSSSCT00000032104;ENSSSCT00000001574;ENSSSCT00000036082;ENSSSCT00000016631;ENSSSCT0…
ssc-miR-129a-5p	2684	ENSSSCT00000023332;ENSSSCT00000025606;ENSSSCT00000026421;ENSSSCT00000007929;ENSSSCT00000023518;ENSSSCT00000026681;ENSSSCT00000026759;ENSSSCT00000004124;ENSSSCT00000022913;ENSSSCT00000022577;ENSSSCT00000028396;ENSSSCT00000017584;ENSSSCT00000010950;ENSSSCT00000025413;ENSSSCT00000018347;ENSSSCT00000032192;ENSSSCT00000028639;ENSSSCT00000032662;ENSSSCT00000035021;ENSSSCT00000018350;ENSSSCT00000022578;…
		SCT00000025140;ENSSSCT00000010570;ENSSSCT00000008869;ENSSSCT00000011842;ENSSSCT00000008472;ENSSSCT00000027184;ENSSSCT00000023002;ENSSSCT00000014603;ENSSSCT00000017324;ENSSSCT00000012085;ENSSSCT00000013028;ENSSSCT00000023650;ENSSSCT00000004965;ENSSSCT00000004967;ENSSSCT00000005148;ENSSSCT00000013398;ENSSSCT00000011689;ENSSSCT00000017358;ENSSSCT00000030211;ENSSSCT00000025703;ENSSSCT00000011602;ENSS…
ssc-miR-452	2151	ENSSSCT00000030991;ENSSSCT00000026681;ENSSSCT00000026759;ENSSSCT00000017584;ENSSSCT00000026503;ENSSSCT00000031812;ENSSSCT00000009850;ENSSSCT00000001383;ENSSSCT00000032662;ENSSSCT00000018350;ENSSSCT00000006875;ENSSSCT00000025415;ENSSSCT00000035208;ENSSSCT00000018355;ENSSSCT00000027228;ENSSSCT00000009857;ENSSSCT00000025750;ENSSSCT00000022484;ENSSSCT00000028665;ENSSSCT00000010354;ENSSSCT00000025802;…
		SCT00000012589;ENSSSCT00000013323;ENSSSCT00000002716;ENSSSCT00000032738;ENSSSCT00000017767;ENSSSCT00000017044;ENSSSCT00000010707;ENSSSCT00000029390;ENSSSCT00000029840;ENSSSCT00000012847;ENSSSCT00000004275;ENSSSCT00000027285;ENSSSCT00000010896;ENSSSCT00000026868;ENSSSCT00000016541;ENSSSCT00000001968;ENSSSCT00000017203;ENSSSCT00000008636;ENSSSCT00000013466;ENSSSCT00000032465;ENSSSCT00000025405;ENSS…
ssc-miR-199a-5p	2113	ENSSSCT00000007929;ENSSSCT00000026007;ENSSSCT00000022913;ENSSSCT00000029720;ENSSSCT00000017584;ENSSSCT00000003197;ENSSSCT00000030877;ENSSSCT00000009852;ENSSSCT00000032662;ENSSSCT00000022578;ENSSSCT00000018353;ENSSSCT00000009857;ENSSSCT00000030266;ENSSSCT00000032270;ENSSSCT00000023029;ENSSSCT00000029101;ENSSSCT00000028034;ENSSSCT00000028665;ENSSSCT00000010354;ENSSSCT00000011956;ENSSSCT00000027674;…
		SCT00000007097;ENSSSCT00000012070;ENSSSCT00000028423;ENSSSCT00000026725;ENSSSCT00000025388;ENSSSCT00000017181;ENSSSCT00000003257;ENSSSCT00000030882;ENSSSCT00000019480;ENSSSCT00000011803;ENSSSCT00000031878;ENSSSCT00000031361;ENSSSCT00000004619;ENSSSCT00000007094;ENSSSCT00000023479;ENSSSCT00000022409;ENSSSCT00000003259;ENSSSCT00000007493;ENSSSCT00000012476;ENSSSCT00000033731;ENSSSCT00000003680;ENSS…
ssc-miR-450c-3p	2626	ENSSSCT00000019676;ENSSSCT00000023764;ENSSSCT00000007929;ENSSSCT00000030991;ENSSSCT00000022913;ENSSSCT00000017584;ENSSSCT00000031207;ENSSSCT00000026209;ENSSSCT00000031638;ENSSSCT00000031919;ENSSSCT00000019391;ENSSSCT00000022578;ENSSSCT00000030483;ENSSSCT00000030919;ENSSSCT00000035208;ENSSSCT00000018355;ENSSSCT00000031777;ENSSSCT00000027228;ENSSSCT00000022286;ENSSSCT00000017514;ENSSSCT00000006882;…
		SCT00000035136;ENSSSCT00000033605;ENSSSCT00000013482;ENSSSCT00000010730;ENSSSCT00000030538;ENSSSCT00000008872;ENSSSCT00000002636;ENSSSCT00000014169;ENSSSCT00000001962;ENSSSCT00000028316;ENSSSCT00000024826;ENSSSCT00000007397;ENSSSCT00000005633;ENSSSCT00000029685;ENSSSCT00000032440;ENSSSCT00000002711;ENSSSCT00000012842;ENSSSCT00000001671;ENSSSCT00000006801;ENSSSCT00000014844;ENSSSCT00000029980;ENSS…
ssc-miR-148b-5p	3166	ENSSSCT00000029356;ENSSSCT00000025619;ENSSSCT00000032473;ENSSSCT00000026421;ENSSSCT00000007929;ENSSSCT00000022866;ENSSSCT00000026681;ENSSSCT00000026759;ENSSSCT00000031599;ENSSSCT00000017584;ENSSSCT00000030060;ENSSSCT00000006876;ENSSSCT00000026756;ENSSSCT00000031812;ENSSSCT00000024660;ENSSSCT00000028639;ENSSSCT00000032662;ENSSSCT00000022578;ENSSSCT00000030483;ENSSSCT00000017586;ENSSSCT00000018351;…
		SCT00000005981;ENSSSCT00000027436;ENSSSCT00000025065;ENSSSCT00000016511;ENSSSCT00000034091;ENSSSCT00000013239;ENSSSCT00000024491;ENSSSCT00000027041;ENSSSCT00000013814;ENSSSCT00000028431;ENSSSCT00000012279;ENSSSCT00000023373;ENSSSCT00000025162;ENSSSCT00000002106;ENSSSCT00000000408;ENSSSCT00000016218;ENSSSCT00000005984;ENSSSCT00000012104;ENSSSCT00000030252;ENSSSCT00000034029;ENSSSCT00000013396;ENSS…
ssc-miR-9807-5p	1950	ENSSSCT00000019689;ENSSSCT00000019686;ENSSSCT00000022866;ENSSSCT00000017584;ENSSSCT00000024660;ENSSSCT00000026223;ENSSSCT00000019391;ENSSSCT00000026548;ENSSSCT00000030483;ENSSSCT00000017586;ENSSSCT00000025750;ENSSSCT00000012021;ENSSSCT00000035525;ENSSSCT00000012022;ENSSSCT00000012023;ENSSSCT00000029231;ENSSSCT00000028172;ENSSSCT00000031273;ENSSSCT00000001418;ENSSSCT00000012024;ENSSSCT00000010354;…
		SCT00000033823;ENSSSCT00000036132;ENSSSCT00000031307;ENSSSCT00000009081;ENSSSCT00000004493;ENSSSCT00000017851;ENSSSCT00000023452;ENSSSCT00000024285;ENSSSCT00000031516;ENSSSCT00000029831;ENSSSCT00000003592;ENSSSCT00000014508;ENSSSCT00000019454;ENSSSCT00000008253;ENSSSCT00000015694;ENSSSCT00000017688;ENSSSCT00000002545;ENSSSCT00000014546;ENSSSCT00000035620;ENSSSCT00000025022;ENSSSCT00000010488;ENSS…
ssc-miR-545-3p	1295	ENSSSCT00000026421;ENSSSCT00000031599;ENSSSCT00000032662;ENSSSCT00000035021;ENSSSCT00000022578;ENSSSCT00000032309;ENSSSCT00000024395;ENSSSCT00000009853;ENSSSCT00000028439;ENSSSCT00000035208;ENSSSCT00000018355;ENSSSCT00000018475;ENSSSCT00000029370;ENSSSCT00000027701;ENSSSCT00000010354;ENSSSCT00000024984;ENSSSCT00000026376;ENSSSCT00000013196;ENSSSCT00000027034;ENSSSCT00000010357;ENSSSCT00000001251;…
ssc-miR-499-3p	1588	ENSSSCT00000025606;ENSSSCT00000026681;ENSSSCT00000026759;ENSSSCT00000014348;ENSSSCT00000014350;ENSSSCT00000031207;ENSSSCT00000009851;ENSSSCT00000032662;ENSSSCT00000030483;ENSSSCT00000017586;ENSSSCT00000001412;ENSSSCT00000034777;ENSSSCT00000033594;ENSSSCT00000018355;ENSSSCT00000024392;ENSSSCT00000025259;ENSSSCT00000024876;ENSSSCT00000026614;ENSSSCT00000009861;ENSSSCT00000026636;ENSSSCT00000001255;…
ssc-miR-9801-5p	2565	ENSSSCT00000031708;ENSSSCT00000026421;ENSSSCT00000023518;ENSSSCT00000022629;ENSSSCT00000022913;ENSSSCT00000017584;ENSSSCT00000018344;ENSSSCT00000032662;ENSSSCT00000018351;ENSSSCT00000006877;ENSSSCT00000018355;ENSSSCT00000024880;ENSSSCT00000031050;ENSSSCT00000009857;ENSSSCT00000032504;ENSSSCT00000030759;ENSSSCT00000006882;ENSSSCT00000017515;ENSSSCT00000031273;ENSSSCT00000031488;ENSSSCT00000028665;…
		SCT00000032856;ENSSSCT00000027647;ENSSSCT00000017175;ENSSSCT00000026310;ENSSSCT00000022975;ENSSSCT00000010221;ENSSSCT00000010730;ENSSSCT00000028180;ENSSSCT00000030538;ENSSSCT00000004025;ENSSSCT00000002399;ENSSSCT00000002636;ENSSSCT00000024826;ENSSSCT00000001670;ENSSSCT00000007397;ENSSSCT00000005633;ENSSSCT00000029685;ENSSSCT00000032569;ENSSSCT00000006873;ENSSSCT00000022796;ENSSSCT00000016402;ENSS…
ssc-miR-9809-3p	1761	ENSSSCT00000028764;ENSSSCT00000026681;ENSSSCT00000026759;ENSSSCT00000022577;ENSSSCT00000028396;ENSSSCT00000017584;ENSSSCT00000006876;ENSSSCT00000032662;ENSSSCT00000018350;ENSSSCT00000028421;ENSSSCT00000022578;ENSSSCT00000018353;ENSSSCT00000009857;ENSSSCT00000025750;ENSSSCT00000030759;ENSSSCT00000012022;ENSSSCT00000012023;ENSSSCT00000006882;ENSSSCT00000010354;ENSSSCT00000023181;ENSSSCT00000026657;…
		SCT00000017308;ENSSSCT00000013917;ENSSSCT00000024828;ENSSSCT00000016349;ENSSSCT00000019295;ENSSSCT00000006604;ENSSSCT00000028533;ENSSSCT00000002009;ENSSSCT00000002922;ENSSSCT00000008960;ENSSSCT00000002011;ENSSSCT00000029711;ENSSSCT00000028503;ENSSSCT00000035862;ENSSSCT00000033504;ENSSSCT00000035402;ENSSSCT00000025948;ENSSSCT00000006786;ENSSSCT00000030524;ENSSSCT00000034278;ENSSSCT00000013592;ENSS…
ssc-miR-205	2468	ENSSSCT00000028131;ENSSSCT00000007929;ENSSSCT00000026681;ENSSSCT00000026759;ENSSSCT00000022913;ENSSSCT00000029720;ENSSSCT00000022577;ENSSSCT00000028396;ENSSSCT00000017584;ENSSSCT00000006876;ENSSSCT00000025413;ENSSSCT00000018347;ENSSSCT00000018353;ENSSSCT00000027666;ENSSSCT00000009857;ENSSSCT00000028034;ENSSSCT00000009861;ENSSSCT00000017585;ENSSSCT00000012666;ENSSSCT00000011956;ENSSSCT00000027674;…
		SCT00000036581;ENSSSCT00000007320;ENSSSCT00000028855;ENSSSCT00000029382;ENSSSCT00000019161;ENSSSCT00000003711;ENSSSCT00000033156;ENSSSCT00000028306;ENSSSCT00000026220;ENSSSCT00000026827;ENSSSCT00000026720;ENSSSCT00000030011;ENSSSCT00000014904;ENSSSCT00000011777;ENSSSCT00000008041;ENSSSCT00000025398;ENSSSCT00000033678;ENSSSCT00000033281;ENSSSCT00000033112;ENSSSCT00000017333;ENSSSCT00000030165;ENSS…
ssc-miR-206	1256	ENSSSCT00000023332;ENSSSCT00000007929;ENSSSCT00000030991;ENSSSCT00000031599;ENSSSCT00000022913;ENSSSCT00000022577;ENSSSCT00000028396;ENSSSCT00000025413;ENSSSCT00000018347;ENSSSCT00000032662;ENSSSCT00000030483;ENSSSCT00000017586;ENSSSCT00000018353;ENSSSCT00000018355;ENSSSCT00000030759;ENSSSCT00000029370;ENSSSCT00000027701;ENSSSCT00000028665;ENSSSCT00000009858;ENSSSCT00000025638;ENSSSCT00000023573;…
ssc-miR-193a-5p	2966	ENSSSCT00000023641;ENSSSCT00000029879;ENSSSCT00000032386;ENSSSCT00000022913;ENSSSCT00000024511;ENSSSCT00000022577;ENSSSCT00000028396;ENSSSCT00000012011;ENSSSCT00000006876;ENSSSCT00000030483;ENSSSCT00000017586;ENSSSCT00000018353;ENSSSCT00000003204;ENSSSCT00000035208;ENSSSCT00000018355;ENSSSCT00000006879;ENSSSCT00000016999;ENSSSCT00000017000;ENSSSCT00000006878;ENSSSCT00000018358;ENSSSCT00000019325;…
		SCT00000014824;ENSSSCT00000015032;ENSSSCT00000032291;ENSSSCT00000000252;ENSSSCT00000017126;ENSSSCT00000003874;ENSSSCT00000026244;ENSSSCT00000001110;ENSSSCT00000023723;ENSSSCT00000030602;ENSSSCT00000002396;ENSSSCT00000034426;ENSSSCT00000004592;ENSSSCT00000012578;ENSSSCT00000000968;ENSSSCT00000035671;ENSSSCT00000001111;ENSSSCT00000016947;ENSSSCT00000010869;ENSSSCT00000010870;ENSSSCT00000035872;ENSS…
ssc-miR-9858-5p	2504	ENSSSCT00000032420;ENSSSCT00000031708;ENSSSCT00000027983;ENSSSCT00000026275;ENSSSCT00000031573;ENSSSCT00000029720;ENSSSCT00000022577;ENSSSCT00000028396;ENSSSCT00000017584;ENSSSCT00000031207;ENSSSCT00000026209;ENSSSCT00000031638;ENSSSCT00000019391;ENSSSCT00000030483;ENSSSCT00000017586;ENSSSCT00000006879;ENSSSCT00000006878;ENSSSCT00000009857;ENSSSCT00000018358;ENSSSCT00000006881;ENSSSCT00000011955;…
		SCT00000033156;ENSSSCT00000013770;ENSSSCT00000033247;ENSSSCT00000008195;ENSSSCT00000036073;ENSSSCT00000033112;ENSSSCT00000019071;ENSSSCT00000030165;ENSSSCT00000032516;ENSSSCT00000031378;ENSSSCT00000026394;ENSSSCT00000003245;ENSSSCT00000016187;ENSSSCT00000011782;ENSSSCT00000008910;ENSSSCT00000003981;ENSSSCT00000025910;ENSSSCT00000031706;ENSSSCT00000000717;ENSSSCT00000011784;ENSSSCT00000024456;ENSS…
ssc-miR-9825-5p	1394	ENSSSCT00000023332;ENSSSCT00000003197;ENSSSCT00000032662;ENSSSCT00000018350;ENSSSCT00000019391;ENSSSCT00000026188;ENSSSCT00000030462;ENSSSCT00000010436;ENSSSCT00000024395;ENSSSCT00000009853;ENSSSCT00000009857;ENSSSCT00000030266;ENSSSCT00000019325;ENSSSCT00000028665;ENSSSCT00000009858;ENSSSCT00000026376;ENSSSCT00000024421;ENSSSCT00000026657;ENSSSCT00000030926;ENSSSCT00000028244;ENSSSCT00000014365;…
ssc-miR-1224	3793	ENSSSCT00000023332;ENSSSCT00000007929;ENSSSCT00000031573;ENSSSCT00000032386;ENSSSCT00000019390;ENSSSCT00000030089;ENSSSCT00000010946;ENSSSCT00000012011;ENSSSCT00000010950;ENSSSCT00000006876;ENSSSCT00000025413;ENSSSCT00000018347;ENSSSCT00000026209;ENSSSCT00000031638;ENSSSCT00000032662;ENSSSCT00000030483;ENSSSCT00000017586;ENSSSCT00000027124;ENSSSCT00000032309;ENSSSCT00000027241;ENSSSCT00000012017;…
		SCT00000001836;ENSSSCT00000032979;ENSSSCT00000001688;ENSSSCT00000000008;ENSSSCT00000031631;ENSSSCT00000008778;ENSSSCT00000002775;ENSSSCT00000007991;ENSSSCT00000014043;ENSSSCT00000007405;ENSSSCT00000007406;ENSSSCT00000027297;ENSSSCT00000032711;ENSSSCT00000034265;ENSSSCT00000019136;ENSSSCT00000007255;ENSSSCT00000031255;ENSSSCT00000009992;ENSSSCT00000000766;ENSSSCT00000033249;ENSSSCT00000015595;ENSS…
		0000033534;ENSSSCT00000003416;ENSSSCT00000023391;ENSSSCT00000018660;ENSSSCT00000010614;ENSSSCT00000011813;ENSSSCT00000023995;ENSSSCT00000027888;ENSSSCT00000001974;ENSSSCT00000027033;ENSSSCT00000012134;ENSSSCT00000000020;ENSSSCT00000017659;ENSSSCT00000002276;ENSSSCT00000010798;ENSSSCT00000003828;ENSSSCT00000027242;ENSSSCT00000010555;ENSSSCT00000017008;ENSSSCT00000014487;ENSSSCT00000031505;ENSSSCT0…
ssc-miR-31	1438	ENSSSCT00000023641;ENSSSCT00000031708;ENSSSCT00000007929;ENSSSCT00000030991;ENSSSCT00000004124;ENSSSCT00000001410;ENSSSCT00000024831;ENSSSCT00000022577;ENSSSCT00000028396;ENSSSCT00000017584;ENSSSCT00000014350;ENSSSCT00000025413;ENSSSCT00000018347;ENSSSCT00000030483;ENSSSCT00000017586;ENSSSCT00000018351;ENSSSCT00000003204;ENSSSCT00000009857;ENSSSCT00000018358;ENSSSCT00000023029;ENSSSCT00000029101;…
ssc-miR-32	694	ENSSSCT00000007929;ENSSSCT00000026503;ENSSSCT00000019391;ENSSSCT00000009874;ENSSSCT00000018366;ENSSSCT00000005947;ENSSSCT00000012605;ENSSSCT00000001262;ENSSSCT00000011642;ENSSSCT00000009658;ENSSSCT00000031947;ENSSSCT00000009659;ENSSSCT00000012033;ENSSSCT00000028984;ENSSSCT00000031427;ENSSSCT00000031099;ENSSSCT00000024766;ENSSSCT00000030688;ENSSSCT00000017594;ENSSSCT00000010367;ENSSSCT00000015392;…
ssc-miR-181d-5p	3194	ENSSSCT00000032473;ENSSSCT00000007929;ENSSSCT00000026681;ENSSSCT00000026759;ENSSSCT00000001410;ENSSSCT00000024831;ENSSSCT00000029705;ENSSSCT00000012010;ENSSSCT00000025944;ENSSSCT00000025413;ENSSSCT00000018347;ENSSSCT00000026503;ENSSSCT00000009852;ENSSSCT00000032662;ENSSSCT00000019391;ENSSSCT00000022578;ENSSSCT00000030483;ENSSSCT00000017586;ENSSSCT00000018351;ENSSSCT00000012022;ENSSSCT00000012023;…
		SCT00000013786;ENSSSCT00000032753;ENSSSCT00000024491;ENSSSCT00000027041;ENSSSCT00000010777;ENSSSCT00000016945;ENSSSCT00000034728;ENSSSCT00000035657;ENSSSCT00000018729;ENSSSCT00000029401;ENSSSCT00000013814;ENSSSCT00000032888;ENSSSCT00000005572;ENSSSCT00000005127;ENSSSCT00000022347;ENSSSCT00000024506;ENSSSCT00000015370;ENSSSCT00000035544;ENSSSCT00000033345;ENSSSCT00000036136;ENSSSCT00000000956;ENSS…
ssc-miR-146a-5p	1580	ENSSSCT00000007929;ENSSSCT00000030991;ENSSSCT00000026681;ENSSSCT00000026759;ENSSSCT00000017584;ENSSSCT00000032662;ENSSSCT00000030483;ENSSSCT00000017586;ENSSSCT00000035208;ENSSSCT00000018355;ENSSSCT00000024392;ENSSSCT00000030942;ENSSSCT00000012024;ENSSSCT00000031488;ENSSSCT00000028515;ENSSSCT00000028665;ENSSSCT00000009860;ENSSSCT00000027563;ENSSSCT00000014364;ENSSSCT00000010357;ENSSSCT00000030105;…
ssc-miR-140-5p	1486	ENSSSCT00000019686;ENSSSCT00000026421;ENSSSCT00000007929;ENSSSCT00000029720;ENSSSCT00000017584;ENSSSCT00000018344;ENSSSCT00000026223;ENSSSCT00000032662;ENSSSCT00000018350;ENSSSCT00000030483;ENSSSCT00000017586;ENSSSCT00000031369;ENSSSCT00000018475;ENSSSCT00000024022;ENSSSCT00000030101;ENSSSCT00000009861;ENSSSCT00000025457;ENSSSCT00000029370;ENSSSCT00000027701;ENSSSCT00000028665;ENSSSCT00000009864;…
ssc-miR-4334-5p	3496	ENSSSCT00000026293;ENSSSCT00000023764;ENSSSCT00000024235;ENSSSCT00000029559;ENSSSCT00000023200;ENSSSCT00000028764;ENSSSCT00000007929;ENSSSCT00000022866;ENSSSCT00000010434;ENSSSCT00000022577;ENSSSCT00000028396;ENSSSCT00000017584;ENSSSCT00000007466;ENSSSCT00000010950;ENSSSCT00000006876;ENSSSCT00000008793;ENSSSCT00000009852;ENSSSCT00000031919;ENSSSCT00000032662;ENSSSCT00000028421;ENSSSCT00000030483;…
		SCT00000016657;ENSSSCT00000002105;ENSSSCT00000024163;ENSSSCT00000031924;ENSSSCT00000019601;ENSSSCT00000002681;ENSSSCT00000032063;ENSSSCT00000003156;ENSSSCT00000013528;ENSSSCT00000013331;ENSSSCT00000003462;ENSSSCT00000026019;ENSSSCT00000029584;ENSSSCT00000015194;ENSSSCT00000007969;ENSSSCT00000019255;ENSSSCT00000019134;ENSSSCT00000016179;ENSSSCT00000030566;ENSSSCT00000004701;ENSSSCT00000003804;ENSS…
		0000000967;ENSSSCT00000008570;ENSSSCT00000030510;ENSSSCT00000010355;ENSSSCT00000033902;ENSSSCT00000007662;ENSSSCT00000035935;ENSSSCT00000022263;ENSSSCT00000035867;ENSSSCT00000007819;ENSSSCT00000035438;ENSSSCT00000036229;ENSSSCT00000034714;ENSSSCT00000001362;ENSSSCT00000001363;ENSSSCT00000036521;ENSSSCT00000033981;ENSSSCT00000031397;ENSSSCT00000011716;ENSSSCT00000011715;ENSSSCT00000033866;ENSSSCT0…
ssc-miR-218	1567	ENSSSCT00000028131;ENSSSCT00000030991;ENSSSCT00000022913;ENSSSCT00000017584;ENSSSCT00000008793;ENSSSCT00000018353;ENSSSCT00000009861;ENSSSCT00000032492;ENSSSCT00000028665;ENSSSCT00000009864;ENSSSCT00000029240;ENSSSCT00000031966;ENSSSCT00000025006;ENSSSCT00000024662;ENSSSCT00000010359;ENSSSCT00000018366;ENSSSCT00000012031;ENSSSCT00000010442;ENSSSCT00000028229;ENSSSCT00000004401;ENSSSCT00000023807;…
ssc-miR-338	3539	ENSSSCT00000032420;ENSSSCT00000030038;ENSSSCT00000007929;ENSSSCT00000029705;ENSSSCT00000029720;ENSSSCT00000022577;ENSSSCT00000028396;ENSSSCT00000017584;ENSSSCT00000025944;ENSSSCT00000003197;ENSSSCT00000008793;ENSSSCT00000009852;ENSSSCT00000026223;ENSSSCT00000031919;ENSSSCT00000032662;ENSSSCT00000019391;ENSSSCT00000009854;ENSSSCT00000030483;ENSSSCT00000017586;ENSSSCT00000024629;ENSSSCT00000032309;…
		SCT00000031206;ENSSSCT00000001361;ENSSSCT00000007960;ENSSSCT00000012465;ENSSSCT00000005597;ENSSSCT00000028816;ENSSSCT00000025283;ENSSSCT00000008712;ENSSSCT00000027349;ENSSSCT00000032470;ENSSSCT00000034455;ENSSSCT00000022656;ENSSSCT00000009353;ENSSSCT00000018338;ENSSSCT00000010889;ENSSSCT00000000245;ENSSSCT00000011303;ENSSSCT00000029625;ENSSSCT00000001686;ENSSSCT00000015038;ENSSSCT00000018606;ENSS…
		0000023517;ENSSSCT00000014106;ENSSSCT00000006969;ENSSSCT00000001775;ENSSSCT00000030216;ENSSSCT00000026344;ENSSSCT00000001776;ENSSSCT00000028533;ENSSSCT00000006217;ENSSSCT00000022731;ENSSSCT00000034086;ENSSSCT00000012178;ENSSSCT00000007010;ENSSSCT00000014965;ENSSSCT00000017484;ENSSSCT00000008416;ENSSSCT00000010826;ENSSSCT00000010831;ENSSSCT00000017228;ENSSSCT00000026386;ENSSSCT00000033504;ENSSSCT0…
ssc-miR-339	2125	ENSSSCT00000023200;ENSSSCT00000025706;ENSSSCT00000022866;ENSSSCT00000004124;ENSSSCT00000022577;ENSSSCT00000028396;ENSSSCT00000030877;ENSSSCT00000025114;ENSSSCT00000023669;ENSSSCT00000018355;ENSSSCT00000009857;ENSSSCT00000012022;ENSSSCT00000012023;ENSSSCT00000031158;ENSSSCT00000031762;ENSSSCT00000030674;ENSSSCT00000024590;ENSSSCT00000031273;ENSSSCT00000011956;ENSSSCT00000027674;ENSSSCT00000027925;…
		SCT00000002789;ENSSSCT00000014684;ENSSSCT00000035590;ENSSSCT00000014483;ENSSSCT00000030545;ENSSSCT00000003554;ENSSSCT00000026861;ENSSSCT00000008452;ENSSSCT00000028202;ENSSSCT00000009016;ENSSSCT00000022502;ENSSSCT00000012876;ENSSSCT00000022662;ENSSSCT00000012522;ENSSSCT00000019045;ENSSSCT00000009301;ENSSSCT00000003405;ENSSSCT00000002239;ENSSSCT00000006487;ENSSSCT00000032715;ENSSSCT00000015025;ENSS…
ssc-miR-9845-5p	712	ENSSSCT00000029176;ENSSSCT00000018351;ENSSSCT00000023501;ENSSSCT00000025802;ENSSSCT00000004497;ENSSSCT00000014365;ENSSSCT00000009874;ENSSSCT00000012031;ENSSSCT00000017519;ENSSSCT00000017589;ENSSSCT00000018376;ENSSSCT00000032217;ENSSSCT00000029495;ENSSSCT00000009664;ENSSSCT00000011060;ENSSSCT00000027441;ENSSSCT00000010446;ENSSSCT00000030484;ENSSSCT00000011433;ENSSSCT00000011366;ENSSSCT00000026607;…
ssc-miR-143-5p	1761	ENSSSCT00000029879;ENSSSCT00000031573;ENSSSCT00000029720;ENSSSCT00000006876;ENSSSCT00000025413;ENSSSCT00000018347;ENSSSCT00000031812;ENSSSCT00000034141;ENSSSCT00000003197;ENSSSCT00000030483;ENSSSCT00000017586;ENSSSCT00000030266;ENSSSCT00000029370;ENSSSCT00000027701;ENSSSCT00000031854;ENSSSCT00000013196;ENSSSCT00000026657;ENSSSCT00000032154;ENSSSCT00000022474;ENSSSCT00000018364;ENSSSCT00000029713;…
		SCT00000008505;ENSSSCT00000006222;ENSSSCT00000029232;ENSSSCT00000017734;ENSSSCT00000006781;ENSSSCT00000023903;ENSSSCT00000003744;ENSSSCT00000003548;ENSSSCT00000006227;ENSSSCT00000014957;ENSSSCT00000023234;ENSSSCT00000006230;ENSSSCT00000027240;ENSSSCT00000007626;ENSSSCT00000029847;ENSSSCT00000011477;ENSSSCT00000035086;ENSSSCT00000023487;ENSSSCT00000030923;ENSSSCT00000019382;ENSSSCT00000010138;ENSS…
ssc-miR-24-2-5p	604	ENSSSCT00000004124;ENSSSCT00000022577;ENSSSCT00000028396;ENSSSCT00000017584;ENSSSCT00000027666;ENSSSCT00000031488;ENSSSCT00000030818;ENSSSCT00000028059;ENSSSCT00000003207;ENSSSCT00000014365;ENSSSCT00000004196;ENSSSCT00000030540;ENSSSCT00000028263;ENSSSCT00000011057;ENSSSCT00000025835;ENSSSCT00000009889;ENSSSCT00000018781;ENSSSCT00000009897;ENSSSCT00000018079;ENSSSCT00000016292;ENSSSCT00000024766;…
ssc-miR-22-3p	3627	ENSSSCT00000023545;ENSSSCT00000029356;ENSSSCT00000025619;ENSSSCT00000026018;ENSSSCT00000007929;ENSSSCT00000022577;ENSSSCT00000028396;ENSSSCT00000028964;ENSSSCT00000010941;ENSSSCT00000018344;ENSSSCT00000023996;ENSSSCT00000025413;ENSSSCT00000018347;ENSSSCT00000031812;ENSSSCT00000006010;ENSSSCT00000031919;ENSSSCT00000029176;ENSSSCT00000019391;ENSSSCT00000028421;ENSSSCT00000006875;ENSSSCT00000022578;…
		SCT00000002775;ENSSSCT00000027427;ENSSSCT00000012513;ENSSSCT00000000424;ENSSSCT00000004018;ENSSSCT00000015172;ENSSSCT00000004941;ENSSSCT00000031522;ENSSSCT00000007255;ENSSSCT00000003851;ENSSSCT00000012318;ENSSSCT00000033292;ENSSSCT00000009992;ENSSSCT00000023399;ENSSSCT00000036107;ENSSSCT00000034442;ENSSSCT00000013237;ENSSSCT00000002776;ENSSSCT00000024621;ENSSSCT00000008466;ENSSSCT00000030268;ENSS…
		0000007787;ENSSSCT00000003610;ENSSSCT00000008564;ENSSSCT00000003520;ENSSSCT00000019623;ENSSSCT00000000200;ENSSSCT00000011127;ENSSSCT00000008688;ENSSSCT00000025570;ENSSSCT00000007804;ENSSSCT00000012432;ENSSSCT00000012462;ENSSSCT00000024535;ENSSSCT00000007008;ENSSSCT00000026945;ENSSSCT00000007807;ENSSSCT00000013498;ENSSSCT00000022639;ENSSSCT00000003421;ENSSSCT00000006186;ENSSSCT00000015331;ENSSSCT0…
ssc-miR-30c-3p	3834	ENSSSCT00000019670;ENSSSCT00000023332;ENSSSCT00000023641;ENSSSCT00000031708;ENSSSCT00000029276;ENSSSCT00000007929;ENSSSCT00000022866;ENSSSCT00000026681;ENSSSCT00000026759;ENSSSCT00000030376;ENSSSCT00000022577;ENSSSCT00000028396;ENSSSCT00000030352;ENSSSCT00000017584;ENSSSCT00000010950;ENSSSCT00000031207;ENSSSCT00000032192;ENSSSCT00000008793;ENSSSCT00000026223;ENSSSCT00000026209;ENSSSCT00000031638;…
		SCT00000015042;ENSSSCT00000008428;ENSSSCT00000003460;ENSSSCT00000003459;ENSSSCT00000027913;ENSSSCT00000011170;ENSSSCT00000015006;ENSSSCT00000030609;ENSSSCT00000017354;ENSSSCT00000026054;ENSSSCT00000008346;ENSSSCT00000001830;ENSSSCT00000008749;ENSSSCT00000015972;ENSSSCT00000024674;ENSSSCT00000008861;ENSSSCT00000024539;ENSSSCT00000027954;ENSSSCT00000032510;ENSSSCT00000034533;ENSSSCT00000006522;ENSS…
		0000035071;ENSSSCT00000034861;ENSSSCT00000035863;ENSSSCT00000033265;ENSSSCT00000013409;ENSSSCT00000024111;ENSSSCT00000035583;ENSSSCT00000007545;ENSSSCT00000019614;ENSSSCT00000025333;ENSSSCT00000034737;ENSSSCT00000017006;ENSSSCT00000034280;ENSSSCT00000032001;ENSSSCT00000029120;ENSSSCT00000016238;ENSSSCT00000022504;ENSSSCT00000019541;ENSSSCT00000001676;ENSSSCT00000000445;ENSSSCT00000001677;ENSSSCT0…
ssc-miR-133a-3p	1869	ENSSSCT00000022553;ENSSSCT00000025606;ENSSSCT00000032386;ENSSSCT00000030483;ENSSSCT00000017586;ENSSSCT00000012022;ENSSSCT00000012023;ENSSSCT00000023029;ENSSSCT00000029101;ENSSSCT00000022821;ENSSSCT00000009858;ENSSSCT00000027674;ENSSSCT00000025638;ENSSSCT00000023306;ENSSSCT00000025424;ENSSSCT00000026948;ENSSSCT00000011130;ENSSSCT00000019404;ENSSSCT00000028397;ENSSSCT00000011958;ENSSSCT00000028263;…
		SCT00000031299;ENSSSCT00000023350;ENSSSCT00000023338;ENSSSCT00000015140;ENSSSCT00000028901;ENSSSCT00000001876;ENSSSCT00000024348;ENSSSCT00000023253;ENSSSCT00000002519;ENSSSCT00000017057;ENSSSCT00000031893;ENSSSCT00000035382;ENSSSCT00000034701;ENSSSCT00000002002;ENSSSCT00000015357;ENSSSCT00000023206;ENSSSCT00000007161;ENSSSCT00000034547;ENSSSCT00000033115;ENSSSCT00000034865;ENSSSCT00000026697;ENSS…
ssc-miR-7135-5p	2684	ENSSSCT00000023641;ENSSSCT00000031708;ENSSSCT00000030991;ENSSSCT00000031573;ENSSSCT00000028964;ENSSSCT00000017584;ENSSSCT00000025413;ENSSSCT00000018347;ENSSSCT00000031812;ENSSSCT00000003198;ENSSSCT00000029767;ENSSSCT00000028639;ENSSSCT00000031919;ENSSSCT00000019391;ENSSSCT00000030483;ENSSSCT00000018351;ENSSSCT00000030919;ENSSSCT00000022378;ENSSSCT00000029939;ENSSSCT00000009857;ENSSSCT00000028887;…
		SCT00000002255;ENSSSCT00000016464;ENSSSCT00000016485;ENSSSCT00000005438;ENSSSCT00000008554;ENSSSCT00000001758;ENSSSCT00000001671;ENSSSCT00000015597;ENSSSCT00000007130;ENSSSCT00000006943;ENSSSCT00000022322;ENSSSCT00000030830;ENSSSCT00000029980;ENSSSCT00000026246;ENSSSCT00000011471;ENSSSCT00000011206;ENSSSCT00000026483;ENSSSCT00000024118;ENSSSCT00000005441;ENSSSCT00000025179;ENSSSCT00000010537;ENSS…
ssc-miR-144	792	ENSSSCT00000026275;ENSSSCT00000022629;ENSSSCT00000004124;ENSSSCT00000025413;ENSSSCT00000018347;ENSSSCT00000009852;ENSSSCT00000032662;ENSSSCT00000023563;ENSSSCT00000029666;ENSSSCT00000026455;ENSSSCT00000001420;ENSSSCT00000010354;ENSSSCT00000028059;ENSSSCT00000025466;ENSSSCT00000027034;ENSSSCT00000022956;ENSSSCT00000005947;ENSSSCT00000004196;ENSSSCT00000017520;ENSSSCT00000029159;ENSSSCT00000031253;…
ssc-miR-28-3p	571	ENSSSCT00000032196;ENSSSCT00000017584;ENSSSCT00000029176;ENSSSCT00000032662;ENSSSCT00000032309;ENSSSCT00000027241;ENSSSCT00000023501;ENSSSCT00000022309;ENSSSCT00000029370;ENSSSCT00000027701;ENSSSCT00000015383;ENSSSCT00000024414;ENSSSCT00000018366;ENSSSCT00000018368;ENSSSCT00000009880;ENSSSCT00000029604;ENSSSCT00000004197;ENSSSCT00000009658;ENSSSCT00000031947;ENSSSCT00000009659;ENSSSCT00000006887;…
ssc-miR-664-3p	2647	ENSSSCT00000030991;ENSSSCT00000022913;ENSSSCT00000031207;ENSSSCT00000022984;ENSSSCT00000032662;ENSSSCT00000030483;ENSSSCT00000017586;ENSSSCT00000018351;ENSSSCT00000018353;ENSSSCT00000018355;ENSSSCT00000031777;ENSSSCT00000018358;ENSSSCT00000026614;ENSSSCT00000018474;ENSSSCT00000006882;ENSSSCT00000010354;ENSSSCT00000030818;ENSSSCT00000026657;ENSSSCT00000029648;ENSSSCT00000024393;ENSSSCT00000014364;…
		SCT00000024594;ENSSSCT00000010990;ENSSSCT00000029578;ENSSSCT00000023747;ENSSSCT00000031635;ENSSSCT00000000633;ENSSSCT00000007413;ENSSSCT00000026602;ENSSSCT00000024277;ENSSSCT00000018736;ENSSSCT00000001691;ENSSSCT00000010730;ENSSSCT00000030538;ENSSSCT00000008872;ENSSSCT00000012390;ENSSSCT00000006692;ENSSSCT00000005633;ENSSSCT00000029685;ENSSSCT00000035253;ENSSSCT00000013399;ENSSSCT00000013038;ENSS…
ssc-let-7i	1442	ENSSSCT00000019686;ENSSSCT00000010942;ENSSSCT00000026223;ENSSSCT00000018351;ENSSSCT00000032309;ENSSSCT00000027241;ENSSSCT00000012017;ENSSSCT00000009857;ENSSSCT00000019325;ENSSSCT00000006880;ENSSSCT00000023029;ENSSSCT00000029101;ENSSSCT00000028034;ENSSSCT00000031488;ENSSSCT00000014363;ENSSSCT00000027674;ENSSSCT00000026657;ENSSSCT00000003207;ENSSSCT00000014364;ENSSSCT00000006883;ENSSSCT00000027410;…
ssc-miR-149	5673	ENSSSCT00000028308;ENSSSCT00000029356;ENSSSCT00000031585;ENSSSCT00000007929;ENSSSCT00000026007;ENSSSCT00000030991;ENSSSCT00000030144;ENSSSCT00000031573;ENSSSCT00000026681;ENSSSCT00000026759;ENSSSCT00000031599;ENSSSCT00000032386;ENSSSCT00000029720;ENSSSCT00000024511;ENSSSCT00000022577;ENSSSCT00000028396;ENSSSCT00000019390;ENSSSCT00000030089;ENSSSCT00000028964;ENSSSCT00000007466;ENSSSCT00000010950;…
		SCT00000010687;ENSSSCT00000031508;ENSSSCT00000018458;ENSSSCT00000027598;ENSSSCT00000003450;ENSSSCT00000018925;ENSSSCT00000003956;ENSSSCT00000015309;ENSSSCT00000015310;ENSSSCT00000024881;ENSSSCT00000034449;ENSSSCT00000026494;ENSSSCT00000006515;ENSSSCT00000006514;ENSSSCT00000002929;ENSSSCT00000023524;ENSSSCT00000031944;ENSSSCT00000029798;ENSSSCT00000025521;ENSSSCT00000025160;ENSSSCT00000000127;ENSS…
		0000010161;ENSSSCT00000010892;ENSSSCT00000000465;ENSSSCT00000019029;ENSSSCT00000005429;ENSSSCT00000005428;ENSSSCT00000002825;ENSSSCT00000025225;ENSSSCT00000017637;ENSSSCT00000015979;ENSSSCT00000010703;ENSSSCT00000028743;ENSSSCT00000027233;ENSSSCT00000017360;ENSSSCT00000008478;ENSSSCT00000002710;ENSSSCT00000019351;ENSSSCT00000010038;ENSSSCT00000023745;ENSSSCT00000022788;ENSSSCT00000023147;ENSSSCT0…
		028889;ENSSSCT00000029985;ENSSSCT00000035692;ENSSSCT00000013904;ENSSSCT00000004637;ENSSSCT00000030957;ENSSSCT00000026747;ENSSSCT00000004068;ENSSSCT00000032765;ENSSSCT00000031319;ENSSSCT00000013867;ENSSSCT00000009092;ENSSSCT00000023816;ENSSSCT00000029036;ENSSSCT00000022559;ENSSSCT00000003637;ENSSSCT00000022595;ENSSSCT00000024827;ENSSSCT00000002224;ENSSSCT00000028518;ENSSSCT00000003741;ENSSSCT00000…
ssc-miR-92b-3p	716	ENSSSCT00000028764;ENSSSCT00000032473;ENSSSCT00000007929;ENSSSCT00000032386;ENSSSCT00000022913;ENSSSCT00000022577;ENSSSCT00000028396;ENSSSCT00000026503;ENSSSCT00000018353;ENSSSCT00000032608;ENSSSCT00000006882;ENSSSCT00000031488;ENSSSCT00000003207;ENSSSCT00000018366;ENSSSCT00000001262;ENSSSCT00000029922;ENSSSCT00000024402;ENSSSCT00000029289;ENSSSCT00000009658;ENSSSCT00000031947;ENSSSCT00000009659;…
ssc-miR-769-5p	1473	ENSSSCT00000026007;ENSSSCT00000014350;ENSSSCT00000006876;ENSSSCT00000028639;ENSSSCT00000018353;ENSSSCT00000029562;ENSSSCT00000029370;ENSSSCT00000027701;ENSSSCT00000009858;ENSSSCT00000031388;ENSSSCT00000031854;ENSSSCT00000023181;ENSSSCT00000027034;ENSSSCT00000009868;ENSSSCT00000027910;ENSSSCT00000029742;ENSSSCT00000002574;ENSSSCT00000009874;ENSSSCT00000023306;ENSSSCT00000023228;ENSSSCT00000018366;…
ssc-miR-1306-3p	1877	ENSSSCT00000019686;ENSSSCT00000026681;ENSSSCT00000026759;ENSSSCT00000022577;ENSSSCT00000028396;ENSSSCT00000007466;ENSSSCT00000012011;ENSSSCT00000003195;ENSSSCT00000031812;ENSSSCT00000026209;ENSSSCT00000031638;ENSSSCT00000019391;ENSSSCT00000024629;ENSSSCT00000035208;ENSSSCT00000018355;ENSSSCT00000012022;ENSSSCT00000012023;ENSSSCT00000010354;ENSSSCT00000011956;ENSSSCT00000027674;ENSSSCT00000032061;…
		SCT00000036452;ENSSSCT00000035239;ENSSSCT00000032955;ENSSSCT00000036063;ENSSSCT00000012328;ENSSSCT00000014547;ENSSSCT00000031770;ENSSSCT00000024827;ENSSSCT00000028518;ENSSSCT00000003741;ENSSSCT00000033526;ENSSSCT00000002243;ENSSSCT00000008333;ENSSSCT00000030527;ENSSSCT00000022617;ENSSSCT00000016619;ENSSSCT00000017372;ENSSSCT00000032236;ENSSSCT00000014658;ENSSSCT00000026197;ENSSSCT00000008955;ENSS…
ssc-miR-9831-3p	1030	ENSSSCT00000019689;ENSSSCT00000019682;ENSSSCT00000026421;ENSSSCT00000026317;ENSSSCT00000017584;ENSSSCT00000003196;ENSSSCT00000019391;ENSSSCT00000018351;ENSSSCT00000027468;ENSSSCT00000032608;ENSSSCT00000025259;ENSSSCT00000026636;ENSSSCT00000001255;ENSSSCT00000009859;ENSSSCT00000033729;ENSSSCT00000023495;ENSSSCT00000026657;ENSSSCT00000018361;ENSSSCT00000014362;ENSSSCT00000017516;ENSSSCT00000001259;…
ssc-miR-423-5p	4586	ENSSSCT00000032420;ENSSSCT00000023545;ENSSSCT00000029356;ENSSSCT00000025619;ENSSSCT00000029559;ENSSSCT00000031585;ENSSSCT00000027983;ENSSSCT00000007929;ENSSSCT00000022866;ENSSSCT00000031127;ENSSSCT00000031573;ENSSSCT00000026681;ENSSSCT00000026759;ENSSSCT00000010434;ENSSSCT00000024511;ENSSSCT00000007466;ENSSSCT00000012011;ENSSSCT00000003195;ENSSSCT00000006876;ENSSSCT00000026756;ENSSSCT00000034141;…
		SCT00000004437;ENSSSCT00000016214;ENSSSCT00000014913;ENSSSCT00000030380;ENSSSCT00000029733;ENSSSCT00000034441;ENSSSCT00000024801;ENSSSCT00000030348;ENSSSCT00000018846;ENSSSCT00000026347;ENSSSCT00000008899;ENSSSCT00000013875;ENSSSCT00000013522;ENSSSCT00000005581;ENSSSCT00000003569;ENSSSCT00000025361;ENSSSCT00000010886;ENSSSCT00000002044;ENSSSCT00000031335;ENSSSCT00000019579;ENSSSCT00000014334;ENSS…
		0000029556;ENSSSCT00000016471;ENSSSCT00000003985;ENSSSCT00000036694;ENSSSCT00000014082;ENSSSCT00000019042;ENSSSCT00000002786;ENSSSCT00000009154;ENSSSCT00000008815;ENSSSCT00000015968;ENSSSCT00000012128;ENSSSCT00000030529;ENSSSCT00000003865;ENSSSCT00000034419;ENSSSCT00000013308;ENSSSCT00000032395;ENSSSCT00000031662;ENSSSCT00000014529;ENSSSCT00000013052;ENSSSCT00000033906;ENSSSCT00000000438;ENSSSCT0…
ssc-miR-411	602	ENSSSCT00000017584;ENSSSCT00000030759;ENSSSCT00000031488;ENSSSCT00000028665;ENSSSCT00000026342;ENSSSCT00000002551;ENSSSCT00000009876;ENSSSCT00000024459;ENSSSCT00000009889;ENSSSCT00000009658;ENSSSCT00000031947;ENSSSCT00000009659;ENSSSCT00000029495;ENSSSCT00000004200;ENSSSCT00000011963;ENSSSCT00000022519;ENSSSCT00000018382;ENSSSCT00000029933;ENSSSCT00000029753;ENSSSCT00000029882;ENSSSCT00000030385;…
ssc-miR-7857-3p	3156	ENSSSCT00000023332;ENSSSCT00000026919;ENSSSCT00000028764;ENSSSCT00000025606;ENSSSCT00000029276;ENSSSCT00000026681;ENSSSCT00000026759;ENSSSCT00000022913;ENSSSCT00000022577;ENSSSCT00000028396;ENSSSCT00000010435;ENSSSCT00000026223;ENSSSCT00000032662;ENSSSCT00000035021;ENSSSCT00000018350;ENSSSCT00000019391;ENSSSCT00000028421;ENSSSCT00000022578;ENSSSCT00000018353;ENSSSCT00000034777;ENSSSCT00000033594;…
		SCT00000010112;ENSSSCT00000030221;ENSSSCT00000025832;ENSSSCT00000004582;ENSSSCT00000018974;ENSSSCT00000000153;ENSSSCT00000004949;ENSSSCT00000026375;ENSSSCT00000001090;ENSSSCT00000025095;ENSSSCT00000035540;ENSSSCT00000013339;ENSSSCT00000008348;ENSSSCT00000005740;ENSSSCT00000005124;ENSSSCT00000030129;ENSSSCT00000013458;ENSSSCT00000014616;ENSSSCT00000015050;ENSSSCT00000000769;ENSSSCT00000006575;ENSS…
ssc-miR-9-1	3866	ENSSSCT00000019676;ENSSSCT00000019660;ENSSSCT00000025306;ENSSSCT00000029879;ENSSSCT00000025606;ENSSSCT00000007929;ENSSSCT00000030991;ENSSSCT00000031573;ENSSSCT00000032211;ENSSSCT00000022629;ENSSSCT00000029720;ENSSSCT00000022577;ENSSSCT00000028396;ENSSSCT00000028964;ENSSSCT00000017584;ENSSSCT00000010950;ENSSSCT00000028639;ENSSSCT00000026223;ENSSSCT00000032662;ENSSSCT00000027124;ENSSSCT00000018353;…
		SCT00000032409;ENSSSCT00000000942;ENSSSCT00000013759;ENSSSCT00000002773;ENSSSCT00000010723;ENSSSCT00000022342;ENSSSCT00000004846;ENSSSCT00000018849;ENSSSCT00000035745;ENSSSCT00000032984;ENSSSCT00000033903;ENSSSCT00000033663;ENSSSCT00000034986;ENSSSCT00000032780;ENSSSCT00000034248;ENSSSCT00000033528;ENSSSCT00000012005;ENSSSCT00000016317;ENSSSCT00000011332;ENSSSCT00000031701;ENSSSCT00000005719;ENSS…
		0000004113;ENSSSCT00000036339;ENSSSCT00000007242;ENSSSCT00000007243;ENSSSCT00000013191;ENSSSCT00000027493;ENSSSCT00000009167;ENSSSCT00000012524;ENSSSCT00000011921;ENSSSCT00000030024;ENSSSCT00000000655;ENSSSCT00000006155;ENSSSCT00000009443;ENSSSCT00000012453;ENSSSCT00000019596;ENSSSCT00000010882;ENSSSCT00000011364;ENSSSCT00000012132;ENSSSCT00000013579;ENSSSCT00000026117;ENSSSCT00000032817;ENSSSCT0…
ssc-miR-9-2	3866	ENSSSCT00000019676;ENSSSCT00000019660;ENSSSCT00000025306;ENSSSCT00000029879;ENSSSCT00000025606;ENSSSCT00000007929;ENSSSCT00000030991;ENSSSCT00000031573;ENSSSCT00000032211;ENSSSCT00000022629;ENSSSCT00000029720;ENSSSCT00000022577;ENSSSCT00000028396;ENSSSCT00000028964;ENSSSCT00000017584;ENSSSCT00000010950;ENSSSCT00000028639;ENSSSCT00000026223;ENSSSCT00000032662;ENSSSCT00000027124;ENSSSCT00000018353;…
		SCT00000032409;ENSSSCT00000000942;ENSSSCT00000013759;ENSSSCT00000002773;ENSSSCT00000010723;ENSSSCT00000022342;ENSSSCT00000004846;ENSSSCT00000018849;ENSSSCT00000035745;ENSSSCT00000032984;ENSSSCT00000033903;ENSSSCT00000033663;ENSSSCT00000034986;ENSSSCT00000032780;ENSSSCT00000034248;ENSSSCT00000033528;ENSSSCT00000012005;ENSSSCT00000016317;ENSSSCT00000011332;ENSSSCT00000031701;ENSSSCT00000005719;ENSS…
		0000004113;ENSSSCT00000036339;ENSSSCT00000007242;ENSSSCT00000007243;ENSSSCT00000013191;ENSSSCT00000027493;ENSSSCT00000009167;ENSSSCT00000012524;ENSSSCT00000011921;ENSSSCT00000030024;ENSSSCT00000000655;ENSSSCT00000006155;ENSSSCT00000009443;ENSSSCT00000012453;ENSSSCT00000019596;ENSSSCT00000010882;ENSSSCT00000011364;ENSSSCT00000012132;ENSSSCT00000013579;ENSSSCT00000026117;ENSSSCT00000032817;ENSSSCT0…
ssc-miR-9826-5p	526	ENSSSCT00000031708;ENSSSCT00000026223;ENSSSCT00000010437;ENSSSCT00000004196;ENSSSCT00000016414;ENSSSCT00000026276;ENSSSCT00000022766;ENSSSCT00000025334;ENSSSCT00000002553;ENSSSCT00000031253;ENSSSCT00000027259;ENSSSCT00000012613;ENSSSCT00000012612;ENSSSCT00000029753;ENSSSCT00000017855;ENSSSCT00000032364;ENSSSCT00000017745;ENSSSCT00000034142;ENSSSCT00000013933;ENSSSCT00000010448;ENSSSCT00000014372;…
ssc-miR-9786-3p	1364	ENSSSCT00000007929;ENSSSCT00000004124;ENSSSCT00000022913;ENSSSCT00000029720;ENSSSCT00000022577;ENSSSCT00000028396;ENSSSCT00000009851;ENSSSCT00000032662;ENSSSCT00000018358;ENSSSCT00000022484;ENSSSCT00000031488;ENSSSCT00000028665;ENSSSCT00000025802;ENSSSCT00000027354;ENSSSCT00000026657;ENSSSCT00000018361;ENSSSCT00000032365;ENSSSCT00000029648;ENSSSCT00000017516;ENSSSCT00000018362;ENSSSCT00000018363;…
ssc-miR-148a-5p	2178	ENSSSCT00000019660;ENSSSCT00000032556;ENSSSCT00000007929;ENSSSCT00000022866;ENSSSCT00000026681;ENSSSCT00000026759;ENSSSCT00000029720;ENSSSCT00000028396;ENSSSCT00000017584;ENSSSCT00000030060;ENSSSCT00000031812;ENSSSCT00000028639;ENSSSCT00000026209;ENSSSCT00000031638;ENSSSCT00000022578;ENSSSCT00000030483;ENSSSCT00000017586;ENSSSCT00000018351;ENSSSCT00000022378;ENSSSCT00000024910;ENSSSCT00000009857;…
		SCT00000023578;ENSSSCT00000022871;ENSSSCT00000012310;ENSSSCT00000011180;ENSSSCT00000002716;ENSSSCT00000029028;ENSSSCT00000028952;ENSSSCT00000013054;ENSSSCT00000000088;ENSSSCT00000032738;ENSSSCT00000017767;ENSSSCT00000001852;ENSSSCT00000026864;ENSSSCT00000015500;ENSSSCT00000010707;ENSSSCT00000000996;ENSSSCT00000003249;ENSSSCT00000004747;ENSSSCT00000014176;ENSSSCT00000004275;ENSSSCT00000003812;ENSS…
ssc-miR-9	3270	ENSSSCT00000019676;ENSSSCT00000019660;ENSSSCT00000025306;ENSSSCT00000029879;ENSSSCT00000025606;ENSSSCT00000007929;ENSSSCT00000030991;ENSSSCT00000031573;ENSSSCT00000032211;ENSSSCT00000022629;ENSSSCT00000029720;ENSSSCT00000022577;ENSSSCT00000028396;ENSSSCT00000028964;ENSSSCT00000017584;ENSSSCT00000010950;ENSSSCT00000028639;ENSSSCT00000026223;ENSSSCT00000018353;ENSSSCT00000030919;ENSSSCT00000035208;…
		SCT00000003804;ENSSSCT00000029033;ENSSSCT00000012787;ENSSSCT00000007145;ENSSSCT00000033787;ENSSSCT00000011115;ENSSSCT00000005565;ENSSSCT00000028241;ENSSSCT00000035632;ENSSSCT00000034755;ENSSSCT00000011987;ENSSSCT00000024259;ENSSSCT00000019488;ENSSSCT00000010698;ENSSSCT00000032838;ENSSSCT00000031695;ENSSSCT00000013837;ENSSSCT00000026640;ENSSSCT00000005603;ENSSSCT00000028531;ENSSSCT00000035570;ENSS…
ssc-miR-1	1020	ENSSSCT00000019686;ENSSSCT00000023332;ENSSSCT00000030991;ENSSSCT00000031599;ENSSSCT00000025413;ENSSSCT00000018347;ENSSSCT00000032662;ENSSSCT00000030483;ENSSSCT00000017586;ENSSSCT00000018353;ENSSSCT00000018355;ENSSSCT00000025087;ENSSSCT00000026614;ENSSSCT00000029370;ENSSSCT00000027701;ENSSSCT00000028665;ENSSSCT00000010354;ENSSSCT00000009858;ENSSSCT00000027674;ENSSSCT00000023573;ENSSSCT00000023181;…
ssc-miR-7	3033	ENSSSCT00000023017;ENSSSCT00000007929;ENSSSCT00000026275;ENSSSCT00000032211;ENSSSCT00000022913;ENSSSCT00000022577;ENSSSCT00000028396;ENSSSCT00000017584;ENSSSCT00000010941;ENSSSCT00000006876;ENSSSCT00000025413;ENSSSCT00000018347;ENSSSCT00000014351;ENSSSCT00000027157;ENSSSCT00000032662;ENSSSCT00000027468;ENSSSCT00000018353;ENSSSCT00000006877;ENSSSCT00000003191;ENSSSCT00000018355;ENSSSCT00000027228;…
		SCT00000014540;ENSSSCT00000025799;ENSSSCT00000025488;ENSSSCT00000001756;ENSSSCT00000016906;ENSSSCT00000032575;ENSSSCT00000008158;ENSSSCT00000011082;ENSSSCT00000010028;ENSSSCT00000026804;ENSSSCT00000000957;ENSSSCT00000009142;ENSSSCT00000004051;ENSSSCT00000015529;ENSSSCT00000012363;ENSSSCT00000002780;ENSSSCT00000011841;ENSSSCT00000018477;ENSSSCT00000023811;ENSSSCT00000016514;ENSSSCT00000001714;ENSS…
ssc-miR-146b	1309	ENSSSCT00000007929;ENSSSCT00000026681;ENSSSCT00000026759;ENSSSCT00000017584;ENSSSCT00000032662;ENSSSCT00000030483;ENSSSCT00000017586;ENSSSCT00000035208;ENSSSCT00000018355;ENSSSCT00000030942;ENSSSCT00000012024;ENSSSCT00000031488;ENSSSCT00000027910;ENSSSCT00000014364;ENSSSCT00000010357;ENSSSCT00000030105;ENSSSCT00000022856;ENSSSCT00000018368;ENSSSCT00000011958;ENSSSCT00000026356;ENSSSCT00000028229;…
ssc-miR-9859-3p	3611	ENSSSCT00000030208;ENSSSCT00000007929;ENSSSCT00000022866;ENSSSCT00000026681;ENSSSCT00000026759;ENSSSCT00000032211;ENSSSCT00000004124;ENSSSCT00000010434;ENSSSCT00000022577;ENSSSCT00000028396;ENSSSCT00000017584;ENSSSCT00000006876;ENSSSCT00000031207;ENSSSCT00000028639;ENSSSCT00000026223;ENSSSCT00000032662;ENSSSCT00000028421;ENSSSCT00000022578;ENSSSCT00000030483;ENSSSCT00000017586;ENSSSCT00000018351;…
		SCT00000009286;ENSSSCT00000004288;ENSSSCT00000032515;ENSSSCT00000003358;ENSSSCT00000011103;ENSSSCT00000023346;ENSSSCT00000007598;ENSSSCT00000029350;ENSSSCT00000010022;ENSSSCT00000029407;ENSSSCT00000000177;ENSSSCT00000007649;ENSSSCT00000002203;ENSSSCT00000029030;ENSSSCT00000005113;ENSSSCT00000017563;ENSSSCT00000004694;ENSSSCT00000005946;ENSSSCT00000010301;ENSSSCT00000032305;ENSSSCT00000027250;ENSS…
		0000030088;ENSSSCT00000004640;ENSSSCT00000017771;ENSSSCT00000015274;ENSSSCT00000030998;ENSSSCT00000011107;ENSSSCT00000024673;ENSSSCT00000017303;ENSSSCT00000012096;ENSSSCT00000026782;ENSSSCT00000028000;ENSSSCT00000015273;ENSSSCT00000035349;ENSSSCT00000033431;ENSSSCT00000016284;ENSSSCT00000009387;ENSSSCT00000008686;ENSSSCT00000028429;ENSSSCT00000016374;ENSSSCT00000004157;ENSSSCT00000004194;ENSSSCT0…
ssc-miR-676-5p	3326	ENSSSCT00000032473;ENSSSCT00000026007;ENSSSCT00000026275;ENSSSCT00000030991;ENSSSCT00000031599;ENSSSCT00000022913;ENSSSCT00000022577;ENSSSCT00000028396;ENSSSCT00000017584;ENSSSCT00000030060;ENSSSCT00000010950;ENSSSCT00000006876;ENSSSCT00000026503;ENSSSCT00000026209;ENSSSCT00000031638;ENSSSCT00000032662;ENSSSCT00000028421;ENSSSCT00000030483;ENSSSCT00000017586;ENSSSCT00000026188;ENSSSCT00000030462;…
		SCT00000004578;ENSSSCT00000012278;ENSSSCT00000032398;ENSSSCT00000002611;ENSSSCT00000005970;ENSSSCT00000007600;ENSSSCT00000007599;ENSSSCT00000009485;ENSSSCT00000026640;ENSSSCT00000017567;ENSSSCT00000005736;ENSSSCT00000027382;ENSSSCT00000005569;ENSSSCT00000016145;ENSSSCT00000030906;ENSSSCT00000005737;ENSSSCT00000002612;ENSSSCT00000011683;ENSSSCT00000009185;ENSSSCT00000007997;ENSSSCT00000009140;ENSS…
ssc-miR-484	4324	ENSSSCT00000023641;ENSSSCT00000028308;ENSSSCT00000029356;ENSSSCT00000025619;ENSSSCT00000028764;ENSSSCT00000007929;ENSSSCT00000026681;ENSSSCT00000026759;ENSSSCT00000032386;ENSSSCT00000029705;ENSSSCT00000012010;ENSSSCT00000007466;ENSSSCT00000025944;ENSSSCT00000025413;ENSSSCT00000018347;ENSSSCT00000010435;ENSSSCT00000008793;ENSSSCT00000028639;ENSSSCT00000032662;ENSSSCT00000019391;ENSSSCT00000018351;…
		SCT00000010259;ENSSSCT00000031385;ENSSSCT00000002964;ENSSSCT00000018725;ENSSSCT00000025690;ENSSSCT00000017706;ENSSSCT00000002605;ENSSSCT00000023348;ENSSSCT00000028294;ENSSSCT00000010107;ENSSSCT00000024475;ENSSSCT00000010723;ENSSSCT00000018850;ENSSSCT00000035712;ENSSSCT00000014911;ENSSSCT00000034319;ENSSSCT00000033982;ENSSSCT00000008134;ENSSSCT00000018849;ENSSSCT00000012509;ENSSSCT00000012957;ENSS…
		0000030285;ENSSSCT00000006989;ENSSSCT00000036250;ENSSSCT00000013985;ENSSSCT00000014530;ENSSSCT00000014656;ENSSSCT00000002788;ENSSSCT00000031822;ENSSSCT00000028588;ENSSSCT00000029381;ENSSSCT00000004065;ENSSSCT00000014483;ENSSSCT00000027298;ENSSSCT00000031509;ENSSSCT00000007091;ENSSSCT00000014609;ENSSSCT00000023323;ENSSSCT00000030282;ENSSSCT00000014610;ENSSSCT00000000799;ENSSSCT00000000800;ENSSSCT0…
ssc-miR-532-5p	1458	ENSSSCT00000026919;ENSSSCT00000022913;ENSSSCT00000022577;ENSSSCT00000028396;ENSSSCT00000018344;ENSSSCT00000032662;ENSSSCT00000019391;ENSSSCT00000030483;ENSSSCT00000017586;ENSSSCT00000024395;ENSSSCT00000009853;ENSSSCT00000026376;ENSSSCT00000029547;ENSSSCT00000023181;ENSSSCT00000036376;ENSSSCT00000006812;ENSSSCT00000030871;ENSSSCT00000023039;ENSSSCT00000028059;ENSSSCT00000025215;ENSSSCT00000022537;…
ssc-miR-2411	1398	ENSSSCT00000019660;ENSSSCT00000031599;ENSSSCT00000025413;ENSSSCT00000018347;ENSSSCT00000035021;ENSSSCT00000018351;ENSSSCT00000003204;ENSSSCT00000009857;ENSSSCT00000031273;ENSSSCT00000028665;ENSSSCT00000022602;ENSSSCT00000025638;ENSSSCT00000023181;ENSSSCT00000001254;ENSSSCT00000015383;ENSSSCT00000027410;ENSSSCT00000012031;ENSSSCT00000032370;ENSSSCT00000030445;ENSSSCT00000003209;ENSSSCT00000026700;…
ssc-miR-1343	5581	ENSSSCT00000023332;ENSSSCT00000023641;ENSSSCT00000029879;ENSSSCT00000028764;ENSSSCT00000030991;ENSSSCT00000022866;ENSSSCT00000031573;ENSSSCT00000026681;ENSSSCT00000026759;ENSSSCT00000022577;ENSSSCT00000028396;ENSSSCT00000017584;ENSSSCT00000010946;ENSSSCT00000025413;ENSSSCT00000018347;ENSSSCT00000034141;ENSSSCT00000003197;ENSSSCT00000008793;ENSSSCT00000031919;ENSSSCT00000029176;ENSSSCT00000019391;…
		SCT00000028007;ENSSSCT00000014119;ENSSSCT00000033311;ENSSSCT00000001073;ENSSSCT00000015055;ENSSSCT00000035016;ENSSSCT00000001798;ENSSSCT00000029339;ENSSSCT00000009338;ENSSSCT00000023075;ENSSSCT00000028458;ENSSSCT00000005253;ENSSSCT00000031520;ENSSSCT00000024688;ENSSSCT00000004424;ENSSSCT00000006004;ENSSSCT00000029803;ENSSSCT00000010336;ENSSSCT00000005254;ENSSSCT00000028364;ENSSSCT00000025407;ENSS…
		0000018736;ENSSSCT00000001691;ENSSSCT00000006492;ENSSSCT00000012703;ENSSSCT00000017175;ENSSSCT00000026310;ENSSSCT00000022975;ENSSSCT00000033605;ENSSSCT00000013482;ENSSSCT00000011603;ENSSSCT00000031881;ENSSSCT00000003374;ENSSSCT00000028180;ENSSSCT00000030538;ENSSSCT00000007129;ENSSSCT00000003999;ENSSSCT00000024758;ENSSSCT00000022965;ENSSSCT00000016608;ENSSSCT00000012390;ENSSSCT00000026410;ENSSSCT0…
		025086;ENSSSCT00000002958;ENSSSCT00000001876;ENSSSCT00000033368;ENSSSCT00000013689;ENSSSCT00000024348;ENSSSCT00000023253;ENSSSCT00000010878;ENSSSCT00000006647;ENSSSCT00000002065;ENSSSCT00000002062;ENSSSCT00000002795;ENSSSCT00000004358;ENSSSCT00000029697;ENSSSCT00000031633;ENSSSCT00000007778;ENSSSCT00000035382;ENSSSCT00000034701;ENSSSCT00000002002;ENSSSCT00000008330;ENSSSCT00000036254;ENSSSCT00000…
ssc-miR-190a	889	ENSSSCT00000031207;ENSSSCT00000006010;ENSSSCT00000032662;ENSSSCT00000033624;ENSSSCT00000018350;ENSSSCT00000024240;ENSSSCT00000030101;ENSSSCT00000026094;ENSSSCT00000028665;ENSSSCT00000010354;ENSSSCT00000026657;ENSSSCT00000025424;ENSSSCT00000026948;ENSSSCT00000028229;ENSSSCT00000029824;ENSSSCT00000028537;ENSSSCT00000017519;ENSSSCT00000017589;ENSSSCT00000012607;ENSSSCT00000024001;ENSSSCT00000017520;…
ssc-miR-151-5p	1340	ENSSSCT00000032662;ENSSSCT00000018350;ENSSSCT00000006877;ENSSSCT00000009857;ENSSSCT00000023181;ENSSSCT00000009868;ENSSSCT00000014364;ENSSSCT00000012026;ENSSSCT00000029713;ENSSSCT00000009873;ENSSSCT00000009874;ENSSSCT00000027410;ENSSSCT00000017863;ENSSSCT00000024402;ENSSSCT00000013930;ENSSSCT00000032217;ENSSSCT00000031827;ENSSSCT00000018214;ENSSSCT00000026758;ENSSSCT00000026272;ENSSSCT00000011131;…
ssc-miR-190b	952	ENSSSCT00000032662;ENSSSCT00000033624;ENSSSCT00000018350;ENSSSCT00000018351;ENSSSCT00000026094;ENSSSCT00000028665;ENSSSCT00000010354;ENSSSCT00000030818;ENSSSCT00000026657;ENSSSCT00000009867;ENSSSCT00000010357;ENSSSCT00000025424;ENSSSCT00000026948;ENSSSCT00000029824;ENSSSCT00000028537;ENSSSCT00000017519;ENSSSCT00000018062;ENSSSCT00000012607;ENSSSCT00000024001;ENSSSCT00000017520;ENSSSCT00000004197;…
ssc-miR-18b	2024	ENSSSCT00000029356;ENSSSCT00000025619;ENSSSCT00000032473;ENSSSCT00000026007;ENSSSCT00000026681;ENSSSCT00000026759;ENSSSCT00000022577;ENSSSCT00000028396;ENSSSCT00000010946;ENSSSCT00000006876;ENSSSCT00000032662;ENSSSCT00000026188;ENSSSCT00000030462;ENSSSCT00000024395;ENSSSCT00000009853;ENSSSCT00000022550;ENSSSCT00000027096;ENSSSCT00000017515;ENSSSCT00000022821;ENSSSCT00000010354;ENSSSCT00000017871;…
		SCT00000003406;ENSSSCT00000015216;ENSSSCT00000027582;ENSSSCT00000025430;ENSSSCT00000035740;ENSSSCT00000034390;ENSSSCT00000008313;ENSSSCT00000035506;ENSSSCT00000025931;ENSSSCT00000012523;ENSSSCT00000006545;ENSSSCT00000014611;ENSSSCT00000010853;ENSSSCT00000035970;ENSSSCT00000034294;ENSSSCT00000013898;ENSSSCT00000007368;ENSSSCT00000032022;ENSSSCT00000026875;ENSSSCT00000009250;ENSSSCT00000036286;ENSS…
ssc-miR-126-3p	35	ENSSSCT00000022297;ENSSSCT00000030661;ENSSSCT00000016438;ENSSSCT00000018302;ENSSSCT00000023589;ENSSSCT00000003145;ENSSSCT00000026949;ENSSSCT00000025059;ENSSSCT00000005221;ENSSSCT00000005224;ENSSSCT00000016001;ENSSSCT00000015440;ENSSSCT00000000845;ENSSSCT00000017963;ENSSSCT00000035055;ENSSSCT00000032330;ENSSSCT00000013481;ENSSSCT00000004472;ENSSSCT00000016935;ENSSSCT00000034589;ENSSSCT00000027427;…
ssc-miR-744	3509	ENSSSCT00000023641;ENSSSCT00000022866;ENSSSCT00000032386;ENSSSCT00000024511;ENSSSCT00000022577;ENSSSCT00000028396;ENSSSCT00000012011;ENSSSCT00000006876;ENSSSCT00000018344;ENSSSCT00000031812;ENSSSCT00000003197;ENSSSCT00000026209;ENSSSCT00000031638;ENSSSCT00000029176;ENSSSCT00000006875;ENSSSCT00000010436;ENSSSCT00000030759;ENSSSCT00000025203;ENSSSCT00000006882;ENSSSCT00000030674;ENSSSCT00000009861;…
		SCT00000017822;ENSSSCT00000010339;ENSSSCT00000015170;ENSSSCT00000032943;ENSSSCT00000032649;ENSSSCT00000023676;ENSSSCT00000005981;ENSSSCT00000032146;ENSSSCT00000008283;ENSSSCT00000010866;ENSSSCT00000034091;ENSSSCT00000013239;ENSSSCT00000008284;ENSSSCT00000022331;ENSSSCT00000034933;ENSSSCT00000010777;ENSSSCT00000022811;ENSSSCT00000034728;ENSSSCT00000035657;ENSSSCT00000018729;ENSSSCT00000019526;ENSS…
		0000022964;ENSSSCT00000008416;ENSSSCT00000003744;ENSSSCT00000006226;ENSSSCT00000003548;ENSSSCT00000017736;ENSSSCT00000028503;ENSSSCT00000035862;ENSSSCT00000015619;ENSSSCT00000014108;ENSSSCT00000023234;ENSSSCT00000006229;ENSSSCT00000017227;ENSSSCT00000006230;ENSSSCT00000025290;ENSSSCT00000006231;ENSSSCT00000027240;ENSSSCT00000001785;ENSSSCT00000017226;ENSSSCT00000014519;ENSSSCT00000025766;ENSSSCT0…
ssc-miR-490-5p	853	ENSSSCT00000026681;ENSSSCT00000026759;ENSSSCT00000006010;ENSSSCT00000028439;ENSSSCT00000028149;ENSSSCT00000002384;ENSSSCT00000032299;ENSSSCT00000030818;ENSSSCT00000030534;ENSSSCT00000027034;ENSSSCT00000014364;ENSSSCT00000030105;ENSSSCT00000030445;ENSSSCT00000012607;ENSSSCT00000024001;ENSSSCT00000029761;ENSSSCT00000018070;ENSSSCT00000000024;ENSSSCT00000012610;ENSSSCT00000009901;ENSSSCT00000012613;…
ssc-miR-1249	1402	ENSSSCT00000032211;ENSSSCT00000006876;ENSSSCT00000023962;ENSSSCT00000024629;ENSSSCT00000030919;ENSSSCT00000029172;ENSSSCT00000029562;ENSSSCT00000022821;ENSSSCT00000025802;ENSSSCT00000009868;ENSSSCT00000026342;ENSSSCT00000014365;ENSSSCT00000011130;ENSSSCT00000022909;ENSSSCT00000022591;ENSSSCT00000025325;ENSSSCT00000022407;ENSSSCT00000031303;ENSSSCT00000024402;ENSSSCT00000008798;ENSSSCT00000032217;…
ssc-miR-9814-3p	2684	ENSSSCT00000023332;ENSSSCT00000007929;ENSSSCT00000026007;ENSSSCT00000030991;ENSSSCT00000022577;ENSSSCT00000028396;ENSSSCT00000017584;ENSSSCT00000025413;ENSSSCT00000018347;ENSSSCT00000026503;ENSSSCT00000026223;ENSSSCT00000032662;ENSSSCT00000033624;ENSSSCT00000018350;ENSSSCT00000019391;ENSSSCT00000028421;ENSSSCT00000022578;ENSSSCT00000030483;ENSSSCT00000017586;ENSSSCT00000018353;ENSSSCT00000023669;…
		SCT00000028290;ENSSSCT00000013035;ENSSSCT00000018204;ENSSSCT00000025237;ENSSSCT00000024030;ENSSSCT00000032183;ENSSSCT00000016789;ENSSSCT00000012726;ENSSSCT00000011512;ENSSSCT00000016463;ENSSSCT00000026193;ENSSSCT00000011246;ENSSSCT00000025989;ENSSSCT00000012579;ENSSSCT00000029975;ENSSSCT00000004721;ENSSSCT00000016679;ENSSSCT00000000971;ENSSSCT00000010810;ENSSSCT00000012667;ENSSSCT00000036209;ENSS…
ssc-miR-9787-3p	2390	ENSSSCT00000028131;ENSSSCT00000023764;ENSSSCT00000024235;ENSSSCT00000026421;ENSSSCT00000007929;ENSSSCT00000030991;ENSSSCT00000022913;ENSSSCT00000017584;ENSSSCT00000007466;ENSSSCT00000006876;ENSSSCT00000032192;ENSSSCT00000028639;ENSSSCT00000031919;ENSSSCT00000032662;ENSSSCT00000019391;ENSSSCT00000030483;ENSSSCT00000017586;ENSSSCT00000018355;ENSSSCT00000027608;ENSSSCT00000029939;ENSSSCT00000027228;…
		SCT00000003446;ENSSSCT00000014020;ENSSSCT00000025176;ENSSSCT00000004172;ENSSSCT00000012397;ENSSSCT00000004605;ENSSSCT00000008039;ENSSSCT00000029279;ENSSSCT00000005647;ENSSSCT00000033502;ENSSSCT00000035816;ENSSSCT00000036581;ENSSSCT00000007320;ENSSSCT00000019161;ENSSSCT00000003285;ENSSSCT00000006627;ENSSSCT00000003376;ENSSSCT00000011624;ENSSSCT00000003398;ENSSSCT00000036073;ENSSSCT00000033112;ENSS…
ssc-miR-374b-3p	1710	ENSSSCT00000031599;ENSSSCT00000022913;ENSSSCT00000017584;ENSSSCT00000009851;ENSSSCT00000026223;ENSSSCT00000032662;ENSSSCT00000033624;ENSSSCT00000018350;ENSSSCT00000022578;ENSSSCT00000018351;ENSSSCT00000030919;ENSSSCT00000024910;ENSSSCT00000031777;ENSSSCT00000009857;ENSSSCT00000030759;ENSSSCT00000030101;ENSSSCT00000006882;ENSSSCT00000022309;ENSSSCT00000028425;ENSSSCT00000027838;ENSSSCT00000002990;…
ssc-miR-9821-5p	1934	ENSSSCT00000026018;ENSSSCT00000023200;ENSSSCT00000029276;ENSSSCT00000030376;ENSSSCT00000010941;ENSSSCT00000032662;ENSSSCT00000030483;ENSSSCT00000017586;ENSSSCT00000018353;ENSSSCT00000016999;ENSSSCT00000009857;ENSSSCT00000023029;ENSSSCT00000029101;ENSSSCT00000024920;ENSSSCT00000030544;ENSSSCT00000027674;ENSSSCT00000027925;ENSSSCT00000030926;ENSSSCT00000004497;ENSSSCT00000026798;ENSSSCT00000022474;…
		SCT00000004494;ENSSSCT00000011483;ENSSSCT00000002546;ENSSSCT00000012169;ENSSSCT00000008948;ENSSSCT00000012267;ENSSSCT00000036339;ENSSSCT00000017466;ENSSSCT00000006152;ENSSSCT00000011921;ENSSSCT00000014612;ENSSSCT00000019539;ENSSSCT00000000657;ENSSSCT00000026273;ENSSSCT00000002138;ENSSSCT00000033442;ENSSSCT00000034555;ENSSSCT00000019050;ENSSSCT00000031758;ENSSSCT00000022675;ENSSSCT00000023942;ENSS…
ssc-miR-142-3p	819	ENSSSCT00000028396;ENSSSCT00000017584;ENSSSCT00000006876;ENSSSCT00000032662;ENSSSCT00000018353;ENSSSCT00000006879;ENSSSCT00000031777;ENSSSCT00000006878;ENSSSCT00000022484;ENSSSCT00000023540;ENSSSCT00000014359;ENSSSCT00000027354;ENSSSCT00000036376;ENSSSCT00000006812;ENSSSCT00000030871;ENSSSCT00000023039;ENSSSCT00000032509;ENSSSCT00000030105;ENSSSCT00000029240;ENSSSCT00000031966;ENSSSCT00000025006;…
ssc-miR-30e-3p	2871	ENSSSCT00000026421;ENSSSCT00000007929;ENSSSCT00000030991;ENSSSCT00000026681;ENSSSCT00000026759;ENSSSCT00000022913;ENSSSCT00000031207;ENSSSCT00000026756;ENSSSCT00000026503;ENSSSCT00000024660;ENSSSCT00000034195;ENSSSCT00000024365;ENSSSCT00000032662;ENSSSCT00000018350;ENSSSCT00000018353;ENSSSCT00000031777;ENSSSCT00000022484;ENSSSCT00000018475;ENSSSCT00000012022;ENSSSCT00000012023;ENSSSCT00000030334;…
		SCT00000027675;ENSSSCT00000029375;ENSSSCT00000001714;ENSSSCT00000028017;ENSSSCT00000030519;ENSSSCT00000023686;ENSSSCT00000012792;ENSSSCT00000012966;ENSSSCT00000015568;ENSSSCT00000032783;ENSSSCT00000013561;ENSSSCT00000004301;ENSSSCT00000004866;ENSSSCT00000005137;ENSSSCT00000010890;ENSSSCT00000013885;ENSSSCT00000013886;ENSSSCT00000017321;ENSSSCT00000029306;ENSSSCT00000016021;ENSSSCT00000013154;ENSS…
ssc-miR-296-3p	3579	ENSSSCT00000032420;ENSSSCT00000028131;ENSSSCT00000028308;ENSSSCT00000031708;ENSSSCT00000027983;ENSSSCT00000026681;ENSSSCT00000026759;ENSSSCT00000003183;ENSSSCT00000022577;ENSSSCT00000028396;ENSSSCT00000030352;ENSSSCT00000003197;ENSSSCT00000031919;ENSSSCT00000030483;ENSSSCT00000017586;ENSSSCT00000024629;ENSSSCT00000018353;ENSSSCT00000003191;ENSSSCT00000024103;ENSSSCT00000003204;ENSSSCT00000035208;…
		SCT00000029434;ENSSSCT00000025502;ENSSSCT00000018184;ENSSSCT00000011260;ENSSSCT00000024321;ENSSSCT00000016652;ENSSSCT00000000561;ENSSSCT00000030502;ENSSSCT00000014129;ENSSSCT00000023219;ENSSSCT00000007256;ENSSSCT00000030909;ENSSSCT00000026225;ENSSSCT00000017242;ENSSSCT00000008523;ENSSSCT00000028011;ENSSSCT00000018974;ENSSSCT00000018860;ENSSSCT00000033860;ENSSSCT00000003483;ENSSSCT00000036233;ENSS…
		0000009130;ENSSSCT00000010822;ENSSSCT00000019186;ENSSSCT00000008894;ENSSSCT00000006779;ENSSSCT00000009388;ENSSSCT00000022668;ENSSSCT00000027328;ENSSSCT00000031953;ENSSSCT00000000204;ENSSSCT00000006968;ENSSSCT00000014191;ENSSSCT00000012530;ENSSSCT00000009391;ENSSSCT00000009390;ENSSSCT00000033224;ENSSSCT00000016631;ENSSSCT00000002282;ENSSSCT00000002284;ENSSSCT00000019294;ENSSSCT00000004368;ENSSSCT0…
ssc-miR-34a	3673	ENSSSCT00000023641;ENSSSCT00000029879;ENSSSCT00000024235;ENSSSCT00000027983;ENSSSCT00000032386;ENSSSCT00000029720;ENSSSCT00000017584;ENSSSCT00000012011;ENSSSCT00000014350;ENSSSCT00000025413;ENSSSCT00000018347;ENSSSCT00000003198;ENSSSCT00000031919;ENSSSCT00000019391;ENSSSCT00000030483;ENSSSCT00000017586;ENSSSCT00000035208;ENSSSCT00000018355;ENSSSCT00000031777;ENSSSCT00000026849;ENSSSCT00000009857;…
		SCT00000000767;ENSSSCT00000033152;ENSSSCT00000009353;ENSSSCT00000010889;ENSSSCT00000015171;ENSSSCT00000034877;ENSSSCT00000025385;ENSSSCT00000026550;ENSSSCT00000014252;ENSSSCT00000015038;ENSSSCT00000031783;ENSSSCT00000012961;ENSSSCT00000026509;ENSSSCT00000002609;ENSSSCT00000014327;ENSSSCT00000025966;ENSSSCT00000022752;ENSSSCT00000010159;ENSSSCT00000034469;ENSSSCT00000009007;ENSSSCT00000016895;ENSS…
		0000009093;ENSSSCT00000024322;ENSSSCT00000007161;ENSSSCT00000034547;ENSSSCT00000026862;ENSSSCT00000009021;ENSSSCT00000015139;ENSSSCT00000032358;ENSSSCT00000015329;ENSSSCT00000019547;ENSSSCT00000024715;ENSSSCT00000019546;ENSSSCT00000012458;ENSSSCT00000034342;ENSSSCT00000033091;ENSSSCT00000011107;ENSSSCT00000017275;ENSSSCT00000029196;ENSSSCT00000017303;ENSSSCT00000035790;ENSSSCT00000035537;ENSSSCT0…
ssc-miR-34c	3781	ENSSSCT00000023641;ENSSSCT00000028131;ENSSSCT00000029879;ENSSSCT00000030376;ENSSSCT00000014348;ENSSSCT00000029720;ENSSSCT00000014349;ENSSSCT00000017584;ENSSSCT00000014350;ENSSSCT00000025413;ENSSSCT00000018347;ENSSSCT00000031919;ENSSSCT00000019391;ENSSSCT00000030483;ENSSSCT00000017586;ENSSSCT00000027124;ENSSSCT00000012017;ENSSSCT00000018353;ENSSSCT00000003191;ENSSSCT00000035208;ENSSSCT00000018355;…
		SCT00000015062;ENSSSCT00000017282;ENSSSCT00000009842;ENSSSCT00000001196;ENSSSCT00000031657;ENSSSCT00000029855;ENSSSCT00000012055;ENSSSCT00000024775;ENSSSCT00000028111;ENSSSCT00000017838;ENSSSCT00000022488;ENSSSCT00000016115;ENSSSCT00000010261;ENSSSCT00000018697;ENSSSCT00000017081;ENSSSCT00000027506;ENSSSCT00000027064;ENSSSCT00000016510;ENSSSCT00000003361;ENSSSCT00000004165;ENSSSCT00000002774;ENSS…
		0000010553;ENSSSCT00000009359;ENSSSCT00000009090;ENSSSCT00000022535;ENSSSCT00000023445;ENSSSCT00000010555;ENSSSCT00000025302;ENSSSCT00000012477;ENSSSCT00000006171;ENSSSCT00000008457;ENSSSCT00000017005;ENSSSCT00000008680;ENSSSCT00000003825;ENSSSCT00000014531;ENSSSCT00000011106;ENSSSCT00000001875;ENSSSCT00000006854;ENSSSCT00000026407;ENSSSCT00000012328;ENSSSCT00000004115;ENSSSCT00000007100;ENSSSCT0…
ssc-miR-9827-5p	1620	ENSSSCT00000019689;ENSSSCT00000026209;ENSSSCT00000031638;ENSSSCT00000032662;ENSSSCT00000019391;ENSSSCT00000027468;ENSSSCT00000023422;ENSSSCT00000030936;ENSSSCT00000030189;ENSSSCT00000028099;ENSSSCT00000009857;ENSSSCT00000023540;ENSSSCT00000012022;ENSSSCT00000012023;ENSSSCT00000014359;ENSSSCT00000027361;ENSSSCT00000029370;ENSSSCT00000027701;ENSSSCT00000029619;ENSSSCT00000014358;ENSSSCT00000009864;…
ssc-miR-124a	1304	ENSSSCT00000029879;ENSSSCT00000029356;ENSSSCT00000025619;ENSSSCT00000032473;ENSSSCT00000022577;ENSSSCT00000028396;ENSSSCT00000014351;ENSSSCT00000032662;ENSSSCT00000022578;ENSSSCT00000026188;ENSSSCT00000030462;ENSSSCT00000024395;ENSSSCT00000009853;ENSSSCT00000019325;ENSSSCT00000024022;ENSSSCT00000030101;ENSSSCT00000014363;ENSSSCT00000029180;ENSSSCT00000014365;ENSSSCT00000029713;ENSSSCT00000009874;…
ssc-miR-183	1879	ENSSSCT00000028639;ENSSSCT00000030483;ENSSSCT00000017586;ENSSSCT00000018351;ENSSSCT00000030936;ENSSSCT00000030189;ENSSSCT00000031733;ENSSSCT00000002386;ENSSSCT00000024261;ENSSSCT00000029231;ENSSSCT00000031762;ENSSSCT00000027361;ENSSSCT00000001420;ENSSSCT00000029619;ENSSSCT00000031118;ENSSSCT00000023500;ENSSSCT00000028665;ENSSSCT00000014358;ENSSSCT00000009858;ENSSSCT00000009864;ENSSSCT00000017585;…
		SCT00000010712;ENSSSCT00000036682;ENSSSCT00000006645;ENSSSCT00000022535;ENSSSCT00000034858;ENSSSCT00000010555;ENSSSCT00000011321;ENSSSCT00000031062;ENSSSCT00000013585;ENSSSCT00000033898;ENSSSCT00000036440;ENSSSCT00000022782;ENSSSCT00000000658;ENSSSCT00000015696;ENSSSCT00000009212;ENSSSCT00000015381;ENSSSCT00000010313;ENSSSCT00000011106;ENSSSCT00000001875;ENSSSCT00000011050;ENSSSCT00000012328;ENSS…
ssc-miR-182	2560	ENSSSCT00000026293;ENSSSCT00000031708;ENSSSCT00000028764;ENSSSCT00000026421;ENSSSCT00000029276;ENSSSCT00000030991;ENSSSCT00000031599;ENSSSCT00000022577;ENSSSCT00000028396;ENSSSCT00000009850;ENSSSCT00000028639;ENSSSCT00000026209;ENSSSCT00000031638;ENSSSCT00000032662;ENSSSCT00000018350;ENSSSCT00000030483;ENSSSCT00000017586;ENSSSCT00000018353;ENSSSCT00000030919;ENSSSCT00000012019;ENSSSCT00000030759;…
		SCT00000027647;ENSSSCT00000033605;ENSSSCT00000013482;ENSSSCT00000010730;ENSSSCT00000014312;ENSSSCT00000013037;ENSSSCT00000019381;ENSSSCT00000028316;ENSSSCT00000024826;ENSSSCT00000005633;ENSSSCT00000029685;ENSSSCT00000032569;ENSSSCT00000025210;ENSSSCT00000008590;ENSSSCT00000024031;ENSSSCT00000029004;ENSSSCT00000025271;ENSSSCT00000016269;ENSSSCT00000001671;ENSSSCT00000010781;ENSSSCT00000011471;ENSS…
ssc-miR-187	1311	ENSSSCT00000024729;ENSSSCT00000026421;ENSSSCT00000026007;ENSSSCT00000004124;ENSSSCT00000029720;ENSSSCT00000017584;ENSSSCT00000008793;ENSSSCT00000030483;ENSSSCT00000017586;ENSSSCT00000018351;ENSSSCT00000018353;ENSSSCT00000024952;ENSSSCT00000009857;ENSSSCT00000025750;ENSSSCT00000028034;ENSSSCT00000030979;ENSSSCT00000031273;ENSSSCT00000024920;ENSSSCT00000028624;ENSSSCT00000031118;ENSSSCT00000010354;…
ssc-miR-186	2659	ENSSSCT00000032196;ENSSSCT00000028764;ENSSSCT00000022866;ENSSSCT00000031599;ENSSSCT00000017584;ENSSSCT00000010946;ENSSSCT00000031207;ENSSSCT00000026503;ENSSSCT00000028639;ENSSSCT00000032662;ENSSSCT00000018350;ENSSSCT00000009855;ENSSSCT00000009854;ENSSSCT00000018351;ENSSSCT00000032309;ENSSSCT00000018353;ENSSSCT00000030919;ENSSSCT00000031777;ENSSSCT00000009857;ENSSSCT00000018358;ENSSSCT00000024876;…
		SCT00000000875;ENSSSCT00000032987;ENSSSCT00000033618;ENSSSCT00000015532;ENSSSCT00000011342;ENSSSCT00000001367;ENSSSCT00000023030;ENSSSCT00000010039;ENSSSCT00000031970;ENSSSCT00000034185;ENSSSCT00000033859;ENSSSCT00000034497;ENSSSCT00000033579;ENSSSCT00000022853;ENSSSCT00000005755;ENSSSCT00000026312;ENSSSCT00000031306;ENSSSCT00000030308;ENSSSCT00000011469;ENSSSCT00000005152;ENSSSCT00000025237;ENSS…
ssc-miR-185	3360	ENSSSCT00000019686;ENSSSCT00000023764;ENSSSCT00000032473;ENSSSCT00000007929;ENSSSCT00000026681;ENSSSCT00000026759;ENSSSCT00000004124;ENSSSCT00000022913;ENSSSCT00000014348;ENSSSCT00000022577;ENSSSCT00000028396;ENSSSCT00000030352;ENSSSCT00000017584;ENSSSCT00000014350;ENSSSCT00000003196;ENSSSCT00000003197;ENSSSCT00000031919;ENSSSCT00000032662;ENSSSCT00000018350;ENSSSCT00000030483;ENSSSCT00000017586;…
		SCT00000034723;ENSSSCT00000008714;ENSSSCT00000012669;ENSSSCT00000018706;ENSSSCT00000034639;ENSSSCT00000028269;ENSSSCT00000000862;ENSSSCT00000034853;ENSSSCT00000002105;ENSSSCT00000000949;ENSSSCT00000025489;ENSSSCT00000013528;ENSSSCT00000019254;ENSSSCT00000023621;ENSSSCT00000032533;ENSSSCT00000006652;ENSSSCT00000024217;ENSSSCT00000014757;ENSSSCT00000033992;ENSSSCT00000027814;ENSSSCT00000005600;ENSS…
ssc-miR-184	591	ENSSSCT00000027983;ENSSSCT00000007929;ENSSSCT00000032662;ENSSSCT00000023422;ENSSSCT00000030936;ENSSSCT00000030189;ENSSSCT00000028099;ENSSSCT00000023540;ENSSSCT00000022821;ENSSSCT00000027361;ENSSSCT00000029619;ENSSSCT00000014358;ENSSSCT00000027969;ENSSSCT00000011129;ENSSSCT00000025424;ENSSSCT00000026948;ENSSSCT00000011958;ENSSSCT00000023295;ENSSSCT00000018061;ENSSSCT00000024995;ENSSSCT00000013927;…
ssc-miR-340	1405	ENSSSCT00000019687;ENSSSCT00000019686;ENSSSCT00000026421;ENSSSCT00000030991;ENSSSCT00000017584;ENSSSCT00000031207;ENSSSCT00000028639;ENSSSCT00000032662;ENSSSCT00000027468;ENSSSCT00000023422;ENSSSCT00000030936;ENSSSCT00000031050;ENSSSCT00000028099;ENSSSCT00000023501;ENSSSCT00000035527;ENSSSCT00000029956;ENSSSCT00000014359;ENSSSCT00000027361;ENSSSCT00000029370;ENSSSCT00000027701;ENSSSCT00000029619;…
ssc-miR-342	1392	ENSSSCT00000026681;ENSSSCT00000026759;ENSSSCT00000006876;ENSSSCT00000026503;ENSSSCT00000031919;ENSSSCT00000032662;ENSSSCT00000024392;ENSSSCT00000012021;ENSSSCT00000035525;ENSSSCT00000012024;ENSSSCT00000028515;ENSSSCT00000010438;ENSSSCT00000032260;ENSSSCT00000026696;ENSSSCT00000009858;ENSSSCT00000029547;ENSSSCT00000036376;ENSSSCT00000006812;ENSSSCT00000018361;ENSSSCT00000001254;ENSSSCT00000027910;…
ssc-miR-7144-5p	3387	ENSSSCT00000031708;ENSSSCT00000007929;ENSSSCT00000023518;ENSSSCT00000028964;ENSSSCT00000010950;ENSSSCT00000006876;ENSSSCT00000025413;ENSSSCT00000009851;ENSSSCT00000031919;ENSSSCT00000032662;ENSSSCT00000022578;ENSSSCT00000030483;ENSSSCT00000017586;ENSSSCT00000012019;ENSSSCT00000027228;ENSSSCT00000009857;ENSSSCT00000027096;ENSSSCT00000028149;ENSSSCT00000003192;ENSSSCT00000031762;ENSSSCT00000031118;…
		SCT00000009140;ENSSSCT00000006797;ENSSSCT00000029434;ENSSSCT00000005739;ENSSSCT00000000867;ENSSSCT00000017620;ENSSSCT00000025908;ENSSSCT00000030502;ENSSSCT00000007532;ENSSSCT00000013238;ENSSSCT00000007256;ENSSSCT00000004448;ENSSSCT00000027161;ENSSSCT00000015975;ENSSSCT00000025383;ENSSSCT00000007660;ENSSSCT00000017242;ENSSSCT00000028011;ENSSSCT00000023712;ENSSSCT00000027742;ENSSSCT00000008150;ENSS…
ssc-miR-486	1029	ENSSSCT00000007929;ENSSSCT00000022866;ENSSSCT00000022577;ENSSSCT00000028396;ENSSSCT00000028639;ENSSSCT00000030979;ENSSSCT00000028624;ENSSSCT00000029370;ENSSSCT00000027701;ENSSSCT00000000013;ENSSSCT00000010354;ENSSSCT00000027674;ENSSSCT00000029971;ENSSSCT00000026991;ENSSSCT00000015383;ENSSSCT00000030105;ENSSSCT00000023306;ENSSSCT00000022591;ENSSSCT00000025325;ENSSSCT00000030987;ENSSSCT00000025790;…
ssc-miR-133b	1881	ENSSSCT00000019677;ENSSSCT00000026293;ENSSSCT00000022553;ENSSSCT00000032386;ENSSSCT00000022577;ENSSSCT00000028396;ENSSSCT00000031207;ENSSSCT00000019391;ENSSSCT00000030483;ENSSSCT00000017586;ENSSSCT00000018351;ENSSSCT00000029562;ENSSSCT00000023029;ENSSSCT00000029101;ENSSSCT00000032492;ENSSSCT00000027674;ENSSSCT00000026657;ENSSSCT00000032137;ENSSSCT00000014365;ENSSSCT00000024662;ENSSSCT00000011130;…
		SCT00000001974;ENSSSCT00000023214;ENSSSCT00000010075;ENSSSCT00000001741;ENSSSCT00000027235;ENSSSCT00000000659;ENSSSCT00000007769;ENSSSCT00000011710;ENSSSCT00000002276;ENSSSCT00000025302;ENSSSCT00000010948;ENSSSCT00000022782;ENSSSCT00000000658;ENSSSCT00000015696;ENSSSCT00000011727;ENSSSCT00000001875;ENSSSCT00000012430;ENSSSCT00000026747;ENSSSCT00000004068;ENSSSCT00000023470;ENSSSCT00000006669;ENSS…
ssc-miR-2320-5p	4522	ENSSSCT00000023641;ENSSSCT00000029879;ENSSSCT00000029356;ENSSSCT00000025619;ENSSSCT00000031585;ENSSSCT00000032473;ENSSSCT00000026007;ENSSSCT00000026681;ENSSSCT00000026759;ENSSSCT00000032386;ENSSSCT00000017616;ENSSSCT00000003183;ENSSSCT00000012010;ENSSSCT00000024511;ENSSSCT00000022577;ENSSSCT00000028396;ENSSSCT00000030352;ENSSSCT00000010941;ENSSSCT00000006876;ENSSSCT00000018344;ENSSSCT00000023996;…
		SCT00000032677;ENSSSCT00000013276;ENSSSCT00000003454;ENSSSCT00000008899;ENSSSCT00000023266;ENSSSCT00000003569;ENSSSCT00000025361;ENSSSCT00000010886;ENSSSCT00000025024;ENSSSCT00000007633;ENSSSCT00000027883;ENSSSCT00000019579;ENSSSCT00000014334;ENSSSCT00000004048;ENSSSCT00000025142;ENSSSCT00000010721;ENSSSCT00000018255;ENSSSCT00000031218;ENSSSCT00000034202;ENSSSCT00000013979;ENSSSCT00000024499;ENSS…
		0000011910;ENSSSCT00000014174;ENSSSCT00000003546;ENSSSCT00000024508;ENSSSCT00000029778;ENSSSCT00000004107;ENSSSCT00000027258;ENSSSCT00000015018;ENSSSCT00000006491;ENSSSCT00000000088;ENSSSCT00000030564;ENSSSCT00000024636;ENSSSCT00000004009;ENSSSCT00000001159;ENSSSCT00000017044;ENSSSCT00000014923;ENSSSCT00000035181;ENSSSCT00000002539;ENSSSCT00000036475;ENSSSCT00000031536;ENSSSCT00000026471;ENSSSCT0…
ssc-miR-30b-3p	4115	ENSSSCT00000019689;ENSSSCT00000019664;ENSSSCT00000029879;ENSSSCT00000023200;ENSSSCT00000028764;ENSSSCT00000032473;ENSSSCT00000031485;ENSSSCT00000026681;ENSSSCT00000026759;ENSSSCT00000004124;ENSSSCT00000014348;ENSSSCT00000022577;ENSSSCT00000028396;ENSSSCT00000017584;ENSSSCT00000010946;ENSSSCT00000006876;ENSSSCT00000014351;ENSSSCT00000034141;ENSSSCT00000003197;ENSSSCT00000026223;ENSSSCT00000028421;…
		SCT00000003459;ENSSSCT00000036364;ENSSSCT00000011170;ENSSSCT00000030609;ENSSSCT00000002023;ENSSSCT00000027638;ENSSSCT00000031683;ENSSSCT00000026054;ENSSSCT00000008346;ENSSSCT00000010973;ENSSSCT00000028376;ENSSSCT00000001830;ENSSSCT00000015938;ENSSSCT00000023122;ENSSSCT00000024674;ENSSSCT00000008861;ENSSSCT00000016143;ENSSSCT00000024539;ENSSSCT00000001169;ENSSSCT00000034533;ENSSSCT00000006522;ENSS…
		0000026713;ENSSSCT00000016497;ENSSSCT00000008316;ENSSSCT00000028980;ENSSSCT00000003158;ENSSSCT00000018524;ENSSSCT00000028808;ENSSSCT00000028227;ENSSSCT00000032716;ENSSSCT00000033002;ENSSSCT00000035971;ENSSSCT00000013611;ENSSSCT00000025206;ENSSSCT00000014996;ENSSSCT00000032147;ENSSSCT00000025932;ENSSSCT00000013186;ENSSSCT00000008823;ENSSSCT00000015216;ENSSSCT00000011714;ENSSSCT00000016236;ENSSSCT0…
ssc-miR-9808-3p	3242	ENSSSCT00000023641;ENSSSCT00000029879;ENSSSCT00000030991;ENSSSCT00000022913;ENSSSCT00000029720;ENSSSCT00000022577;ENSSSCT00000028396;ENSSSCT00000006876;ENSSSCT00000031207;ENSSSCT00000023125;ENSSSCT00000026209;ENSSSCT00000031638;ENSSSCT00000019391;ENSSSCT00000028421;ENSSSCT00000030483;ENSSSCT00000017586;ENSSSCT00000022822;ENSSSCT00000018355;ENSSSCT00000029939;ENSSSCT00000027228;ENSSSCT00000026849;…
		SCT00000007408;ENSSSCT00000011568;ENSSSCT00000024774;ENSSSCT00000012188;ENSSSCT00000027751;ENSSSCT00000005985;ENSSSCT00000011684;ENSSSCT00000023810;ENSSSCT00000033980;ENSSSCT00000009848;ENSSSCT00000004476;ENSSSCT00000003697;ENSSSCT00000019026;ENSSSCT00000027102;ENSSSCT00000033610;ENSSSCT00000015246;ENSSSCT00000005607;ENSSSCT00000016899;ENSSSCT00000011020;ENSSSCT00000018893;ENSSSCT00000030793;ENSS…
ssc-miR-376c	1336	ENSSSCT00000019682;ENSSSCT00000025606;ENSSSCT00000026681;ENSSSCT00000026759;ENSSSCT00000017584;ENSSSCT00000009852;ENSSSCT00000032662;ENSSSCT00000009857;ENSSSCT00000002384;ENSSSCT00000031488;ENSSSCT00000028665;ENSSSCT00000009858;ENSSSCT00000025802;ENSSSCT00000029742;ENSSSCT00000002551;ENSSSCT00000023652;ENSSSCT00000009876;ENSSSCT00000028229;ENSSSCT00000022591;ENSSSCT00000025325;ENSSSCT00000030987;…
ssc-miR-376b	998	ENSSSCT00000019664;ENSSSCT00000023545;ENSSSCT00000022913;ENSSSCT00000017584;ENSSSCT00000026223;ENSSSCT00000018351;ENSSSCT00000018353;ENSSSCT00000028887;ENSSSCT00000012022;ENSSSCT00000012023;ENSSSCT00000030942;ENSSSCT00000031488;ENSSSCT00000024421;ENSSSCT00000030818;ENSSSCT00000023181;ENSSSCT00000027910;ENSSSCT00000014364;ENSSSCT00000025779;ENSSSCT00000011056;ENSSSCT00000003209;ENSSSCT00000018375;…
ssc-let-7d-3p	134	ENSSSCT00000018031;ENSSSCT00000010354;ENSSSCT00000030818;ENSSSCT00000023848;ENSSSCT00000018070;ENSSSCT00000026124;ENSSSCT00000009658;ENSSSCT00000009659;ENSSSCT00000029924;ENSSSCT00000029007;ENSSSCT00000029838;ENSSSCT00000017405;ENSSSCT00000012497;ENSSSCT00000002916;ENSSSCT00000025545;ENSSSCT00000018104;ENSSSCT00000006289;ENSSSCT00000000039;ENSSSCT00000018658;ENSSSCT00000034038;ENSSSCT00000034940;…
ssc-miR-139-5p	852	ENSSSCT00000029356;ENSSSCT00000025619;ENSSSCT00000028764;ENSSSCT00000023040;ENSSSCT00000006877;ENSSSCT00000001254;ENSSSCT00000006883;ENSSSCT00000029240;ENSSSCT00000031966;ENSSSCT00000025006;ENSSSCT00000027920;ENSSSCT00000006884;ENSSSCT00000004197;ENSSSCT00000011058;ENSSSCT00000023056;ENSSSCT00000022929;ENSSSCT00000018381;ENSSSCT00000012492;ENSSSCT00000010444;ENSSSCT00000030149;ENSSSCT00000029007;…
ssc-miR-1296-3p	2007	ENSSSCT00000031585;ENSSSCT00000032473;ENSSSCT00000026681;ENSSSCT00000026759;ENSSSCT00000022577;ENSSSCT00000028396;ENSSSCT00000007466;ENSSSCT00000010950;ENSSSCT00000006876;ENSSSCT00000034141;ENSSSCT00000003197;ENSSSCT00000032662;ENSSSCT00000009857;ENSSSCT00000011132;ENSSSCT00000026455;ENSSSCT00000010439;ENSSSCT00000009858;ENSSSCT00000027034;ENSSSCT00000014365;ENSSSCT00000023628;ENSSSCT00000031163;…
		SCT00000014458;ENSSSCT00000023452;ENSSSCT00000006135;ENSSSCT00000003111;ENSSSCT00000033498;ENSSSCT00000036387;ENSSSCT00000035041;ENSSSCT00000032971;ENSSSCT00000001540;ENSSSCT00000026950;ENSSSCT00000008253;ENSSSCT00000006138;ENSSSCT00000032185;ENSSSCT00000012313;ENSSSCT00000025775;ENSSSCT00000029253;ENSSSCT00000023176;ENSSSCT00000025543;ENSSSCT00000006142;ENSSSCT00000030004;ENSSSCT00000026300;ENSS…
ssc-miR-421-3p	1515	ENSSSCT00000007929;ENSSSCT00000006876;ENSSSCT00000018347;ENSSSCT00000024660;ENSSSCT00000032662;ENSSSCT00000033624;ENSSSCT00000018350;ENSSSCT00000022578;ENSSSCT00000024794;ENSSSCT00000018355;ENSSSCT00000029370;ENSSSCT00000027701;ENSSSCT00000010354;ENSSSCT00000013196;ENSSSCT00000027925;ENSSSCT00000030534;ENSSSCT00000004195;ENSSSCT00000014365;ENSSSCT00000001251;ENSSSCT00000010359;ENSSSCT00000018368;…
ssc-miR-345-5p	1302	ENSSSCT00000023764;ENSSSCT00000030991;ENSSSCT00000031599;ENSSSCT00000026317;ENSSSCT00000022577;ENSSSCT00000028396;ENSSSCT00000018344;ENSSSCT00000025413;ENSSSCT00000018347;ENSSSCT00000008793;ENSSSCT00000032662;ENSSSCT00000030483;ENSSSCT00000017586;ENSSSCT00000026188;ENSSSCT00000030462;ENSSSCT00000024395;ENSSSCT00000009853;ENSSSCT00000023669;ENSSSCT00000000013;ENSSSCT00000031488;ENSSSCT00000025802;…
ssc-miR-9797-3p	1343	ENSSSCT00000019686;ENSSSCT00000019682;ENSSSCT00000019679;ENSSSCT00000019670;ENSSSCT00000029879;ENSSSCT00000008793;ENSSSCT00000032662;ENSSSCT00000018350;ENSSSCT00000031643;ENSSSCT00000023669;ENSSSCT00000018355;ENSSSCT00000006880;ENSSSCT00000024793;ENSSSCT00000032492;ENSSSCT00000029370;ENSSSCT00000027701;ENSSSCT00000023500;ENSSSCT00000029317;ENSSSCT00000029713;ENSSSCT00000026765;ENSSSCT00000031979;…
ssc-miR-3613	1009	ENSSSCT00000028764;ENSSSCT00000023518;ENSSSCT00000026752;ENSSSCT00000026622;ENSSSCT00000009857;ENSSSCT00000029679;ENSSSCT00000006882;ENSSSCT00000025457;ENSSSCT00000010354;ENSSSCT00000014364;ENSSSCT00000025367;ENSSSCT00000029240;ENSSSCT00000031966;ENSSSCT00000025006;ENSSSCT00000012166;ENSSSCT00000012605;ENSSSCT00000034638;ENSSSCT00000032911;ENSSSCT00000009650;ENSSSCT00000018376;ENSSSCT00000023873;…
ssc-miR-30a-3p	3039	ENSSSCT00000023332;ENSSSCT00000026421;ENSSSCT00000007929;ENSSSCT00000030991;ENSSSCT00000026681;ENSSSCT00000026759;ENSSSCT00000031207;ENSSSCT00000026756;ENSSSCT00000026503;ENSSSCT00000024660;ENSSSCT00000032662;ENSSSCT00000033624;ENSSSCT00000018350;ENSSSCT00000024629;ENSSSCT00000018353;ENSSSCT00000018355;ENSSSCT00000009857;ENSSSCT00000031369;ENSSSCT00000022484;ENSSSCT00000018475;ENSSSCT00000012022;…
		SCT00000014469;ENSSSCT00000013838;ENSSSCT00000004166;ENSSSCT00000011685;ENSSSCT00000035901;ENSSSCT00000035127;ENSSSCT00000004956;ENSSSCT00000009364;ENSSSCT00000026351;ENSSSCT00000023715;ENSSSCT00000005609;ENSSSCT00000022438;ENSSSCT00000034950;ENSSSCT00000035859;ENSSSCT00000033954;ENSSSCT00000011178;ENSSSCT00000001941;ENSSSCT00000015564;ENSSSCT00000013815;ENSSSCT00000029596;ENSSSCT00000000865;ENSS…
ssc-miR-365-5p	3120	ENSSSCT00000024511;ENSSSCT00000022577;ENSSSCT00000028396;ENSSSCT00000017584;ENSSSCT00000012011;ENSSSCT00000010941;ENSSSCT00000006876;ENSSSCT00000003197;ENSSSCT00000029176;ENSSSCT00000032662;ENSSSCT00000033624;ENSSSCT00000018350;ENSSSCT00000019391;ENSSSCT00000030483;ENSSSCT00000017586;ENSSSCT00000030919;ENSSSCT00000028008;ENSSSCT00000027228;ENSSSCT00000009857;ENSSSCT00000025087;ENSSSCT00000019325;…
		SCT00000016902;ENSSSCT00000004957;ENSSSCT00000014540;ENSSSCT00000025799;ENSSSCT00000018262;ENSSSCT00000011082;ENSSSCT00000012468;ENSSSCT00000018340;ENSSSCT00000027300;ENSSSCT00000004051;ENSSSCT00000010115;ENSSSCT00000003025;ENSSSCT00000033263;ENSSSCT00000013840;ENSSSCT00000018609;ENSSSCT00000018608;ENSSSCT00000011243;ENSSSCT00000012469;ENSSSCT00000032099;ENSSSCT00000025592;ENSSSCT00000015336;ENSS…
ssc-miR-194a	776	ENSSSCT00000019687;ENSSSCT00000017584;ENSSSCT00000018350;ENSSSCT00000027608;ENSSSCT00000028034;ENSSSCT00000026094;ENSSSCT00000025466;ENSSSCT00000004195;ENSSSCT00000015383;ENSSSCT00000024414;ENSSSCT00000009876;ENSSSCT00000018369;ENSSSCT00000028677;ENSSSCT00000028229;ENSSSCT00000017589;ENSSSCT00000031303;ENSSSCT00000018064;ENSSSCT00000028540;ENSSSCT00000027828;ENSSSCT00000028735;ENSSSCT00000014369;…
ssc-miR-9819-5p	632	ENSSSCT00000027983;ENSSSCT00000019391;ENSSSCT00000024920;ENSSSCT00000024984;ENSSSCT00000027674;ENSSSCT00000027563;ENSSSCT00000011130;ENSSSCT00000028263;ENSSSCT00000017863;ENSSSCT00000031094;ENSSSCT00000017866;ENSSSCT00000014669;ENSSSCT00000012716;ENSSSCT00000022470;ENSSSCT00000003791;ENSSSCT00000027320;ENSSSCT00000031089;ENSSSCT00000018085;ENSSSCT00000025373;ENSSSCT00000004076;ENSSSCT00000011366;…
ssc-miR-378b-3p	2057	ENSSSCT00000023332;ENSSSCT00000027983;ENSSSCT00000024209;ENSSSCT00000007929;ENSSSCT00000026681;ENSSSCT00000026759;ENSSSCT00000017584;ENSSSCT00000031919;ENSSSCT00000030483;ENSSSCT00000017586;ENSSSCT00000018353;ENSSSCT00000029939;ENSSSCT00000019325;ENSSSCT00000031825;ENSSSCT00000024022;ENSSSCT00000030101;ENSSSCT00000000013;ENSSSCT00000032257;ENSSSCT00000009864;ENSSSCT00000029547;ENSSSCT00000025466;…
		SCT00000001854;ENSSSCT00000001861;ENSSSCT00000012091;ENSSSCT00000023511;ENSSSCT00000019482;ENSSSCT00000026878;ENSSSCT00000022429;ENSSSCT00000002108;ENSSSCT00000000142;ENSSSCT00000028687;ENSSSCT00000031268;ENSSSCT00000027995;ENSSSCT00000016802;ENSSSCT00000009382;ENSSSCT00000027342;ENSSSCT00000022440;ENSSSCT00000030237;ENSSSCT00000002110;ENSSSCT00000026092;ENSSSCT00000029522;ENSSSCT00000035688;ENSS…
ssc-miR-628	1563	ENSSSCT00000030991;ENSSSCT00000022577;ENSSSCT00000028396;ENSSSCT00000006876;ENSSSCT00000028421;ENSSSCT00000030483;ENSSSCT00000017586;ENSSSCT00000003191;ENSSSCT00000035208;ENSSSCT00000034777;ENSSSCT00000034679;ENSSSCT00000018355;ENSSSCT00000009857;ENSSSCT00000026455;ENSSSCT00000012024;ENSSSCT00000031488;ENSSSCT00000028755;ENSSSCT00000028665;ENSSSCT00000009864;ENSSSCT00000013196;ENSSSCT00000027674;…
ssc-miR-30d	1076	ENSSSCT00000028308;ENSSSCT00000025706;ENSSSCT00000022913;ENSSSCT00000023996;ENSSSCT00000026503;ENSSSCT00000032662;ENSSSCT00000027666;ENSSSCT00000024876;ENSSSCT00000006881;ENSSSCT00000030674;ENSSSCT00000024590;ENSSSCT00000030814;ENSSSCT00000010354;ENSSSCT00000026617;ENSSSCT00000026657;ENSSSCT00000015383;ENSSSCT00000006883;ENSSSCT00000017519;ENSSSCT00000011057;ENSSSCT00000031445;ENSSSCT00000025566;…
ssc-miR-423-3p	1554	ENSSSCT00000032473;ENSSSCT00000026681;ENSSSCT00000026759;ENSSSCT00000003183;ENSSSCT00000030352;ENSSSCT00000007466;ENSSSCT00000019391;ENSSSCT00000030483;ENSSSCT00000017586;ENSSSCT00000012021;ENSSSCT00000035525;ENSSSCT00000012022;ENSSSCT00000012023;ENSSSCT00000009861;ENSSSCT00000022821;ENSSSCT00000009858;ENSSSCT00000027674;ENSSSCT00000018361;ENSSSCT00000030926;ENSSSCT00000029713;ENSSSCT00000015383;…
ssc-miR-9791-3p	1641	ENSSSCT00000030991;ENSSSCT00000022984;ENSSSCT00000009851;ENSSSCT00000030483;ENSSSCT00000017586;ENSSSCT00000018351;ENSSSCT00000029939;ENSSSCT00000024392;ENSSSCT00000009857;ENSSSCT00000024876;ENSSSCT00000012022;ENSSSCT00000012023;ENSSSCT00000024022;ENSSSCT00000030101;ENSSSCT00000009861;ENSSSCT00000030942;ENSSSCT00000028515;ENSSSCT00000028665;ENSSSCT00000032260;ENSSSCT00000026696;ENSSSCT00000009858;…
ssc-miR-30c-1-3p	3403	ENSSSCT00000019670;ENSSSCT00000023332;ENSSSCT00000028131;ENSSSCT00000028308;ENSSSCT00000007929;ENSSSCT00000026681;ENSSSCT00000026759;ENSSSCT00000030376;ENSSSCT00000029720;ENSSSCT00000014349;ENSSSCT00000022577;ENSSSCT00000028396;ENSSSCT00000030352;ENSSSCT00000017584;ENSSSCT00000010950;ENSSSCT00000031207;ENSSSCT00000032192;ENSSSCT00000008793;ENSSSCT00000026223;ENSSSCT00000026209;ENSSSCT00000031638;…
		SCT00000002683;ENSSSCT00000014929;ENSSSCT00000030370;ENSSSCT00000018861;ENSSSCT00000016481;ENSSSCT00000001307;ENSSSCT00000030315;ENSSSCT00000018473;ENSSSCT00000018472;ENSSSCT00000034607;ENSSSCT00000027181;ENSSSCT00000034755;ENSSSCT00000024259;ENSSSCT00000027927;ENSSSCT00000024106;ENSSSCT00000024406;ENSSSCT00000010698;ENSSSCT00000009485;ENSSSCT00000032789;ENSSSCT00000001940;ENSSSCT00000005408;ENSS…
ssc-miR-7137-3p	4032	ENSSSCT00000031686;ENSSSCT00000029356;ENSSSCT00000025619;ENSSSCT00000032473;ENSSSCT00000001410;ENSSSCT00000024831;ENSSSCT00000030089;ENSSSCT00000007466;ENSSSCT00000012011;ENSSSCT00000006876;ENSSSCT00000029767;ENSSSCT00000026223;ENSSSCT00000032662;ENSSSCT00000019391;ENSSSCT00000030483;ENSSSCT00000017586;ENSSSCT00000025114;ENSSSCT00000017000;ENSSSCT00000009857;ENSSSCT00000022484;ENSSSCT00000028113;…
		SCT00000022902;ENSSSCT00000009465;ENSSSCT00000015197;ENSSSCT00000014303;ENSSSCT00000007510;ENSSSCT00000022500;ENSSSCT00000027174;ENSSSCT00000030794;ENSSSCT00000030910;ENSSSCT00000014279;ENSSSCT00000035302;ENSSSCT00000013326;ENSSSCT00000010109;ENSSSCT00000025637;ENSSSCT00000024631;ENSSSCT00000000764;ENSSSCT00000028315;ENSSSCT00000008657;ENSSSCT00000027094;ENSSSCT00000007598;ENSSSCT00000029350;ENSS…
		0000034190;ENSSSCT00000006552;ENSSSCT00000007439;ENSSSCT00000008853;ENSSSCT00000000728;ENSSSCT00000026082;ENSSSCT00000018777;ENSSSCT00000006763;ENSSSCT00000028688;ENSSSCT00000030535;ENSSSCT00000022781;ENSSSCT00000001559;ENSSSCT00000001560;ENSSSCT00000034871;ENSSSCT00000025598;ENSSSCT00000024845;ENSSSCT00000011535;ENSSSCT00000014727;ENSSSCT00000028123;ENSSSCT00000012451;ENSSSCT00000015690;ENSSSCT0…
ssc-miR-129a-3p	951	ENSSSCT00000031919;ENSSSCT00000019391;ENSSSCT00000026849;ENSSSCT00000032270;ENSSSCT00000006881;ENSSSCT00000009864;ENSSSCT00000027674;ENSSSCT00000027563;ENSSSCT00000010357;ENSSSCT00000030022;ENSSSCT00000027082;ENSSSCT00000003209;ENSSSCT00000029289;ENSSSCT00000031496;ENSSSCT00000002553;ENSSSCT00000032150;ENSSSCT00000027391;ENSSSCT00000009897;ENSSSCT00000029598;ENSSSCT00000008799;ENSSSCT00000024766;…
ssc-miR-9802-3p	1320	ENSSSCT00000007929;ENSSSCT00000022578;ENSSSCT00000023694;ENSSSCT00000025087;ENSSSCT00000014273;ENSSSCT00000019325;ENSSSCT00000022484;ENSSSCT00000030362;ENSSSCT00000029231;ENSSSCT00000031273;ENSSSCT00000025457;ENSSSCT00000029370;ENSSSCT00000027701;ENSSSCT00000027674;ENSSSCT00000030818;ENSSSCT00000026657;ENSSSCT00000025466;ENSSSCT00000004195;ENSSSCT00000014364;ENSSSCT00000018364;ENSSSCT00000006883;…
ssc-miR-27b-5p	890	ENSSSCT00000027983;ENSSSCT00000026007;ENSSSCT00000012011;ENSSSCT00000010941;ENSSSCT00000032662;ENSSSCT00000009857;ENSSSCT00000029370;ENSSSCT00000027701;ENSSSCT00000010354;ENSSSCT00000023181;ENSSSCT00000030926;ENSSSCT00000027410;ENSSSCT00000010359;ENSSSCT00000026948;ENSSSCT00000022591;ENSSSCT00000025325;ENSSSCT00000018061;ENSSSCT00000023807;ENSSSCT00000026226;ENSSSCT00000024995;ENSSSCT00000014367;…
ssc-miR-21	761	ENSSSCT00000019689;ENSSSCT00000010946;ENSSSCT00000012011;ENSSSCT00000022578;ENSSSCT00000018351;ENSSSCT00000031777;ENSSSCT00000024022;ENSSSCT00000030101;ENSSSCT00000001420;ENSSSCT00000026657;ENSSSCT00000022537;ENSSSCT00000022787;ENSSSCT00000004196;ENSSSCT00000022591;ENSSSCT00000025325;ENSSSCT00000022407;ENSSSCT00000017589;ENSSSCT00000024995;ENSSSCT00000006884;ENSSSCT00000029329;ENSSSCT00000019397;…
ssc-miR-493-5p	1762	ENSSSCT00000026362;ENSSSCT00000025606;ENSSSCT00000026421;ENSSSCT00000030991;ENSSSCT00000006010;ENSSSCT00000031733;ENSSSCT00000002386;ENSSSCT00000031762;ENSSSCT00000006882;ENSSSCT00000023500;ENSSSCT00000028665;ENSSSCT00000010438;ENSSSCT00000025802;ENSSSCT00000031388;ENSSSCT00000031854;ENSSSCT00000030818;ENSSSCT00000026657;ENSSSCT00000009865;ENSSSCT00000004195;ENSSSCT00000001254;ENSSSCT00000018364;…
		SCT00000022890;ENSSSCT00000000207;ENSSSCT00000034423;ENSSSCT00000011937;ENSSSCT00000006219;ENSSSCT00000013315;ENSSSCT00000034764;ENSSSCT00000035559;ENSSSCT00000001777;ENSSSCT00000008416;ENSSSCT00000035222;ENSSSCT00000007016;ENSSSCT00000014959;ENSSSCT00000023234;ENSSSCT00000014962;ENSSSCT00000017226;ENSSSCT00000007027;ENSSSCT00000025993;ENSSSCT00000036329;ENSSSCT00000013394;ENSSSCT00000031239;ENSS…
ssc-miR-17-3p	3347	ENSSSCT00000029356;ENSSSCT00000025619;ENSSSCT00000030991;ENSSSCT00000022866;ENSSSCT00000026681;ENSSSCT00000026759;ENSSSCT00000032386;ENSSSCT00000003183;ENSSSCT00000029720;ENSSSCT00000022577;ENSSSCT00000028396;ENSSSCT00000030089;ENSSSCT00000028964;ENSSSCT00000030352;ENSSSCT00000003195;ENSSSCT00000027157;ENSSSCT00000032662;ENSSSCT00000030483;ENSSSCT00000017586;ENSSSCT00000032309;ENSSSCT00000022822;…
		SCT00000035332;ENSSSCT00000002687;ENSSSCT00000031845;ENSSSCT00000032879;ENSSSCT00000001549;ENSSSCT00000027691;ENSSSCT00000022979;ENSSSCT00000008348;ENSSSCT00000005740;ENSSSCT00000005124;ENSSSCT00000010728;ENSSSCT00000001724;ENSSSCT00000026873;ENSSSCT00000025245;ENSSSCT00000017822;ENSSSCT00000015170;ENSSSCT00000012438;ENSSSCT00000029324;ENSSSCT00000009076;ENSSSCT00000022331;ENSSSCT00000034933;ENSS…
ssc-miR-499-5p	799	ENSSSCT00000030242;ENSSSCT00000028639;ENSSSCT00000014352;ENSSSCT00000032662;ENSSSCT00000018350;ENSSSCT00000030483;ENSSSCT00000017586;ENSSSCT00000018355;ENSSSCT00000030759;ENSSSCT00000009859;ENSSSCT00000033729;ENSSSCT00000030818;ENSSSCT00000023573;ENSSSCT00000026657;ENSSSCT00000029713;ENSSSCT00000015383;ENSSSCT00000006883;ENSSSCT00000022537;ENSSSCT00000022787;ENSSSCT00000018359;ENSSSCT00000024414;…
ssc-miR-935	710	ENSSSCT00000030991;ENSSSCT00000006876;ENSSSCT00000009852;ENSSSCT00000006010;ENSSSCT00000032662;ENSSSCT00000018353;ENSSSCT00000009857;ENSSSCT00000030759;ENSSSCT00000031854;ENSSSCT00000029547;ENSSSCT00000032365;ENSSSCT00000002551;ENSSSCT00000029159;ENSSSCT00000022493;ENSSSCT00000004199;ENSSSCT00000033930;ENSSSCT00000026941;ENSSSCT00000012491;ENSSSCT00000018946;ENSSSCT00000017594;ENSSSCT00000025048;…
ssc-miR-23a	1760	ENSSSCT00000029356;ENSSSCT00000025619;ENSSSCT00000025606;ENSSSCT00000031485;ENSSSCT00000022577;ENSSSCT00000028396;ENSSSCT00000009852;ENSSSCT00000019391;ENSSSCT00000030483;ENSSSCT00000017586;ENSSSCT00000018353;ENSSSCT00000027608;ENSSSCT00000031733;ENSSSCT00000009857;ENSSSCT00000031273;ENSSSCT00000032492;ENSSSCT00000010439;ENSSSCT00000031488;ENSSSCT00000009859;ENSSSCT00000033729;ENSSSCT00000010354;…
		SCT00000009390;ENSSSCT00000007828;ENSSSCT00000016348;ENSSSCT00000011934;ENSSSCT00000024828;ENSSSCT00000028758;ENSSSCT00000015615;ENSSSCT00000014642;ENSSSCT00000012532;ENSSSCT00000014970;ENSSSCT00000028533;ENSSSCT00000002009;ENSSSCT00000032589;ENSSSCT00000034423;ENSSSCT00000011937;ENSSSCT00000001791;ENSSSCT00000017228;ENSSSCT00000033489;ENSSSCT00000013316;ENSSSCT00000002014;ENSSSCT00000035886;ENSS…
ssc-miR-23b	1881	ENSSSCT00000029356;ENSSSCT00000025619;ENSSSCT00000025606;ENSSSCT00000031485;ENSSSCT00000031207;ENSSSCT00000009852;ENSSSCT00000019391;ENSSSCT00000009854;ENSSSCT00000030483;ENSSSCT00000017586;ENSSSCT00000018353;ENSSSCT00000030664;ENSSSCT00000027608;ENSSSCT00000031733;ENSSSCT00000009857;ENSSSCT00000031273;ENSSSCT00000032492;ENSSSCT00000031488;ENSSSCT00000009859;ENSSSCT00000033729;ENSSSCT00000010354;…
		SCT00000029120;ENSSSCT00000035142;ENSSSCT00000035150;ENSSSCT00000032799;ENSSSCT00000034588;ENSSSCT00000034564;ENSSSCT00000034010;ENSSSCT00000013480;ENSSSCT00000034867;ENSSSCT00000036204;ENSSSCT00000017347;ENSSSCT00000004151;ENSSSCT00000008953;ENSSSCT00000012455;ENSSSCT00000031595;ENSSSCT00000001180;ENSSSCT00000030005;ENSSSCT00000016805;ENSSSCT00000009440;ENSSSCT00000003599;ENSSSCT00000010614;ENSS…
ssc-miR-9828-3p	1991	ENSSSCT00000023332;ENSSSCT00000032473;ENSSSCT00000026421;ENSSSCT00000007929;ENSSSCT00000023518;ENSSSCT00000029720;ENSSSCT00000017584;ENSSSCT00000003197;ENSSSCT00000032662;ENSSSCT00000009854;ENSSSCT00000030483;ENSSSCT00000017586;ENSSSCT00000018353;ENSSSCT00000030919;ENSSSCT00000030664;ENSSSCT00000023669;ENSSSCT00000035208;ENSSSCT00000018355;ENSSSCT00000029231;ENSSSCT00000029370;ENSSSCT00000027701;…
		SCT00000030803;ENSSSCT00000022390;ENSSSCT00000004756;ENSSSCT00000006548;ENSSSCT00000012851;ENSSSCT00000028687;ENSSSCT00000024849;ENSSSCT00000034746;ENSSSCT00000028436;ENSSSCT00000016997;ENSSSCT00000007439;ENSSSCT00000027101;ENSSSCT00000006763;ENSSSCT00000011535;ENSSSCT00000014727;ENSSSCT00000007092;ENSSSCT00000009162;ENSSSCT00000011919;ENSSSCT00000004066;ENSSSCT00000022798;ENSSSCT00000036418;ENSS…
ssc-miR-301	1611	ENSSSCT00000025606;ENSSSCT00000022913;ENSSSCT00000026503;ENSSSCT00000009851;ENSSSCT00000019391;ENSSSCT00000018353;ENSSSCT00000012022;ENSSSCT00000012023;ENSSSCT00000024022;ENSSSCT00000030101;ENSSSCT00000006882;ENSSSCT00000029370;ENSSSCT00000027701;ENSSSCT00000010354;ENSSSCT00000013196;ENSSSCT00000030818;ENSSSCT00000026342;ENSSSCT00000022297;ENSSSCT00000022956;ENSSSCT00000017516;ENSSSCT00000010357;…
ssc-miR-652	985	ENSSSCT00000022913;ENSSSCT00000009855;ENSSSCT00000022578;ENSSSCT00000026188;ENSSSCT00000030462;ENSSSCT00000024395;ENSSSCT00000009853;ENSSSCT00000027228;ENSSSCT00000009857;ENSSSCT00000024022;ENSSSCT00000030101;ENSSSCT00000027674;ENSSSCT00000026657;ENSSSCT00000014364;ENSSSCT00000014365;ENSSSCT00000027410;ENSSSCT00000025424;ENSSSCT00000003209;ENSSSCT00000017864;ENSSSCT00000024995;ENSSSCT00000031445;…
ssc-let-7a	2422	ENSSSCT00000019686;ENSSSCT00000019677;ENSSSCT00000026018;ENSSSCT00000017584;ENSSSCT00000003195;ENSSSCT00000022674;ENSSSCT00000001383;ENSSSCT00000026223;ENSSSCT00000026209;ENSSSCT00000031638;ENSSSCT00000019391;ENSSSCT00000018351;ENSSSCT00000012017;ENSSSCT00000019325;ENSSSCT00000006880;ENSSSCT00000029231;ENSSSCT00000023029;ENSSSCT00000029101;ENSSSCT00000029234;ENSSSCT00000031488;ENSSSCT00000010354;…
		SCT00000031666;ENSSSCT00000003571;ENSSSCT00000003570;ENSSSCT00000032914;ENSSSCT00000011944;ENSSSCT00000034759;ENSSSCT00000003446;ENSSSCT00000012065;ENSSSCT00000012397;ENSSSCT00000004605;ENSSSCT00000008039;ENSSSCT00000006653;ENSSSCT00000002265;ENSSSCT00000007357;ENSSSCT00000011105;ENSSSCT00000028855;ENSSSCT00000010681;ENSSSCT00000022259;ENSSSCT00000003285;ENSSSCT00000033097;ENSSSCT00000033156;ENSS…
ssc-miR-365-3p	480	ENSSSCT00000017584;ENSSSCT00000032045;ENSSSCT00000009857;ENSSSCT00000027674;ENSSSCT00000029547;ENSSSCT00000027563;ENSSSCT00000030926;ENSSSCT00000014365;ENSSSCT00000026986;ENSSSCT00000002551;ENSSSCT00000006884;ENSSSCT00000032998;ENSSSCT00000025877;ENSSSCT00000016292;ENSSSCT00000025439;ENSSSCT00000031089;ENSSSCT00000029674;ENSSSCT00000030149;ENSSSCT00000017855;ENSSSCT00000023980;ENSSSCT00000030484;…
ssc-let-7c	2656	ENSSSCT00000019686;ENSSSCT00000019670;ENSSSCT00000026018;ENSSSCT00000027983;ENSSSCT00000003195;ENSSSCT00000003197;ENSSSCT00000022674;ENSSSCT00000026223;ENSSSCT00000026209;ENSSSCT00000031638;ENSSSCT00000031919;ENSSSCT00000018351;ENSSSCT00000032309;ENSSSCT00000027241;ENSSSCT00000012017;ENSSSCT00000027228;ENSSSCT00000019325;ENSSSCT00000006880;ENSSSCT00000023029;ENSSSCT00000029101;ENSSSCT00000028034;…
		SCT00000031635;ENSSSCT00000018620;ENSSSCT00000007413;ENSSSCT00000008812;ENSSSCT00000000781;ENSSSCT00000026848;ENSSSCT00000033491;ENSSSCT00000033192;ENSSSCT00000033811;ENSSSCT00000005159;ENSSSCT00000018736;ENSSSCT00000001691;ENSSSCT00000001944;ENSSSCT00000001370;ENSSSCT00000033605;ENSSSCT00000035915;ENSSSCT00000013482;ENSSSCT00000011603;ENSSSCT00000031881;ENSSSCT00000016521;ENSSSCT00000004025;ENSS…
ssc-let-7e	2821	ENSSSCT00000019686;ENSSSCT00000026018;ENSSSCT00000027983;ENSSSCT00000022866;ENSSSCT00000017584;ENSSSCT00000010942;ENSSSCT00000003195;ENSSSCT00000022674;ENSSSCT00000026223;ENSSSCT00000026209;ENSSSCT00000031638;ENSSSCT00000018351;ENSSSCT00000012017;ENSSSCT00000030919;ENSSSCT00000018355;ENSSSCT00000019325;ENSSSCT00000006880;ENSSSCT00000023029;ENSSSCT00000029101;ENSSSCT00000028034;ENSSSCT00000029234;…
		SCT00000011602;ENSSSCT00000027237;ENSSSCT00000018711;ENSSSCT00000036466;ENSSSCT00000000775;ENSSSCT00000008939;ENSSSCT00000035214;ENSSSCT00000001713;ENSSSCT00000034083;ENSSSCT00000034386;ENSSSCT00000034884;ENSSSCT00000036064;ENSSSCT00000035973;ENSSSCT00000001542;ENSSSCT00000001543;ENSSSCT00000016519;ENSSSCT00000012668;ENSSSCT00000008022;ENSSSCT00000030329;ENSSSCT00000015532;ENSSSCT00000028232;ENSS…
ssc-miR-221-5p	3844	ENSSSCT00000029879;ENSSSCT00000029356;ENSSSCT00000025619;ENSSSCT00000026007;ENSSSCT00000031485;ENSSSCT00000030991;ENSSSCT00000026681;ENSSSCT00000026759;ENSSSCT00000030376;ENSSSCT00000022577;ENSSSCT00000028396;ENSSSCT00000017584;ENSSSCT00000003195;ENSSSCT00000031812;ENSSSCT00000033455;ENSSSCT00000003197;ENSSSCT00000006010;ENSSSCT00000031919;ENSSSCT00000032662;ENSSSCT00000028421;ENSSSCT00000030483;…
		SCT00000014853;ENSSSCT00000027782;ENSSSCT00000003460;ENSSSCT00000003459;ENSSSCT00000000175;ENSSSCT00000013455;ENSSSCT00000011170;ENSSSCT00000024790;ENSSSCT00000013521;ENSSSCT00000029095;ENSSSCT00000000098;ENSSSCT00000001830;ENSSSCT00000015972;ENSSSCT00000015040;ENSSSCT00000034954;ENSSSCT00000024539;ENSSSCT00000027954;ENSSSCT00000001169;ENSSSCT00000019602;ENSSSCT00000024018;ENSSSCT00000024796;ENSS…
		0000017658;ENSSSCT00000014178;ENSSSCT00000002220;ENSSSCT00000012598;ENSSSCT00000032414;ENSSSCT00000002221;ENSSSCT00000036684;ENSSSCT00000006160;ENSSSCT00000028051;ENSSSCT00000036522;ENSSSCT00000013899;ENSSSCT00000028259;ENSSSCT00000031154;ENSSSCT00000027062;ENSSSCT00000027770;ENSSSCT00000014892;ENSSSCT00000018917;ENSSSCT00000017048;ENSSSCT00000007544;ENSSSCT00000027635;ENSSSCT00000024111;ENSSSCT0…
ssc-miR-193a-3p	1709	ENSSSCT00000029356;ENSSSCT00000025619;ENSSSCT00000007929;ENSSSCT00000026681;ENSSSCT00000026759;ENSSSCT00000032386;ENSSSCT00000022577;ENSSSCT00000028396;ENSSSCT00000025413;ENSSSCT00000018347;ENSSSCT00000028639;ENSSSCT00000019391;ENSSSCT00000024300;ENSSSCT00000018351;ENSSSCT00000003204;ENSSSCT00000018355;ENSSSCT00000012022;ENSSSCT00000012023;ENSSSCT00000023029;ENSSSCT00000029101;ENSSSCT00000027367;…
ssc-miR-9860-5p	778	ENSSSCT00000032386;ENSSSCT00000019391;ENSSSCT00000031643;ENSSSCT00000018353;ENSSSCT00000026849;ENSSSCT00000010354;ENSSSCT00000009868;ENSSSCT00000029713;ENSSSCT00000019404;ENSSSCT00000028397;ENSSSCT00000032355;ENSSSCT00000013927;ENSSSCT00000013930;ENSSSCT00000026245;ENSSSCT00000018377;ENSSSCT00000027334;ENSSSCT00000032684;ENSSSCT00000006887;ENSSSCT00000034817;ENSSSCT00000036685;ENSSSCT00000030572;…
ssc-miR-9789-3p	1714	ENSSSCT00000025606;ENSSSCT00000026681;ENSSSCT00000026759;ENSSSCT00000022913;ENSSSCT00000026503;ENSSSCT00000022674;ENSSSCT00000032662;ENSSSCT00000019391;ENSSSCT00000022578;ENSSSCT00000018353;ENSSSCT00000034679;ENSSSCT00000031777;ENSSSCT00000030759;ENSSSCT00000006882;ENSSSCT00000025457;ENSSSCT00000030818;ENSSSCT00000026657;ENSSSCT00000027034;ENSSSCT00000001254;ENSSSCT00000004196;ENSSSCT00000010237;…
ssc-miR-9784-5p	739	ENSSSCT00000019689;ENSSSCT00000023518;ENSSSCT00000031919;ENSSSCT00000026188;ENSSSCT00000030462;ENSSSCT00000024395;ENSSSCT00000009853;ENSSSCT00000009857;ENSSSCT00000009864;ENSSSCT00000019408;ENSSSCT00000022909;ENSSSCT00000028229;ENSSSCT00000017864;ENSSSCT00000006884;ENSSSCT00000018072;ENSSSCT00000026941;ENSSSCT00000018079;ENSSSCT00000016292;ENSSSCT00000017594;ENSSSCT00000024777;ENSSSCT00000011059;…
ssc-miR-9854-5p	1295	ENSSSCT00000019681;ENSSSCT00000028131;ENSSSCT00000019391;ENSSSCT00000030483;ENSSSCT00000017586;ENSSSCT00000024395;ENSSSCT00000009853;ENSSSCT00000016999;ENSSSCT00000009857;ENSSSCT00000006881;ENSSSCT00000022821;ENSSSCT00000029370;ENSSSCT00000027701;ENSSSCT00000010354;ENSSSCT00000003207;ENSSSCT00000029648;ENSSSCT00000026342;ENSSSCT00000006883;ENSSSCT00000018366;ENSSSCT00000002551;ENSSSCT00000011130;…
ssc-miR-7134-3p	462	ENSSSCT00000008793;ENSSSCT00000026209;ENSSSCT00000031638;ENSSSCT00000019325;ENSSSCT00000023029;ENSSSCT00000029101;ENSSSCT00000012031;ENSSSCT00000022909;ENSSSCT00000023295;ENSSSCT00000029922;ENSSSCT00000012609;ENSSSCT00000022522;ENSSSCT00000030419;ENSSSCT00000027739;ENSSSCT00000023389;ENSSSCT00000026261;ENSSSCT00000028699;ENSSSCT00000017879;ENSSSCT00000033025;ENSSSCT00000036243;ENSSSCT00000025026;…
ssc-miR-7143-5p	4335	ENSSSCT00000029356;ENSSSCT00000025619;ENSSSCT00000023200;ENSSSCT00000032473;ENSSSCT00000026421;ENSSSCT00000031419;ENSSSCT00000032211;ENSSSCT00000032386;ENSSSCT00000022577;ENSSSCT00000028396;ENSSSCT00000017584;ENSSSCT00000012011;ENSSSCT00000003196;ENSSSCT00000031207;ENSSSCT00000028639;ENSSSCT00000026209;ENSSSCT00000031638;ENSSSCT00000031919;ENSSSCT00000032662;ENSSSCT00000019391;ENSSSCT00000030483;…
		SCT00000025125;ENSSSCT00000016214;ENSSSCT00000009224;ENSSSCT00000007575;ENSSSCT00000023623;ENSSSCT00000010491;ENSSSCT00000029733;ENSSSCT00000018846;ENSSSCT00000019459;ENSSSCT00000025625;ENSSSCT00000003454;ENSSSCT00000007631;ENSSSCT00000032581;ENSSSCT00000014120;ENSSSCT00000031444;ENSSSCT00000004016;ENSSSCT00000007254;ENSSSCT00000003569;ENSSSCT00000018499;ENSSSCT00000027534;ENSSSCT00000025024;ENSS…
		0000000797;ENSSSCT00000025783;ENSSSCT00000001696;ENSSSCT00000029304;ENSSSCT00000022743;ENSSSCT00000025074;ENSSSCT00000030174;ENSSSCT00000030455;ENSSSCT00000009374;ENSSSCT00000011475;ENSSSCT00000002060;ENSSSCT00000023828;ENSSSCT00000000798;ENSSSCT00000015322;ENSSSCT00000008071;ENSSSCT00000011797;ENSSSCT00000035157;ENSSSCT00000033013;ENSSSCT00000008228;ENSSSCT00000014743;ENSSSCT00000011890;ENSSSCT0…
ssc-miR-150	1252	ENSSSCT00000024235;ENSSSCT00000032662;ENSSSCT00000022578;ENSSSCT00000022822;ENSSSCT00000014273;ENSSSCT00000032257;ENSSSCT00000032260;ENSSSCT00000026696;ENSSSCT00000012025;ENSSSCT00000027910;ENSSSCT00000014364;ENSSSCT00000012026;ENSSSCT00000024414;ENSSSCT00000016414;ENSSSCT00000011056;ENSSSCT00000024245;ENSSSCT00000024402;ENSSSCT00000025334;ENSSSCT00000018376;ENSSSCT00000012032;ENSSSCT00000015385;…
ssc-miR-152	1424	ENSSSCT00000007929;ENSSSCT00000030991;ENSSSCT00000003183;ENSSSCT00000003195;ENSSSCT00000031919;ENSSSCT00000032662;ENSSSCT00000035021;ENSSSCT00000030483;ENSSSCT00000017586;ENSSSCT00000026188;ENSSSCT00000030462;ENSSSCT00000012017;ENSSSCT00000018353;ENSSSCT00000024395;ENSSSCT00000009853;ENSSSCT00000018355;ENSSSCT00000023563;ENSSSCT00000029666;ENSSSCT00000001420;ENSSSCT00000010354;ENSSSCT00000029242;…
ssc-miR-153	547	ENSSSCT00000022577;ENSSSCT00000028396;ENSSSCT00000028964;ENSSSCT00000018031;ENSSSCT00000029713;ENSSSCT00000014367;ENSSSCT00000016290;ENSSSCT00000030700;ENSSSCT00000015385;ENSSSCT00000022493;ENSSSCT00000028735;ENSSSCT00000009658;ENSSSCT00000031947;ENSSSCT00000009903;ENSSSCT00000006814;ENSSSCT00000031513;ENSSSCT00000015285;ENSSSCT00000026487;ENSSSCT00000016752;ENSSSCT00000024405;ENSSSCT00000009909;…
ssc-miR-455-3p	1710	ENSSSCT00000023641;ENSSSCT00000017584;ENSSSCT00000032662;ENSSSCT00000033624;ENSSSCT00000018350;ENSSSCT00000018353;ENSSSCT00000009857;ENSSSCT00000019325;ENSSSCT00000012022;ENSSSCT00000012023;ENSSSCT00000006882;ENSSSCT00000022821;ENSSSCT00000018356;ENSSSCT00000026802;ENSSSCT00000013196;ENSSSCT00000032365;ENSSSCT00000009867;ENSSSCT00000001254;ENSSSCT00000029971;ENSSSCT00000009874;ENSSSCT00000026524;…
ssc-miR-339-3p	5133	ENSSSCT00000023545;ENSSSCT00000025327;ENSSSCT00000023200;ENSSSCT00000032473;ENSSSCT00000026007;ENSSSCT00000031485;ENSSSCT00000030991;ENSSSCT00000031573;ENSSSCT00000026681;ENSSSCT00000026759;ENSSSCT00000031599;ENSSSCT00000017616;ENSSSCT00000025060;ENSSSCT00000022577;ENSSSCT00000028396;ENSSSCT00000028964;ENSSSCT00000007466;ENSSSCT00000012011;ENSSSCT00000010950;ENSSSCT00000025413;ENSSSCT00000018347;…
		SCT00000032013;ENSSSCT00000003452;ENSSSCT00000030718;ENSSSCT00000012534;ENSSSCT00000015558;ENSSSCT00000003903;ENSSSCT00000011293;ENSSSCT00000026784;ENSSSCT00000027080;ENSSSCT00000031318;ENSSSCT00000026006;ENSSSCT00000010835;ENSSSCT00000033560;ENSSSCT00000018960;ENSSSCT00000035155;ENSSSCT00000030864;ENSSSCT00000015911;ENSSSCT00000002451;ENSSSCT00000014407;ENSSSCT00000000151;ENSSSCT00000003056;ENSS…
		0000033227;ENSSSCT00000013769;ENSSSCT00000025997;ENSSSCT00000026749;ENSSSCT00000007084;ENSSSCT00000001592;ENSSSCT00000025254;ENSSSCT00000028500;ENSSSCT00000014171;ENSSSCT00000012006;ENSSSCT00000012766;ENSSSCT00000032178;ENSSSCT00000016395;ENSSSCT00000007512;ENSSSCT00000003969;ENSSSCT00000033647;ENSSSCT00000019467;ENSSSCT00000028161;ENSSSCT00000010912;ENSSSCT00000024600;ENSSSCT00000003036;ENSSSCT0…
ssc-miR-361-3p	5809	ENSSSCT00000023641;ENSSSCT00000023545;ENSSSCT00000031708;ENSSSCT00000007929;ENSSSCT00000025706;ENSSSCT00000030991;ENSSSCT00000022866;ENSSSCT00000026681;ENSSSCT00000026759;ENSSSCT00000032211;ENSSSCT00000029705;ENSSSCT00000019390;ENSSSCT00000030089;ENSSSCT00000007466;ENSSSCT00000025944;ENSSSCT00000010950;ENSSSCT00000025413;ENSSSCT00000018347;ENSSSCT00000003196;ENSSSCT00000031207;ENSSSCT00000014351;…
		SCT00000019426;ENSSSCT00000012274;ENSSSCT00000003121;ENSSSCT00000036060;ENSSSCT00000032442;ENSSSCT00000025554;ENSSSCT00000003713;ENSSSCT00000008097;ENSSSCT00000001874;ENSSSCT00000002247;ENSSSCT00000010210;ENSSSCT00000024637;ENSSSCT00000007200;ENSSSCT00000031985;ENSSSCT00000014144;ENSSSCT00000011753;ENSSSCT00000019518;ENSSSCT00000030065;ENSSSCT00000009360;ENSSSCT00000007168;ENSSSCT00000026465;ENSS…
		0000033274;ENSSSCT00000033487;ENSSSCT00000033089;ENSSSCT00000031295;ENSSSCT00000004335;ENSSSCT00000025320;ENSSSCT00000023339;ENSSSCT00000009057;ENSSSCT00000033465;ENSSSCT00000036017;ENSSSCT00000034540;ENSSSCT00000009412;ENSSSCT00000003625;ENSSSCT00000026559;ENSSSCT00000031091;ENSSSCT00000032135;ENSSSCT00000012539;ENSSSCT00000031049;ENSSSCT00000023262;ENSSSCT00000027827;ENSSSCT00000030659;ENSSSCT0…
		015326;ENSSSCT00000007498;ENSSSCT00000034651;ENSSSCT00000019085;ENSSSCT00000035097;ENSSSCT00000010514;ENSSSCT00000032329;ENSSSCT00000032525;ENSSSCT00000000461;ENSSSCT00000001964;ENSSSCT00000005771;ENSSSCT00000002241;ENSSSCT00000015021;ENSSSCT00000006159;ENSSSCT00000015478;ENSSSCT00000000283;ENSSSCT00000000284;ENSSSCT00000019540;ENSSSCT00000032904;ENSSSCT00000023435;ENSSSCT00000007006;ENSSSCT00000…
ssc-miR-96-5p	1987	ENSSSCT00000023200;ENSSSCT00000029276;ENSSSCT00000007929;ENSSSCT00000022913;ENSSSCT00000012010;ENSSSCT00000022577;ENSSSCT00000028396;ENSSSCT00000017584;ENSSSCT00000007466;ENSSSCT00000031919;ENSSSCT00000030483;ENSSSCT00000017586;ENSSSCT00000034777;ENSSSCT00000033594;ENSSSCT00000018355;ENSSSCT00000027228;ENSSSCT00000031158;ENSSSCT00000028665;ENSSSCT00000010354;ENSSSCT00000009858;ENSSSCT00000027925;…
		SCT00000036418;ENSSSCT00000015692;ENSSSCT00000001163;ENSSSCT00000003816;ENSSSCT00000015354;ENSSSCT00000029631;ENSSSCT00000007152;ENSSSCT00000007426;ENSSSCT00000026577;ENSSSCT00000032131;ENSSSCT00000027053;ENSSSCT00000027671;ENSSSCT00000016000;ENSSSCT00000017550;ENSSSCT00000033972;ENSSSCT00000033159;ENSSSCT00000006593;ENSSSCT00000006749;ENSSSCT00000029360;ENSSSCT00000031143;ENSSSCT00000012988;ENSS…
ssc-miR-9861-5p	715	ENSSSCT00000019676;ENSSSCT00000017584;ENSSSCT00000010435;ENSSSCT00000027228;ENSSSCT00000023501;ENSSSCT00000030814;ENSSSCT00000010354;ENSSSCT00000009864;ENSSSCT00000017585;ENSSSCT00000030818;ENSSSCT00000032154;ENSSSCT00000017587;ENSSSCT00000018359;ENSSSCT00000018366;ENSSSCT00000023848;ENSSSCT00000016288;ENSSSCT00000028735;ENSSSCT00000025940;ENSSSCT00000031644;ENSSSCT00000023245;ENSSSCT00000018946;…
ssc-miR-196b-5p	1731	ENSSSCT00000019686;ENSSSCT00000019676;ENSSSCT00000028308;ENSSSCT00000025413;ENSSSCT00000018347;ENSSSCT00000026756;ENSSSCT00000026503;ENSSSCT00000003197;ENSSSCT00000026209;ENSSSCT00000031638;ENSSSCT00000032662;ENSSSCT00000019391;ENSSSCT00000018351;ENSSSCT00000012017;ENSSSCT00000029740;ENSSSCT00000017000;ENSSSCT00000025259;ENSSSCT00000012022;ENSSSCT00000012023;ENSSSCT00000029231;ENSSSCT00000023029;…
		SCT00000034977;ENSSSCT00000013966;ENSSSCT00000032381;ENSSSCT00000021607;ENSSSCT00000020234;ENSSSCT00000024940;ENSSSCT00000035380
ssc-miR-22-5p	4976	ENSSSCT00000027126;ENSSSCT00000028308;ENSSSCT00000025606;ENSSSCT00000032473;ENSSSCT00000026421;ENSSSCT00000029276;ENSSSCT00000030991;ENSSSCT00000026681;ENSSSCT00000026759;ENSSSCT00000032211;ENSSSCT00000004124;ENSSSCT00000022577;ENSSSCT00000028396;ENSSSCT00000017584;ENSSSCT00000006876;ENSSSCT00000025413;ENSSSCT00000018347;ENSSSCT00000032192;ENSSSCT00000026756;ENSSSCT00000030242;ENSSSCT00000026209;…
		SCT00000010661;ENSSSCT00000025746;ENSSSCT00000018265;ENSSSCT00000032566;ENSSSCT00000030122;ENSSSCT00000009321;ENSSSCT00000014119;ENSSSCT00000004920;ENSSSCT00000015055;ENSSSCT00000013079;ENSSSCT00000000578;ENSSSCT00000004570;ENSSSCT00000031231;ENSSSCT00000005904;ENSSSCT00000006004;ENSSSCT00000028364;ENSSSCT00000027864;ENSSSCT00000025407;ENSSSCT00000023062;ENSSSCT00000036224;ENSSSCT00000027684;ENSS…
		0000005761;ENSSSCT00000015028;ENSSSCT00000001616;ENSSSCT00000029188;ENSSSCT00000035243;ENSSSCT00000033087;ENSSSCT00000036503;ENSSSCT00000033117;ENSSSCT00000011083;ENSSSCT00000008833;ENSSSCT00000008545;ENSSSCT00000032601;ENSSSCT00000024430;ENSSSCT00000014589;ENSSSCT00000012064;ENSSSCT00000012066;ENSSSCT00000028010;ENSSSCT00000002211;ENSSSCT00000008362;ENSSSCT00000030581;ENSSSCT00000016230;ENSSSCT0…
ssc-miR-331-3p	2754	ENSSSCT00000023764;ENSSSCT00000024235;ENSSSCT00000028764;ENSSSCT00000022866;ENSSSCT00000032386;ENSSSCT00000017616;ENSSSCT00000023996;ENSSSCT00000034141;ENSSSCT00000003197;ENSSSCT00000023125;ENSSSCT00000026223;ENSSSCT00000026209;ENSSSCT00000031638;ENSSSCT00000031919;ENSSSCT00000029176;ENSSSCT00000028008;ENSSSCT00000009857;ENSSSCT00000022550;ENSSSCT00000019325;ENSSSCT00000012022;ENSSSCT00000012023;…
		SCT00000027979;ENSSSCT00000011229;ENSSSCT00000016577;ENSSSCT00000010165;ENSSSCT00000030247;ENSSSCT00000003666;ENSSSCT00000006946;ENSSSCT00000035403;ENSSSCT00000001590;ENSSSCT00000036167;ENSSSCT00000024610;ENSSSCT00000027939;ENSSSCT00000031594;ENSSSCT00000015114;ENSSSCT00000023483;ENSSSCT00000015029;ENSSSCT00000004343;ENSSSCT00000012410;ENSSSCT00000024278;ENSSSCT00000018901;ENSSSCT00000017635;ENSS…
ssc-miR-15a	4223	ENSSSCT00000029559;ENSSSCT00000023200;ENSSSCT00000007929;ENSSSCT00000026275;ENSSSCT00000022866;ENSSSCT00000030376;ENSSSCT00000032386;ENSSSCT00000003183;ENSSSCT00000034141;ENSSSCT00000003197;ENSSSCT00000032662;ENSSSCT00000032309;ENSSSCT00000024794;ENSSSCT00000029939;ENSSSCT00000029172;ENSSSCT00000024392;ENSSSCT00000009857;ENSSSCT00000025920;ENSSSCT00000025087;ENSSSCT00000030266;ENSSSCT00000014273;…
		SCT00000004442;ENSSSCT00000006957;ENSSSCT00000005717;ENSSSCT00000010546;ENSSSCT00000023893;ENSSSCT00000033832;ENSSSCT00000006959;ENSSSCT00000006958;ENSSSCT00000001100;ENSSSCT00000004098;ENSSSCT00000004287;ENSSSCT00000032976;ENSSSCT00000018329;ENSSSCT00000031259;ENSSSCT00000005928;ENSSSCT00000017440;ENSSSCT00000006728;ENSSSCT00000013005;ENSSSCT00000005103;ENSSSCT00000004472;ENSSSCT00000035871;ENSS…
		0000010549;ENSSSCT00000024167;ENSSSCT00000030612;ENSSSCT00000008228;ENSSSCT00000014743;ENSSSCT00000030706;ENSSSCT00000011217;ENSSSCT00000026121;ENSSSCT00000017612;ENSSSCT00000013489;ENSSSCT00000027281;ENSSSCT00000014684;ENSSSCT00000027974;ENSSSCT00000035590;ENSSSCT00000025965;ENSSSCT00000031822;ENSSSCT00000015542;ENSSSCT00000008765;ENSSSCT00000029381;ENSSSCT00000017655;ENSSSCT00000003554;ENSSSCT0…
ssc-miR-15b	4964	ENSSSCT00000019687;ENSSSCT00000029879;ENSSSCT00000023200;ENSSSCT00000007929;ENSSSCT00000026275;ENSSSCT00000022866;ENSSSCT00000030376;ENSSSCT00000026317;ENSSSCT00000032386;ENSSSCT00000003183;ENSSSCT00000030352;ENSSSCT00000034141;ENSSSCT00000003197;ENSSSCT00000022674;ENSSSCT00000032662;ENSSSCT00000018350;ENSSSCT00000022578;ENSSSCT00000030483;ENSSSCT00000017586;ENSSSCT00000032309;ENSSSCT00000024794;…
		SCT00000014464;ENSSSCT00000003611;ENSSSCT00000031416;ENSSSCT00000035725;ENSSSCT00000029867;ENSSSCT00000013299;ENSSSCT00000014195;ENSSSCT00000036604;ENSSSCT00000013595;ENSSSCT00000004470;ENSSSCT00000003945;ENSSSCT00000017350;ENSSSCT00000015065;ENSSSCT00000010475;ENSSSCT00000016205;ENSSSCT00000028236;ENSSSCT00000026924;ENSSSCT00000018493;ENSSSCT00000019437;ENSSSCT00000015268;ENSSSCT00000007170;ENSS…
		0000023446;ENSSSCT00000025278;ENSSSCT00000032158;ENSSSCT00000001892;ENSSSCT00000012090;ENSSSCT00000003628;ENSSSCT00000022654;ENSSSCT00000017328;ENSSSCT00000002995;ENSSSCT00000025176;ENSSSCT00000004172;ENSSSCT00000004605;ENSSSCT00000007175;ENSSSCT00000029693;ENSSSCT00000031672;ENSSSCT00000027575;ENSSSCT00000003629;ENSSSCT00000002535;ENSSSCT00000004141;ENSSSCT00000008040;ENSSSCT00000029279;ENSSSCT0…
ssc-miR-7139-5p	2828	ENSSSCT00000019686;ENSSSCT00000007929;ENSSSCT00000030991;ENSSSCT00000004124;ENSSSCT00000022913;ENSSSCT00000022577;ENSSSCT00000028396;ENSSSCT00000017584;ENSSSCT00000006876;ENSSSCT00000026503;ENSSSCT00000003197;ENSSSCT00000014352;ENSSSCT00000031919;ENSSSCT00000032662;ENSSSCT00000018350;ENSSSCT00000019391;ENSSSCT00000030483;ENSSSCT00000017586;ENSSSCT00000012017;ENSSSCT00000018355;ENSSSCT00000009857;…
		SCT00000003874;ENSSSCT00000015978;ENSSSCT00000023923;ENSSSCT00000008013;ENSSSCT00000026244;ENSSSCT00000027411;ENSSSCT00000023158;ENSSSCT00000027766;ENSSSCT00000030602;ENSSSCT00000034426;ENSSSCT00000004592;ENSSSCT00000025315;ENSSSCT00000004719;ENSSSCT00000029417;ENSSSCT00000012578;ENSSSCT00000035262;ENSSSCT00000028543;ENSSSCT00000024418;ENSSSCT00000014895;ENSSSCT00000027543;ENSSSCT00000024584;ENSS…
ssc-miR-125a	2161	ENSSSCT00000023764;ENSSSCT00000024235;ENSSSCT00000017584;ENSSSCT00000031919;ENSSSCT00000028421;ENSSSCT00000009857;ENSSSCT00000022550;ENSSSCT00000012021;ENSSSCT00000035525;ENSSSCT00000018358;ENSSSCT00000024566;ENSSSCT00000024261;ENSSSCT00000031273;ENSSSCT00000029370;ENSSSCT00000027701;ENSSSCT00000012024;ENSSSCT00000009859;ENSSSCT00000033729;ENSSSCT00000009868;ENSSSCT00000014364;ENSSSCT00000029713;…
		SCT00000031509;ENSSSCT00000007091;ENSSSCT00000000799;ENSSSCT00000000800;ENSSSCT00000023408;ENSSSCT00000030171;ENSSSCT00000009435;ENSSSCT00000024599;ENSSSCT00000023730;ENSSSCT00000009378;ENSSSCT00000031768;ENSSSCT00000019179;ENSSSCT00000003405;ENSSSCT00000002239;ENSSSCT00000012548;ENSSSCT00000026579;ENSSSCT00000012549;ENSSSCT00000001768;ENSSSCT00000008231;ENSSSCT00000011361;ENSSSCT00000028781;ENSS…
ssc-miR-7140-5p	882	ENSSSCT00000026919;ENSSSCT00000007929;ENSSSCT00000026681;ENSSSCT00000026759;ENSSSCT00000022578;ENSSSCT00000019325;ENSSSCT00000031825;ENSSSCT00000014359;ENSSSCT00000006882;ENSSSCT00000027361;ENSSSCT00000028665;ENSSSCT00000014358;ENSSSCT00000026657;ENSSSCT00000027910;ENSSSCT00000032194;ENSSSCT00000012605;ENSSSCT00000006884;ENSSSCT00000025334;ENSSSCT00000003122;ENSSSCT00000025940;ENSSSCT00000032150;…
ssc-miR-99a	142	ENSSSCT00000013922;ENSSSCT00000023245;ENSSSCT00000004078;ENSSSCT00000017593;ENSSSCT00000025909;ENSSSCT00000012500;ENSSSCT00000026156;ENSSSCT00000023972;ENSSSCT00000001118;ENSSSCT00000030881;ENSSSCT00000018403;ENSSSCT00000031627;ENSSSCT00000023419;ENSSSCT00000018026;ENSSSCT00000015743;ENSSSCT00000009956;ENSSSCT00000029092;ENSSSCT00000016863;ENSSSCT00000016708;ENSSSCT00000026787;ENSSSCT00000006357;…
ssc-miR-99b	106	ENSSSCT00000013922;ENSSSCT00000001118;ENSSSCT00000009921;ENSSSCT00000002858;ENSSSCT00000030881;ENSSSCT00000009940;ENSSSCT00000018026;ENSSSCT00000015743;ENSSSCT00000029092;ENSSSCT00000025084;ENSSSCT00000017939;ENSSSCT00000004784;ENSSSCT00000025268;ENSSSCT00000005846;ENSSSCT00000024381;ENSSSCT00000016473;ENSSSCT00000026980;ENSSSCT00000036186;ENSSSCT00000006463;ENSSSCT00000006477;ENSSSCT00000009267;…
ssc-miR-574	549	ENSSSCT00000031573;ENSSSCT00000032662;ENSSSCT00000010436;ENSSSCT00000027910;ENSSSCT00000014365;ENSSSCT00000027410;ENSSSCT00000028263;ENSSSCT00000013921;ENSSSCT00000008798;ENSSSCT00000032225;ENSSSCT00000023268;ENSSSCT00000030419;ENSSSCT00000027739;ENSSSCT00000023389;ENSSSCT00000009897;ENSSSCT00000026941;ENSSSCT00000022310;ENSSSCT00000014867;ENSSSCT00000015285;ENSSSCT00000032258;ENSSSCT00000017891;…
ssc-miR-218-3p	2345	ENSSSCT00000019670;ENSSSCT00000031183;ENSSSCT00000007929;ENSSSCT00000026681;ENSSSCT00000026759;ENSSSCT00000032211;ENSSSCT00000029720;ENSSSCT00000022577;ENSSSCT00000028396;ENSSSCT00000017584;ENSSSCT00000009850;ENSSSCT00000031919;ENSSSCT00000026188;ENSSSCT00000030462;ENSSSCT00000024395;ENSSSCT00000009853;ENSSSCT00000026455;ENSSSCT00000023029;ENSSSCT00000029101;ENSSSCT00000010354;ENSSSCT00000026376;…
		SCT00000016153;ENSSSCT00000029357;ENSSSCT00000023272;ENSSSCT00000025515;ENSSSCT00000011120;ENSSSCT00000000436;ENSSSCT00000032195;ENSSSCT00000005448;ENSSSCT00000035336;ENSSSCT00000036130;ENSSSCT00000013305;ENSSSCT00000000644;ENSSSCT00000026658;ENSSSCT00000011902;ENSSSCT00000002694;ENSSSCT00000036338;ENSSSCT00000010480;ENSSSCT00000023162;ENSSSCT00000022836;ENSSSCT00000027213;ENSSSCT00000004606;ENSS…
ssc-miR-671-5p	5134	ENSSSCT00000019673;ENSSSCT00000023641;ENSSSCT00000023200;ENSSSCT00000027983;ENSSSCT00000031485;ENSSSCT00000026681;ENSSSCT00000026759;ENSSSCT00000026317;ENSSSCT00000032386;ENSSSCT00000026334;ENSSSCT00000029720;ENSSSCT00000022577;ENSSSCT00000028396;ENSSSCT00000028964;ENSSSCT00000006876;ENSSSCT00000023996;ENSSSCT00000025413;ENSSSCT00000018347;ENSSSCT00000003196;ENSSSCT00000003197;ENSSSCT00000008793;…
		SCT00000018842;ENSSSCT00000006479;ENSSSCT00000023210;ENSSSCT00000032231;ENSSSCT00000013739;ENSSSCT00000016141;ENSSSCT00000012185;ENSSSCT00000005579;ENSSSCT00000012720;ENSSSCT00000024975;ENSSSCT00000011838;ENSSSCT00000003846;ENSSSCT00000025859;ENSSSCT00000024523;ENSSSCT00000010395;ENSSSCT00000015120;ENSSSCT00000015912;ENSSSCT00000005264;ENSSSCT00000017966;ENSSSCT00000001799;ENSSSCT00000019486;ENSS…
		0000015182;ENSSSCT00000009194;ENSSSCT00000025172;ENSSSCT00000004136;ENSSSCT00000030809;ENSSSCT00000007682;ENSSSCT00000001155;ENSSSCT00000004269;ENSSSCT00000008545;ENSSSCT00000032601;ENSSSCT00000034456;ENSSSCT00000031969;ENSSSCT00000012064;ENSSSCT00000012066;ENSSSCT00000001524;ENSSSCT00000001336;ENSSSCT00000000258;ENSSSCT00000033758;ENSSSCT00000003283;ENSSSCT00000012196;ENSSSCT00000009376;ENSSSCT0…
ssc-miR-9806-5p	1933	ENSSSCT00000032473;ENSSSCT00000031485;ENSSSCT00000032211;ENSSSCT00000006876;ENSSSCT00000030483;ENSSSCT00000017586;ENSSSCT00000018353;ENSSSCT00000018355;ENSSSCT00000022550;ENSSSCT00000019325;ENSSSCT00000028749;ENSSSCT00000024022;ENSSSCT00000030101;ENSSSCT00000028349;ENSSSCT00000003207;ENSSSCT00000009868;ENSSSCT00000030926;ENSSSCT00000023306;ENSSSCT00000022856;ENSSSCT00000012031;ENSSSCT00000017863;…
		SCT00000033549;ENSSSCT00000013830;ENSSSCT00000027860;ENSSSCT00000027128;ENSSSCT00000004494;ENSSSCT00000012169;ENSSSCT00000005767;ENSSSCT00000022600;ENSSSCT00000006147;ENSSSCT00000031320;ENSSSCT00000032380;ENSSSCT00000007155;ENSSSCT00000028641;ENSSSCT00000026604;ENSSSCT00000007066;ENSSSCT00000008918;ENSSSCT00000006149;ENSSSCT00000025817;ENSSSCT00000012524;ENSSSCT00000023199;ENSSSCT00000002138;ENSS…
ssc-miR-545-5p	1847	ENSSSCT00000023332;ENSSSCT00000031708;ENSSSCT00000004124;ENSSSCT00000010434;ENSSSCT00000025413;ENSSSCT00000018347;ENSSSCT00000026223;ENSSSCT00000024365;ENSSSCT00000032662;ENSSSCT00000018353;ENSSSCT00000018355;ENSSSCT00000014273;ENSSSCT00000027340;ENSSSCT00000006882;ENSSSCT00000022309;ENSSSCT00000017515;ENSSSCT00000029370;ENSSSCT00000027701;ENSSSCT00000000013;ENSSSCT00000024984;ENSSSCT00000030818;…
		SCT00000025883;ENSSSCT00000033751;ENSSSCT00000006771;ENSSSCT00000022782;ENSSSCT00000000658;ENSSSCT00000014531;ENSSSCT00000009212;ENSSSCT00000015381;ENSSSCT00000027396;ENSSSCT00000012328;ENSSSCT00000026921;ENSSSCT00000026747;ENSSSCT00000014547;ENSSSCT00000031770;ENSSSCT00000023823;ENSSSCT00000030960;ENSSSCT00000032250;ENSSSCT00000022617;ENSSSCT00000028452;ENSSSCT00000013382;ENSSSCT00000015606;ENSS…
ssc-miR-450a	491	ENSSSCT00000018353;ENSSSCT00000006882;ENSSSCT00000030540;ENSSSCT00000014366;ENSSSCT00000018062;ENSSSCT00000024402;ENSSSCT00000025334;ENSSSCT00000028735;ENSSSCT00000018946;ENSSSCT00000012613;ENSSSCT00000012612;ENSSSCT00000027320;ENSSSCT00000024113;ENSSSCT00000026619;ENSSSCT00000014372;ENSSSCT00000016418;ENSSSCT00000017985;ENSSSCT00000016754;ENSSSCT00000026039;ENSSSCT00000029334;ENSSSCT00000031287;…
ssc-miR-874	3192	ENSSSCT00000023641;ENSSSCT00000029356;ENSSSCT00000025619;ENSSSCT00000028764;ENSSSCT00000007929;ENSSSCT00000025706;ENSSSCT00000026681;ENSSSCT00000026759;ENSSSCT00000030089;ENSSSCT00000006876;ENSSSCT00000009850;ENSSSCT00000008793;ENSSSCT00000031919;ENSSSCT00000018350;ENSSSCT00000009857;ENSSSCT00000022421;ENSSSCT00000022550;ENSSSCT00000012022;ENSSSCT00000012023;ENSSSCT00000027340;ENSSSCT00000009861;…
		SCT00000030738;ENSSSCT00000025596;ENSSSCT00000010028;ENSSSCT00000012468;ENSSSCT00000022764;ENSSSCT00000023031;ENSSSCT00000014849;ENSSSCT00000003857;ENSSSCT00000018895;ENSSSCT00000008975;ENSSSCT00000006975;ENSSSCT00000006974;ENSSSCT00000030604;ENSSSCT00000031728;ENSSSCT00000001490;ENSSSCT00000001491;ENSSSCT00000010463;ENSSSCT00000031141;ENSSSCT00000007583;ENSSSCT00000032794;ENSSSCT00000012469;ENSS…
ssc-miR-9846-3p	2905	ENSSSCT00000023200;ENSSSCT00000028764;ENSSSCT00000032473;ENSSSCT00000026681;ENSSSCT00000026759;ENSSSCT00000010434;ENSSSCT00000007466;ENSSSCT00000010950;ENSSSCT00000009852;ENSSSCT00000031919;ENSSSCT00000032662;ENSSSCT00000019391;ENSSSCT00000018353;ENSSSCT00000023694;ENSSSCT00000028008;ENSSSCT00000027228;ENSSSCT00000009857;ENSSSCT00000018358;ENSSSCT00000031989;ENSSSCT00000023029;ENSSSCT00000029101;…
		SCT00000024584;ENSSSCT00000010869;ENSSSCT00000010870;ENSSSCT00000017356;ENSSSCT00000025564;ENSSSCT00000001806;ENSSSCT00000004344;ENSSSCT00000016229;ENSSSCT00000019150;ENSSSCT00000005423;ENSSSCT00000011029;ENSSSCT00000001492;ENSSSCT00000008537;ENSSSCT00000032845;ENSSSCT00000013468;ENSSSCT00000010988;ENSSSCT00000034425;ENSSSCT00000033089;ENSSSCT00000031295;ENSSSCT00000013440;ENSSSCT00000014876;ENSS…
ssc-miR-9822-3p	3089	ENSSSCT00000028131;ENSSSCT00000026018;ENSSSCT00000023200;ENSSSCT00000031419;ENSSSCT00000029276;ENSSSCT00000001410;ENSSSCT00000024831;ENSSSCT00000029720;ENSSSCT00000024511;ENSSSCT00000003195;ENSSSCT00000031919;ENSSSCT00000032662;ENSSSCT00000022578;ENSSSCT00000030483;ENSSSCT00000017586;ENSSSCT00000018353;ENSSSCT00000016999;ENSSSCT00000017000;ENSSSCT00000009857;ENSSSCT00000011132;ENSSSCT00000012022;…
		SCT00000010028;ENSSSCT00000022764;ENSSSCT00000014398;ENSSSCT00000009142;ENSSSCT00000008002;ENSSSCT00000031994;ENSSSCT00000010778;ENSSSCT00000010478;ENSSSCT00000017854;ENSSSCT00000008975;ENSSSCT00000007258;ENSSSCT00000018609;ENSSSCT00000018608;ENSSSCT00000034237;ENSSSCT00000013662;ENSSSCT00000018263;ENSSSCT00000007045;ENSSSCT00000018477;ENSSSCT00000007082;ENSSSCT00000027675;ENSSSCT00000029375;ENSS…
ssc-miR-615	1671	ENSSSCT00000026681;ENSSSCT00000026759;ENSSSCT00000024660;ENSSSCT00000019391;ENSSSCT00000009855;ENSSSCT00000032608;ENSSSCT00000031762;ENSSSCT00000022821;ENSSSCT00000027563;ENSSSCT00000027410;ENSSSCT00000010359;ENSSSCT00000023306;ENSSSCT00000028651;ENSSSCT00000022909;ENSSSCT00000013920;ENSSSCT00000028263;ENSSSCT00000024995;ENSSSCT00000009650;ENSSSCT00000002553;ENSSSCT00000032217;ENSSSCT00000025835;…
ssc-miR-208b	215	ENSSSCT00000022577;ENSSSCT00000028396;ENSSSCT00000009857;ENSSSCT00000027910;ENSSSCT00000014365;ENSSSCT00000032370;ENSSSCT00000014367;ENSSSCT00000011524;ENSSSCT00000032150;ENSSSCT00000018782;ENSSSCT00000026470;ENSSSCT00000010446;ENSSSCT00000006816;ENSSSCT00000029752;ENSSSCT00000030477;ENSSSCT00000017980;ENSSSCT00000030521;ENSSSCT00000014283;ENSSSCT00000008733;ENSSSCT00000011138;ENSSSCT00000004505;…
ssc-miR-9842-5p	3411	ENSSSCT00000023641;ENSSSCT00000029879;ENSSSCT00000023764;ENSSSCT00000024235;ENSSSCT00000007929;ENSSSCT00000026681;ENSSSCT00000026759;ENSSSCT00000022577;ENSSSCT00000028396;ENSSSCT00000030089;ENSSSCT00000017584;ENSSSCT00000007466;ENSSSCT00000025413;ENSSSCT00000018347;ENSSSCT00000009850;ENSSSCT00000026209;ENSSSCT00000031638;ENSSSCT00000031919;ENSSSCT00000032662;ENSSSCT00000018351;ENSSSCT00000035208;…
		SCT00000033086;ENSSSCT00000034607;ENSSSCT00000027181;ENSSSCT00000007171;ENSSSCT00000011987;ENSSSCT00000027927;ENSSSCT00000011567;ENSSSCT00000004702;ENSSSCT00000005970;ENSSSCT00000032838;ENSSSCT00000031695;ENSSSCT00000013837;ENSSSCT00000022478;ENSSSCT00000002632;ENSSSCT00000035570;ENSSSCT00000006526;ENSSSCT00000030592;ENSSSCT00000018864;ENSSSCT00000012962;ENSSSCT00000026256;ENSSSCT00000005409;ENSS…
ssc-miR-9796-3p	1169	ENSSSCT00000010950;ENSSSCT00000032662;ENSSSCT00000023669;ENSSSCT00000035208;ENSSSCT00000018355;ENSSSCT00000027228;ENSSSCT00000011132;ENSSSCT00000030266;ENSSSCT00000022484;ENSSSCT00000017514;ENSSSCT00000031762;ENSSSCT00000017515;ENSSSCT00000029370;ENSSSCT00000027701;ENSSSCT00000009859;ENSSSCT00000033729;ENSSSCT00000010354;ENSSSCT00000013196;ENSSSCT00000011956;ENSSSCT00000027674;ENSSSCT00000029547;…
ssc-miR-9843-3p	1494	ENSSSCT00000025606;ENSSSCT00000030991;ENSSSCT00000031573;ENSSSCT00000029705;ENSSSCT00000025944;ENSSSCT00000009852;ENSSSCT00000032662;ENSSSCT00000030483;ENSSSCT00000017586;ENSSSCT00000027228;ENSSSCT00000026891;ENSSSCT00000029562;ENSSSCT00000032061;ENSSSCT00000027910;ENSSSCT00000029742;ENSSSCT00000006883;ENSSSCT00000011958;ENSSSCT00000003209;ENSSSCT00000017519;ENSSSCT00000012607;ENSSSCT00000024001;…
ssc-miR-425-3p	888	ENSSSCT00000030483;ENSSSCT00000032309;ENSSSCT00000031643;ENSSSCT00000032270;ENSSSCT00000006882;ENSSSCT00000028349;ENSSSCT00000032061;ENSSSCT00000028447;ENSSSCT00000012605;ENSSSCT00000011055;ENSSSCT00000023478;ENSSSCT00000011642;ENSSSCT00000027725;ENSSSCT00000011057;ENSSSCT00000025117;ENSSSCT00000003210;ENSSSCT00000023083;ENSSSCT00000024931;ENSSSCT00000022557;ENSSSCT00000025347;ENSSSCT00000025712;…
ssc-miR-374a-5p	880	ENSSSCT00000019687;ENSSSCT00000019670;ENSSSCT00000022629;ENSSSCT00000022913;ENSSSCT00000017584;ENSSSCT00000031207;ENSSSCT00000032662;ENSSSCT00000001424;ENSSSCT00000026455;ENSSSCT00000006882;ENSSSCT00000028665;ENSSSCT00000030818;ENSSSCT00000023573;ENSSSCT00000026657;ENSSSCT00000024414;ENSSSCT00000023228;ENSSSCT00000018366;ENSSSCT00000002551;ENSSSCT00000017860;ENSSSCT00000028229;ENSSSCT00000031007;…
ssc-miR-9833-5p	1571	ENSSSCT00000019660;ENSSSCT00000028639;ENSSSCT00000026223;ENSSSCT00000032662;ENSSSCT00000018355;ENSSSCT00000026614;ENSSSCT00000030759;ENSSSCT00000030818;ENSSSCT00000026657;ENSSSCT00000018361;ENSSSCT00000029648;ENSSSCT00000030022;ENSSSCT00000014365;ENSSSCT00000022537;ENSSSCT00000022787;ENSSSCT00000009874;ENSSSCT00000018365;ENSSSCT00000024414;ENSSSCT00000001423;ENSSSCT00000025424;ENSSSCT00000026948;…
ssc-miR-16	4262	ENSSSCT00000028131;ENSSSCT00000023545;ENSSSCT00000029879;ENSSSCT00000023200;ENSSSCT00000025606;ENSSSCT00000026421;ENSSSCT00000007929;ENSSSCT00000026275;ENSSSCT00000030376;ENSSSCT00000026317;ENSSSCT00000032386;ENSSSCT00000003183;ENSSSCT00000017584;ENSSSCT00000034141;ENSSSCT00000003197;ENSSSCT00000009852;ENSSSCT00000032662;ENSSSCT00000018350;ENSSSCT00000022578;ENSSSCT00000032309;ENSSSCT00000030919;…
		SCT00000023757;ENSSSCT00000009224;ENSSSCT00000007575;ENSSSCT00000010491;ENSSSCT00000032899;ENSSSCT00000013276;ENSSSCT00000007631;ENSSSCT00000023266;ENSSSCT00000005546;ENSSSCT00000007254;ENSSSCT00000003569;ENSSSCT00000010886;ENSSSCT00000019579;ENSSSCT00000003962;ENSSSCT00000035836;ENSSSCT00000002231;ENSSSCT00000002704;ENSSSCT00000003963;ENSSSCT00000018255;ENSSSCT00000018552;ENSSSCT00000017975;ENSS…
		0000016991;ENSSSCT00000029681;ENSSSCT00000014231;ENSSSCT00000029344;ENSSSCT00000016273;ENSSSCT00000023014;ENSSSCT00000006051;ENSSSCT00000033686;ENSSSCT00000023124;ENSSSCT00000016686;ENSSSCT00000016472;ENSSSCT00000009300;ENSSSCT00000023151;ENSSSCT00000022375;ENSSSCT00000023990;ENSSSCT00000033134;ENSSSCT00000002092;ENSSSCT00000016168;ENSSSCT00000025648;ENSSSCT00000029960;ENSSSCT00000012546;ENSSSCT0…

## Sheet: 2. GO_Lev2_genes
#GO_Term	Ontology	Description	BL	ES-like	PEB	PFF	BL&ES-like	PEB&PFF
GO:0000988	molecular_function	transcription factor activity, protein binding	MED20 JMY SP4 BRF1 SOX12 MED14 PPARGC1B NRIP1 NCOA1 MED7 SKOR2 BDP1 MED4 SIN3A YY1AP1 MED13 MED9 PPRC1 NCOA2 SS18L1 ERF HELZ2 NMI CREBBP TRIB3 MED8 BCL9L MED13L TFDP2 EP300 SCAI SS18 MED18 WBP2 MED12 MED19 KAT6A MKL1 MED10 MYCBP SKOR1 MAML1 BCL9 CH242-227G20.2 MED17 PPARGC1 CBFA2T3 LPXN SS18L2 MED11 LDB1 GTF3C3 MED15 RUNX1T1 PBXIP1 MED1 FAM48A NCOA3 CBFA2T2 LDB2 NCOA6 GON4L BEND6 MED31	JMY SP4 SOX12 MED14 PPARGC1B NRIP1 NCOA1 SKOR2 BDP1 MED4 SIN3A YY1AP1 MED13 MED9 PPRC1 NCOA2 SS18L1 ERF HELZ2 NMI CREBBP TRIB3 BCL9L MED13L TFDP2 EP300 SCAI MED18 MED12 MED19 KAT6A MKL1 MED10 MYCBP SKOR1 MAML1 BCL9 CH242-227G20.2 MED17 PPARGC1 CBFA2T3 LPXN MED11 LDB1 GTF3C3 MED15 RUNX1T1 PBXIP1 MED1 NCOA3 CBFA2T2 LDB2 NCOA6 GON4L BEND6 MED31	MED20 SP4 SOX12 MED14 PPARGC1B NRIP1 NCOA1 MED7 SKOR2 BDP1 MED4 SIN3A MED13 PPRC1 NCOA2 SS18L1 ERF HELZ2 NMI CREBBP BCL9L MED13L EP300 SS18 WBP2 MED12 MED19 KAT6A MYCBP SKOR1 MAML1 BCL9 MED17 PPARGC1 CBFA2T3 MED11 LDB1 GTF3C3 MED15 RUNX1T1 PBXIP1 MED1 NCOA3 CBFA2T2 LDB2 NCOA6 GON4L BEND6	MED20 JMY SP4 BRF1 MED14 PPARGC1B NRIP1 HSBP1 NCOA1 MED7 SKOR2 BDP1 SIN3A YY1AP1 MED13 MED9 PPRC1 NCOA2 SS18L1 ERF HELZ2 NMI CREBBP TRIB3 MED8 BCL9L MED13L EP300 SS18 MED18 WBP2 MED12 MED19 KAT6A MKL1 MED10 MYCBP SKOR1 MAML1 BCL9 CH242-227G20.2 MED17 PPARGC1 CBFA2T3 LPXN MED11 LDB1 GTF3C3 MED15 RUNX1T1 PBXIP1 MED1 FAM48A NCOA3 CBFA2T2 NCOA6 GON4L BEND6	SP4 BRF1 MED14 PPARGC1B NRIP1 NCOA1 SKOR2 BDP1 MED4 SIN3A MED13 MED9 PPRC1 SS18L1 ERF HELZ2 NMI CREBBP TRIB3 MED8 BCL9L MED13L TFDP2 EP300 SS18 WBP2 MED12 MED19 MED10 MYCBP SKOR1 MAML1 BCL9 PPARGC1 LPXN MED11 LDB1 GTF3C3 MED15 RUNX1T1 PBXIP1 MED1 FAM48A NCOA3 CBFA2T2 LDB2 NCOA6 GON4L	MED20 JMY SP4 MED14 PPARGC1B NRIP1 NCOA1 SKOR2 BDP1 SIN3A MED13 MED9 PPRC1 NCOA2 ERF HELZ2 NMI CREBBP TRIB3 BCL9L MED13L EP300 SS18 MED12 MED19 KAT6A MKL1 MED10 MYCBP SKOR1 MAML1 BCL9 CH242-227G20.2 CBFA2T3 LPXN SS18L2 LDB1 GTF3C3 MED15 RUNX1T1 PBXIP1 MED1 NCOA3 CBFA2T2 LDB2 NCOA6 GON4L BEND6
GO:0001071	molecular_function	nucleic acid binding transcription factor activity	IRF9 FOS POU3F4 STAT5B REST FOXF2 THRA TP63 ETV4 CREB TFAP2A OTX2 CREB3L2 ER ATF4 ELK1 TEAD1 FOXH1 ZNF496 PAX1 TSC22D2 SP4 NFKB2_TV2 GATA3 FOXP1 MECOM DMRT1 ESRRB TBR1 SPI1 PBX4 STAT3 VDR BATF2 FOXE3 HSF1 ZNF193 NR1I2 RXRBETA PPARG NKX2-5 IRF3 ER2 SRY L3MBTL1 FOXO4 OTX1 FOXA3 FOXE1 ETS2 AHR TBX22 NOR-1 LXR CEBPA NFAT5 POU3F2 TFAP2C ELK3 ZNFX1 KLF5 NRF1 ZNF274 HSF2 ZNF18 CREB3L4 FOXA2 FOXN2 NR6A1 …	IRF9 STAT5B REST FOXF2 THRA ETV4 CREB TFAP2A OTX2 CREB3L2 ER ATF4 ELK1 TEAD1 FOXH1 ZNF496 TSC22D2 SP4 NFKB2_TV2 GATA3 FOXP1 MECOM DMRT1 ESRRB TBR1 SPI1 PBX4 STAT3 VDR BATF2 HSF1 NR1I2 RXRBETA PPARG NKX2-5 ER2 L3MBTL1 OTX1 FOXA3 ETS2 AHR TBX22 NOR-1 NFAT5 POU3F2 TFAP2C ELK3 ZNFX1 NRF1 ZNF274 HSF2 ZNF18 CREB3L4 FOXN2 FOXD4L1 E2F6 FOXI1 IRF1 ATF6B FOXK2 ZSCAN12 RORA PIT-I FOXM1 MAFB NFIX NR4A2 SPDEF…	IRF9 FOS STAT5B REST FOXF2 TP63 ETV4 CREB TFAP2A OTX2 ER ATF4 MITF ELK1 TEAD1 ZNF496 PAX1 TSC22D2 SP4 NFKB2_TV2 GATA3 FOXP1 MECOM TBR1 PBX4 STAT3 VDR BATF2 HSF1 ZNF193 NR1I2 RXRBETA NKX2-5 IRF3 FOXO4 AHR TBX22 NOR-1 LXR NFAT5 ELK3 ZNFX1 NRF1 ZNF274 ZNF18 CREB3L4 FOXN2 NR6A1 E2F6 FOXI1 IRF1 FOXK2 ZSCAN12 RORA FOXM1 NR4A2 SPDEF ZNF75D PPARALPHA IRF2 PGR NFIL3 DDIT3 ZNF445 NR1H2 DMRTC2 GCFC1 ZNF3 AT…	IRF9 FOS POU3F4 STAT5B REST FOXF2 THRA TP63 ETV4 CREB TFAP2A OTX2 CREB3L2 ER ATF4 MITF ELK1 TEAD1 ZNF496 TSC22D2 SP4 NFKB2_TV2 GATA3 FOXP1 MECOM DMRT1 ESRRB TBR1 PBX4 STAT3 VDR BATF2 HSF1 SIX6 ZNF193 NR1I2 RXRBETA PPARG IRF3 ER2 SRY L3MBTL1 FOXO4 FOXA3 FOXE1 ETS2 AHR TBX22 NOR-1 LXR NFAT5 POU3F2 TFAP2C ELK3 ZNFX1 KLF5 NRF1 ZNF274 HSF2 ZNF18 CREB3L4 FOXA2 FOXN2 FOXD4L1 E2F6 FOXI1 IRF1 FOXK2 ZSCAN1…	IRF9 STAT5B REST TP63 CREB TFAP2A OTX2 ER ELK1 TEAD1 FOXH1 ZNF496 TSC22D2 SP4 NFKB2_TV2 GATA3 FOXP1 MECOM TBR1 SPI1 VDR BATF2 NR1I2 RXRBETA PPARG ER2 FOXO4 OTX1 ETS2 NOR-1 LXR NFAT5 TFAP2C ELK3 ZNFX1 NRF1 FOXA2 FOXN2 NR6A1 E2F6 FOXI1 ATF6B FOXK2 ZSCAN12 PIT-I NR4A2 SPDEF IRF2 PGR NFIL3 CRX DDIT3 MYC ZGLP1 ZNF445 NR1H2 GCFC1 ZNF3 ATF3 ETV7 NR1D2 TAF4 ERF STAT5A TSC22D3 NFE2L3 TBX3 NFXL1 ZSCAN30 NR…	IRF9 FOS POU3F4 STAT5B REST ETV4 CREB TFAP2A CREB3L2 ER ATF4 ELK1 ZNF496 TSC22D2 SP4 NFKB2_TV2 GATA3 FOXP1 MECOM ESRRB TBR1 SPI1 PBX4 STAT3 VDR BATF2 HSF1 ZNF193 NR1I2 RXRBETA PPARG IRF3 ER2 FOXO4 FOXE1 ETS2 AHR TBX22 NOR-1 NFAT5 POU3F2 TFAP2C ELK3 ZNFX1 NRF1 ZNF274 ZNF18 CREB3L4 FOXA2 FOXN2 FOXD4L1 E2F6 FOXI1 IRF1 ATF6B FOXK2 ZSCAN12 RORA FOXM1 NFIX NR4A2 SPDEF ZNF75D IRF2 PGR NFIL3 DDIT3 ZGLP1 …
GO:0002376	biological_process	immune system process	IL12A CD4 TLR4 B2M TFEB SLA-DMA IL7 C8B BPIFA1 CCL16 IL-1BETA IL28A IRAK3 CD36 RAG-1 SLA-5 CCL2 CCL5 VTN IL8 SLA-DQA1 TLR6 IRAK1BP1 FYB TLR7 TNF IL1A CCL27 MYD88 TMEM173 TLR8 C7 CCL21 TLR9 CXCL2 TFE3 CXCL12 TRAF3_TV1 FASLG IL21 CTLA4 DEFB115 KLHL6 PF4 TLR2 MBL1 TLR5 TNFSF15 TNFRSF4 SLA-DRA1 NFIL3 TNFSF11 TNFSF13B YY1AP1 TRIM5 CCL4 IL15 EDA PPBP FAS LMP2 OAS1 S100A9 CCR6 LTB SLA-11 MD-2 TNIP1 LBP …	IL12A CD4 TLR4 TFEB IL2 SLA-DMA IL7 C8B BPIFA1 IL-1BETA IRAK3 CD36 TMP-SLA-2 SLA-DRB*K07G RAG-1 SLA-5 CCL2 CCL5 VTN SLA-DQA1 TLR6 IRAK1BP1 FYB TLR7 TNF IL1A CCL27 MYD88 TMEM173 C7 TLR9 CXCL2 TFE3 CXCL12 TRAF3_TV1 FASLG IL21 CTLA4 KLHL6 TLR2 TLR5 TNFSF15 TNFRSF4 SLA-DRA1 NFIL3 TNFSF11 TNFSF13B YY1AP1 TRIM5 IL15 EDA PPBP FAS OAS1 CCR6 SLA-11 IL5 TNIP1 LBP CCL3L1 DEFB116 MASP2 TLR3 ELF4 TICAM1 CCL23…	CD4 TLR4 B2M TFEB C8B IRAK3 RAG-1 SLA-5 CCL5 VTN SLA-DQA1 TLR6 IRAK1BP1 FYB TLR7 CCL27 TMEM173 TLR8 C7 CCL21 TLR9 CXCL2 CXCL12 TRAF3_TV1 FASLG IL21 CTLA4 KLHL6 PF4 TLR2 MBL1 TLR5 TNFSF15 DEFB123 SLA-DRA1 NFIL3 IL9 TNFSF11 TNFSF13B TRIM5 IL15 EDA PPBP FAS OAS1 CCR6 LTB SLA-11 MD-2 TNIP1 LBP CCL3L1 CSF3 TLR3 ELF4 TICAM1 CXCL10 OAS2 PRG4 CCL23 MAVS CH242-168I5.2 LAT2 LTA SLA SUSD2 OSM TCF7 IL6 ENPP2…	IL12A CD4 TLR4 B2M TFEB IL2 SLA-DMA IL7 C8B IRAK3 CD36 TMP-SLA-2 SLA-DRB*K07G RAG-1 SLA-5 CCL2 CCL5 VTN IL8 SLA-DQA1 TLR6 IRAK1BP1 FYB TLR7 TNF IL1A MYD88 TMEM173 TLR8 DEFB124 C7 DEFB110 TLR9 CXCL2 TFE3 CXCL12 TRAF3_TV1 FASLG IL21 CTLA4 KLHL6 PF4 TLR2 MBL1 TLR5 LIF CCL11 TNFSF15 TNFRSF4 NFIL3 TNFSF13B YY1AP1 TRIM5 IL15 EDA PPBP FAS LMP2 OAS1 CCR6 LTB MD-2 TNIP1 LBP CCL17 CSF3 MASP2 TLR3 ELF4 TICA…	IL12A CD4 TLR4 B2M TFEB IL7 C8B CCL16 CD36 RAG-1 CCL5 VTN IL8 SLA-DQA1 TLR6 FYB TLR7 TNF CCL27 C7 CXCL12 TRAF3_TV1 IL21 KLHL6 PF4 TLR2 MBL1 TNFRSF4 NFIL3 TRIM5 IL15 EDA PPBP FAS OAS1 MD-2 TNIP1 LBP CCL3L1 CCL17 CSF3 MASP2 ELF4 CXCL16 OAS2 PRG4 CCL23 MAVS S100A8 DF LTA SLA SUSD2 OSM TCF7 DEFB129 ENPP2 C2 IL13 OASL BD125 NDRG1 CD244 TAP IRF5 CCL24 LTF TNFSF10 SLA-2 ENPP1 SIT1 IRAK2 CCL22 TLR10 ERAP…	CD4 TLR4 TFEB IL2 SLA-DMA C8B BPIFA1 CD36 TMP-SLA-2 SLA-DRB*K07G RAG-1 SLA-5 CCL2 CCL5 VTN IL8 SLA-DQA1 FYB TLR7 TNF IL1A MYD88 TMEM173 TLR8 DEFB110 TLR9 CXCL2 CXCL12 TRAF3_TV1 FASLG IL21 CTLA4 KLHL6 PF4 TLR2 TLR5 LIF CCL11 TNFSF15 TNFRSF4 SLA-DRA1 NFIL3 IL9 TNFSF11 TNFSF13B TRIM5 IL15 EDA FAS OAS1 LTB SLA-11 MD-2 TNIP1 CCL3L1 CSF3 TLR3 ELF4 TICAM1 CXCL10 CXCL16 OAS2 PRG4 CCL23 MAVS CH242-168I5.2…
GO:0003824	molecular_function	catalytic activity	NEK4 TATDN3 ATP6V1G1 ATP5O MASP1 EHHADH GNAS ALOX5 ROCK1 RUVBL2 ATR ADCY3 THOP1 DUSP1 POLN LRRK2 MAP2K5 FBXO40 GGT1 STS PAPPA NDUFS2 ACOX2 ATG4A RASD1 EXOSC10 FBLL1 MMP15 TEK CTPS2 NMT1 ATP11C CRAT NDOR1 CTSB RHBDL2 MAP2K2 ODC1 TKTL1 ARIH1 CYP4A24 ARHGAP35 TAOK2 SUCLG2 HIPK1 IKBKE TMEM55A F12 TPO PHKA2 UAP1 COX5A HK2 MAPK4 COX4I1 MT-CO3 PIP5K1C BTK MMP20 RHBDF1 MTMR4 MMP11 CYP24A1 SRPK1 GRK5 LMTK…	NEK4 ATP6V1G1 ATP5O MASP1 GNAS ALOX5 ROCK1 RUVBL2 ATR ADCY3 THOP1 DUSP1 POLN LRRK2 MAP2K5 FBXO40 GGT1 STS NDUFS2 ACOX2 ATG4A RASD1 EXOSC10 MMP15 TEK CTPS2 NMT1 ATP11C CRAT NDOR1 RHBDL2 MAP2K2 CYP4A24 ARHGAP35 TAOK2 SUCLG2 HIPK1 IKBKE TPO PHKA2 UAP1 AICDA HK2 MAPK4 COX4I1 PIP5K1C BTK MMP20 RHBDF1 MTMR4 MMP11 CYP24A1 SRPK1 GRK5 LMTK3 MAP3K13 CA8 ADSL GDPGP1 PPT2 EMSP1 RHBDD3 FASTKD5 RENBP DCAKD TMP…	MASP1 GNAS ALOX5 ROCK1 RUVBL2 ATR ATP6V1E2 ADCY3 THOP1 DUSP1 POLN LRRK2 MAP2K5 FBXO40 GGT1 STS PAPPA NDUFS2 ACOX2 ATG4A RASD1 EXOSC10 FBLL1 MMP15 TEK CTPS2 NMT1 ATP11C CRAT NDOR1 CTSB RHBDL2 ODC1 ARIH1 CYP4A24 ARHGAP35 TAOK2 SUCLG2 HIPK1 IKBKE TMEM55A F12 PHKA2 HK2 MAPK4 MT-CO3 MMP20 RHBDF1 MTMR4 MMP11 SRPK1 GRK5 MAP3K13 CA8 GDPGP1 PPT2 PC FUT9 FASTKD5 DCAKD TMPRSS2 B4GALT7 USP24 SCD PCMTD1 DHX8 …	NEK4 TATDN3 ATP6V1G1 MASP1 GNAS ALOX5 ROCK1 RUVBL2 ATR ADCY3 THOP1 DUSP1 POLN LRRK2 MAP2K5 FBXO40 GGT1 STS PAPPA NDUFS2 ACOX2 ATG4A RASD1 EXOSC10 MMP15 TEK CTPS2 NMT1 ATP11C NDOR1 CTSB RHBDL2 MAP2K2 ODC1 TKTL1 ARIH1 CYP4A24 ARHGAP35 TAOK2 MMP27 SUCLG2 HIPK1 IKBKE TMEM55A TPO PHKA2 UAP1 AICDA COX5A HK2 MAPK4 PIP5K1C BTK MMP20 RHBDF1 MTMR4 MMP11 CYP24A1 SRPK1 GRK5 LMTK3 MAP3K13 ADSL GDPGP1 PPT2 EMS…	NEK4 TATDN3 ATP6V1G1 MASP1 EHHADH GNAS ROCK1 ATR ADCY3 THOP1 DUSP1 POLN LRRK2 FBXO40 GGT1 STS PAPPA NDUFS2 ACOX2 MMP15 TEK NMT1 ATP11C CRAT CTSB RHBDL2 ARIH1 ARHGAP35 TAOK2 HIPK1 IKBKE PHKA2 UAP1 COX5A MAPK4 BTK MMP20 MTMR4 MMP11 CYP24A1 GRK5 LMTK3 MAP3K13 ADSL PPT2 PC FASTKD5 DCAKD TMPRSS2 ADC B4GALT7 USP24 SCD ATP5E PCMTD1 ENPP3 DHX8 DHX29 PGM5 ADAM21 GPX5 PNCK PAK1 MAOA GUCY1A3 METTL1 ADAM19 P…	NEK4 TATDN3 MASP1 GNAS ALOX5 ROCK1 ATR ADCY3 THOP1 DUSP1 POLN LRRK2 FBXO40 GGT1 STS PAPPA NDUFS2 ACOX2 ATG4A RASD1 EXOSC10 MMP15 TEK NMT1 ATP11C CRAT NDOR1 CTSB RHBDL2 ARIH1 CYP4A24 ARHGAP35 TAOK2 SUCLG2 HIPK1 IKBKE F12 TPO PHKA2 UAP1 AICDA HK2 MAPK4 COX4I1 BTK MMP20 RHBDF1 MTMR4 MMP11 CYP24A1 GRK5 LMTK3 MAP3K13 GDPGP1 PPT2 RHBDD3 FASTKD5 RENBP DCAKD TMPRSS2 ADC B4GALT7 APOBEC1 USP24 GALNS SCD AT…
GO:0004871	molecular_function	signal transducer activity	PLXNA3 OR6C3 OR4D9 CCBP2 CD4 GPR77 GABRR2 GRIK5 TLR4 CCR2 CHRNA1 CU468857.1 AAR2B GALR1 PTGER1 GPR50 CCRL1 NPY1R ATP6AP2 GPR161 OR12D3 GPR15 ADORA3 GRM1 GABBR1 LPAR4 OR6Q1 TGFBR1 CD3D UNC5D GRM3 ADRA1D C3AR1 GRID1 PLAUR OR6C65 OR1I1 ADRA1B DRD4 GFRA2 AGTR2 OR10K2 GRIN2B P2RX2 ABCC8 KDR LPAR6 B2R GPCR142 TGFBR2 OR10A6 CU468857.5 CXCR2 GPR82 OR52K2 TLR6 OR56B4 CHUK DDR GPR141 PLXNA4 PLXNC1 OR2T1 OP…	PLXNA3 CCBP2 CD4 GABRR2 GRIK5 TLR4 CCR2 CU468857.1 GPR50 CCRL1 ATP6AP2 OR12D3 GPR15 ADORA3 OR7G1 GABBR1 LPAR4 TGFBR1 CD3D UNC5D GRM3 ADRA1D PLAUR OR1I1 ADRA1B GFRA2 GRIN2B P2RX2 ABCC8 KDR B2R GPCR142 CXCR2 GPR82 OR52K2 TLR6 CHUK DDR GPR141 PLXNA4 PLXNC1 OPN5 OR4K5 ITGB1 PROKR2 TLR7 OR5B2 GPR34 BMPR1B GFRAL CXCR4 ER BAI2 AHR CCR7 GRIA2 HTR3B TLR9 GPR64 P2X7R GPR176 HTR1F CHRND GFRA3 GRIN3B OR14A16…	PLXNA3 OR6C3 CD4 GABRR2 GRIK5 TLR4 CCR2 CHRNA1 AAR2B GPR50 CCRL1 NPY1R ATP6AP2 GPR161 ADORA3 GRM1 GABBR1 LPAR4 OR6Q1 TGFBR1 UNC5D GRM3 ADRA1D ADRA1B GFRA2 AGTR2 OR10K2 GRIN2B P2RX2 ABCC8 KDR B2R GPCR142 CU468857.5 GPR82 TLR6 DDR PLXNA4 PLXNC1 OR4K5 ITGB1 PROKR2 TLR7 GPR183 TLR8 GPR34 BMPR1B ER BAI2 AHR CCR7 CASP10 GRIA2 HTR3B TLR9 NPY4R CU571372.2 GPR64 P2X7R CHRND GFRA3 OR14A16 GPR182 LEPR HTR3D…	PLXNA3 OR6C3 OR4D9 CCBP2 CD4 GPR77 GABRR2 GRIK5 TLR4 CCR2 CU468857.1 AAR2B GALR1 PTGER1 GPR50 NPY1R ATP6AP2 GPR161 OR12D3 GPR15 ADORA3 GRM1 OR7G1 GABBR1 LPAR4 TGFBR1 CD3D UNC5D GRM3 ADRA1D C3AR1 GRID1 PLAUR OR6C65 OR1I1 ADRA1B DRD4 GFRA2 AGTR2 OR10K2 GRIN2B P2RX2 ABCC8 KDR B2R TGFBR2 CU468857.5 OR52K2 TLR6 OR56B4 CHUK DDR GPR141 PLXNA4 PLXNC1 OR2T1 OR4K5 ITGB1 PROKR2 TLR7 OR5B2 TLR8 GPR34 BMPR1B …	PLXNA3 OR6C3 CCBP2 CD4 GPR77 GRIK5 TLR4 CCR2 CHRNA1 CU468857.1 GALR1 NPY1R ATP6AP2 GPR161 ADORA3 GRM1 GABBR1 LPAR4 UNC5D GRID1 OR6C65 OR1I1 ADRA1B GFRA2 AGTR2 OR10K2 GRIN2B P2RX2 ABCC8 KDR LPAR6 B2R GPCR142 TGFBR2 OR52K2 TLR6 OR56B4 DDR PLXNC1 OR2T1 OPN5 ITGB1 TLR7 BMPR1B CXCR4 ER BAI2 CCR7 GRIA2 CU571372.2 GPR64 P2X7R CHRND GFRA3 GRIN3B OR6C4 LEPR OR1F1 NRP1 S1PR2 RYR2 RXFP1 ERBB2 CHRNE CX3CR1 G…	PLXNA3 OR4D9 CD4 GPR77 GABRR2 GRIK5 TLR4 CCR2 CHRNA1 AAR2B GALR1 PTGER1 GPR50 NPY1R ATP6AP2 GPR161 GPR15 ADORA3 GRM1 GABBR1 LPAR4 TGFBR1 CD3D UNC5D ADRA1D C3AR1 PLAUR OR6C65 ADRA1B GFRA2 AGTR2 GRIN2B ABCC8 KDR B2R GPCR142 OR10A6 CXCR2 OR52K2 CHUK DDR GPR141 PLXNA4 PLXNC1 OR4K5 ITGB1 PROKR2 TLR7 OR5B2 TLR8 GPR34 BMPR1B CXCR4 ER BAI2 AHR CCR7 CASP10 GRIA2 HTR3B OR6A2 TLR9 NPY4R CU571372.2 GPR64 P2X…
GO:0005198	molecular_function	structural molecule activity	COL4A3 RPL23 RPS27L KRT85 CLDN25 MATN1 CLDN22 RPS27A KRT4 LMNA RPL18A RPS16 MRPL51 NES TUBB4B SYNM CLDN7 MAGI3 CYLC2 KRT15 RPL36A MBP RPL5 RPS19 KRT14 TUBB6 COL5A1 KRT71 MRPL13 COPB2 CLDN19 MRPL9 COL5A2 KRT35 RPL13 MRPL12 RPL38 FBN1 RPL23A MRPL16 KRTAP24-1 MRPS15 GFAP CLDN20 RPL28 SEC13 KRT25 MRPL17 NUP153 RPS12 MRPS34 COL11A1 COL15A1 FAU RPL9 MRPL36 MRPL52 100622601 KRT36 KRT19 RPL26 KRT1 CLDN4 …	COL4A3 RPS27L KRT85 MATN1 MRPS6 CLDN22 LMNA RPL18A RPS16 NES TUBB4B SYNM CLDN7 MAGI3 KRT15 MBP KRT14 TUBB6 COL5A1 KRT71 CLDN8 COPB2 CLDN19 MRPL9 COL5A2 KRT35 RPL13 MRPL12 FBN1 MRPL16 MRPS15 KRT27 GFAP KRT25 MRPL17 NUP153 RPS21 MRPS34 COL11A1 FAU RPL9 100622601 KRT36 KRT19 RPL26 KRT1 CLDN4 RPL8 MRPL32 COL5A3 RPS17 INA SYNC RPS11 RPL35 COL4A6 TUBB2B SNTB2 KRT26 RPS13 KRT13 MRPL49 ADAM10 NUP133 MRPL…	COL4A3 RPS27L MRPS6 KRT4 LMNA MRPL51 NES TUBB4B SYNM CLDN7 MAGI3 KRT15 RPL36A MBP RPS19 KRT14 TUBB6 COL5A1 CLDN8 MRPL9 COL5A2 RPL13 FBN1 KRTAP24-1 KRT27 GFAP KRT25 MRPL17 NUP153 COL11A1 COL15A1 MRPL36 MRPL52 100622601 KRT19 RPL26 KRT1 CLDN4 MRPL32 COL5A3 RPS17 INA SYNC RPL35 COL4A6 KRT13 MRPL49 ADAM10 NUP133 NEFM COL3A1 CYLC1 CLDN6 OTOG COL11A2 KRT79 NUP98 CLTC KIAA0368 COL2A1 KRT39 TUBD1 KRT20 K…	COL4A3 RPL23 RPS27L KRT85 CLDN22 RPS27A KRT4 LMNA CLDN5 RPL18A MRPL51 NES TUBB4B RPS8 SYNM MAGI3 CYLC2 MBP RPL5 RPS19 KRT14 TUBB6 COL5A1 KRT71 MRPL13 CLDN8 COPB2 CLDN19 MRPL9 COL5A2 KRT35 RPL13 MRPL12 FBN1 MRPL16 RPL27 KRT27 GFAP CLDN20 MRPL17 NUP153 MRPS34 COL11A1 COL15A1 RPL9 MRPL36 MRPL52 100622601 KRT36 KRT19 KRT1 CLDN4 RPL8 MRPL32 COL5A3 RPS17 INA SYNC RPS11 RPL35 COL4A6 TUBB2B SNTB2 KRT26 C…	COL4A3 RPS27L MATN1 CLDN22 LMNA NES SYNM MAGI3 CYLC2 KRT14 COL5A1 MRPL13 COPB2 CLDN19 COL5A2 KRT35 FBN1 KRTAP24-1 GFAP RPL28 MRPL17 NUP153 COL11A1 COL15A1 RPL9 MRPL36 100622601 KRT19 RPL26 CLDN4 MRPL32 COL5A3 INA SYNC COL4A6 SNTB2 CLDN15 ADAM10 NUP133 MRPL4 NEFM COL3A1 OTOG COL11A2 NUP98 CLTC KIAA0368 RPL3 IFLTD1 COL2A1 KRT24 KRT20 KRT82 COPA KRT23 LMNB2 JUP HKA1 MRPL47 CLDN11 KRT74 BFSP2 RPS3A M…	COL4A3 RPS27L KRT85 MATN1 CLDN22 LMNA RPS16 KRTAP3-1 SYNM CLDN7 MAGI3 RPL36A RPL5 RPS19 KRT14 COL5A1 CLDN8 COPB2 CLDN19 MRPL9 COL5A2 KRT35 RPL13 MRPL12 FBN1 KRT27 GFAP CLDN20 KRT25 MRPL17 NUP153 MRPS34 COL11A1 COL15A1 MRPL36 100622601 KRT36 RPL26 CLDN4 RPL8 MRPL32 COL5A3 RPS17 INA SYNC RPS11 COL4A6 MRPL55 SNTB2 CLDN15 KRT13 MRPL49 ADAM10 NUP133 RPS24 MRPL4 NEFM COL3A1 CYLC1 CLDN6 OTOG COL11A2 RPS…
GO:0005215	molecular_function	transporter activity	ATP6V1G1 ATP5O SLC41A2 ASIC1 ATP11C FXYD4 SLC2A12 ASIC3 GABRR2 GRIK5 CACNA1S COX5A CHRNA1 COX4I1 MT-CO3 RAMP2 HCN3 KCNA1 NHE-2 PANX1 ZIP4 ATP5E KCNH3 ATP9B ATP6V0C FXYD5 ATP2C1 SLC9C2 GRID1 SLC12A7 PITPNM1 KCNMA1 FUCT1 SLC5A3 GRIN2B P2RX2 SCN10A ABCC8 ABCD1 KCNU1 KCNJ14 KPNA3 SLCO1B3 SLC2A1 SIDT2 ABCC1 SLC39A8 SLC39A14 SIDT1 ATP8B1 NIPAL4 SLC6A5 TMEM38A TPCN1 AP2S1 ASIC5 TRPM7 ABCB7 KPNA5 SLC6A15…	ATP6V1G1 ATP5O SLC41A2 ATP11C SLC2A12 ASIC3 GABRR2 GRIK5 CACNA1S COX4I1 HCN3 KCNA1 NHE-2 PANX1 ZIP4 ATP5E ATP9B FXYD5 ATP2C1 SLC9C2 SLC12A7 PITPNM1 KCNMA1 FUCT1 GRIN2B P2RX2 SCN10A ABCC8 ABCD1 KCNU1 KCNJ14 SLCO1B3 SLC2A1 SIDT2 ABCC1 SLC39A14 SIDT1 ATP8B1 NIPAL4 SLC6A5 TMEM38A TPCN1 ASIC5 TRPM7 KPNA5 SLC6A15 CNGA1 SLC19A3 ABCD3 TRPC1 SLC12A9 SCN11A KCNJ13 SLC7A7 SLC31A2 KCNB2 GRIA2 ACCN2 SLC1A4 HT…	ATP6V1E2 ASIC1 ATP11C GABRR2 GRIK5 CACNA1S CHRNA1 MT-CO3 ZIP4 KCNH3 ATP9B ATP6V0C FXYD5 ATP2C1 SLC9C2 SLC12A7 PITPNM1 KCNMA1 FUCT1 GRIN2B P2RX2 SCN10A ABCC8 ABCD1 KCNU1 KCNJ14 KPNA3 SLCO1B3 SLC2A1 SIDT2 ABCC1 SLC39A8 SLC39A14 SIDT1 ATP8B1 SLC6A5 TPCN1 TRPM7 ABCB7 KPNA5 SLC6A15 CNGA1 SLC19A3 TRPC1 SLC12A9 SCN11A KCNJ13 SLC7A7 SLC31A2 KCNB2 GRIA2 ACCN2 SLC1A4 HTR3B SCN4A SLC28A1 MCOLN2 KCNC2 SLC16A…	ATP6V1G1 SLC41A2 ASIC1 ATP11C SLC2A12 ASIC3 GABRR2 GRIK5 CACNA1S COX5A RAMP2 HCN3 KCNA1 NHE-2 ZIP4 ATP5E KCNH3 ATP9B ATP6V0C FXYD5 ATP2C1 SLC9C2 GRID1 SLC12A7 PITPNM1 KCNMA1 FUCT1 SLC5A3 GRIN2B P2RX2 SCN10A ABCC8 ABCD1 KCNU1 KCNJ14 KPNA3 SLCO1B3 SLC2A1 SIDT2 ABCC1 SLC39A8 SLC39A14 SIDT1 ATP8B1 SLC6A5 TMEM38A TPCN1 ASIC5 TRPM7 ABCB7 KPNA5 SLC6A15 CNGA1 SLC19A3 ABCD3 TRPC1 SLC12A9 SCN11A KCNJ13 FXY…	ATP6V1G1 SLC41A2 ATP11C SLC2A12 GRIK5 CACNA1S COX5A CHRNA1 RAMP2 NHE-2 ZIP4 ATP5E KCNH3 FXYD5 ATP2C1 SLC9C2 GRID1 SLC12A7 PITPNM1 KCNMA1 FUCT1 SLC5A3 GRIN2B P2RX2 SCN10A ABCC8 KCNU1 KCNJ14 SLCO1B3 SIDT2 SLC39A14 SIDT1 ATP8B1 NIPAL4 SLC6A5 TMEM38A TPCN1 ASIC5 TRPM7 ABCB7 CNGA1 SLC19A3 TRPC1 SCN11A KCNJ13 SLC7A7 SLC31A2 KCNB2 GRIA2 ACCN2 SLC1A4 SCN4A SLC28A1 MCOLN2 SLC9A5 KCNH7 SLC2A2 P2X7R SLC30A8…	SLC41A2 ATP11C FXYD4 SLC2A12 ASIC3 GABRR2 GRIK5 CACNA1S CHRNA1 COX4I1 RAMP2 HCN3 KCNA1 NHE-2 PANX1 ZIP4 ATP5E KCNH3 FXYD5 ATP2C1 SLC9C2 PITPNM1 KCNMA1 FUCT1 SLC5A3 GRIN2B SCN10A ABCC8 ABCD1 KCNU1 KPNA3 SLCO1B3 SLC2A1 SIDT2 ABCC1 SLC39A8 SLC39A14 SIDT1 ATP8B1 NIPAL4 SLC6A5 TMEM38A TPCN1 ASIC5 TRPM7 ABCB7 KPNA5 SLC6A15 SLC19A3 ABCD3 TRPC1 SLC12A9 SCN11A KCNJ13 SLC7A7 SLC31A2 KCNB2 GRIA2 ACCN2 SLC1A…
GO:0005488	molecular_function	binding	NEK4 IRF9 LARP4 APOA4 MASP1 GNAS ZNF259 ALOX5 DLL3 PKP2 ARL2 BCL11B IRS1 ROCK1 TRIM55 ZNF529 RUVBL2 ATR FBXO31 SH3GL2 CUTC S100A4 ROBO3 HMX1 POLN IL2RG LRRK2 ZNF630 FOS HNRPLL EP400 ARMCX3 BOP1 IFNA1 MAP2K5 UBXN10 ZNF124 PLXNA3 SNX20 FBXO40 NAA25 ZIC5 BRD3 ISX VSX2 PDZD8 PHC1 SGTA SOHLH1 NDUFS2 FGF16 PIK3CB ACOX2 RAPSN GMNC RASD1 ZNF655 PLIN4 LRIG1 EXOSC10 SH3GL3 MATN1 FBLL1 NOXO1 AMT RAD51B MMP1…	IRF9 LARP4 APOA4 MASP1 GNAS ZNF259 ALOX5 IRS1 ROCK1 TRIM55 RUVBL2 ATR SH3GL2 CUTC ROBO3 POLN IL2RG LRRK2 ZNF630 FOS EP400 ARMCX3 MAP2K5 UBXN10 PLXNA3 FBXO40 NAA25 ZIC5 BRD3 PDZD8 PHC1 SGTA SOHLH1 NDUFS2 FGF16 PIK3CB ACOX2 GMNC RASD1 PLIN4 LRIG1 EXOSC10 SH3GL3 FBLL1 AMT MMP15 ZC3H14 TEK ZNF333 STARD9 MRPS6 RWDD2A ZNF77 LRRN1 FRZB ATP11C NDOR1 MEGF8 WDR66 WDR74 CYP4A24 TRIM27 STAT5B ARHGAP35 TAOK2 …	NEK4 IRF9 LARP4 MASP1 GNAS ZNF259 DLL3 IRS1 ROCK1 TRIM55 ATR CUTC ROBO3 POLN IL2RG LRRK2 HNRPLL EP400 IFNA1 UBXN10 ZNF124 PLXNA3 FBXO40 NAA25 ZIC5 BRD3 PDZD8 NDUFS2 PIK3CB ACOX2 GMNC PLIN4 LRIG1 MATN1 RAD51B MMP15 TEK ZNF333 IL12A STARD9 RWDD2A ZNF77 KCNIP1 ZNF532 LRRN1 FRZB ATP11C PRKAB1 CIAO1 MEGF8 WDR66 WASF3 TRIM27 STAT5B ARHGAP35 TAOK2 CCBP2 HIPK1 DSG4 IKBKE RANBP9 H1FOO TCN1 DSG3 REST RMND5…	NEK4 IRF9 LARP4 APOA4 MASP1 GNAS ZNF259 ALOX5 PKP2 BCL11B IRS1 ROCK1 TRIM55 ZNF529 RUVBL2 ATR FBXO31 SH3GL2 ROBO3 HMX1 POLN LRRK2 ZNF630 HNRPLL EP400 ARMCX3 BOP1 MAP2K5 ZNF124 PLXNA3 FBXO40 NAA25 ZIC5 BRD3 VSX2 PDZD8 PHC1 SGTA SOHLH1 NDUFS2 FGF16 PIK3CB ACOX2 GMNC RASD1 ZNF655 PLIN4 LRIG1 EXOSC10 MATN1 NOXO1 AMT MMP15 ZC3H14 TEK ZNF333 IL12A STARD9 MRPS6 RWDD2A ZNF77 KCNIP1 ZNF532 LRRN1 FRZB KLHL…	NEK4 IRF9 LARP4 APOA4 MASP1 GNAS ZNF259 ALOX5 DLL3 PKP2 ARL2 BCL11B IRS1 ROCK1 TRIM55 ZNF529 ATR SH3GL2 CUTC ROBO3 POLN LRRK2 ZNF630 FOS EP400 ARMCX3 BOP1 ZNF124 PLXNA3 FBXO40 NAA25 BRD3 PDZD8 PHC1 SGTA SOHLH1 NDUFS2 FGF16 ACOX2 GMNC RASD1 PLIN4 LRIG1 EXOSC10 MATN1 NOXO1 AMT MMP15 TEK ZNF333 STARD9 ZNF77 LRRN1 FRZB KLHL35 ATP11C PRKAB1 NDOR1 MEGF8 WDR66 CYP4A24 POU3F4 TRIM27 STAT5B ARHGAP35 TMEFF…	NEK4 IRF9 LARP4 APOA4 MASP1 GNAS ZNF259 ALOX5 DLL3 PKP2 ARL2 IRS1 ROCK1 TRIM55 ZNF529 RUVBL2 ATR FBXO31 SH3GL2 CUTC ROBO3 HMX1 POLN IL2RG LRRK2 ZNF630 FOS EP400 ARMCX3 BOP1 IFNA1 MAP2K5 UBXN10 ZNF124 PLXNA3 SNX20 FBXO40 NAA25 ZIC5 BRD3 ISX VSX2 PDZD8 PHC1 SGTA SOHLH1 NDUFS2 FGF16 PIK3CB ACOX2 RAPSN GMNC RASD1 ZNF655 PLIN4 LRIG1 EXOSC10 SH3GL3 NOXO1 AMT RAD51B MMP15 ZC3H14 IFN-ALPHA-17 DLK1 TEK IF…
			TC1 LRRC33 HIST2H2AB ABCC5 SCRT1 STRN4 CDH9 PAK4 ZSCAN20 SYNJ1 SPA17 DIAPH2 RPS6KA4 HIST4H4 KCNV1 GMFB APOBEC3H STRN PSMC2 BBS12 CNTN4 NTHL1 ROCK2 C1R XRCC6 PLS1 TLR1 NSMAF MTMR3 ISG15 SNX21 MCM4 IGDCC3 SLC9A3R2 SAMD8 SEMA3F ANXA5 ABCG1 ANKS3 NEK7 UPF3B ALOX12B PARVA FBXO7 RECQL5 FBXO3 TRMT1 RNMTL1 ZNF239 FKBP8 ELTD1 KCNG3 FAM100B HOXB1 THAP7 GNB1L WDR34 EVPL ARMC6 TBCC FOXN3 CIAPIN1 SEMA3E TDRD9…					ZNF624 ZNF341 RPAP1 LIN7A PNKP ROR2 IGFBP2 IGF2R ERMAP C17ORF66 GIT2 DSCAM LTBP3 LARP6 ZNF677 KIF21A OFD1 MTRR IMPACT SEC24D PROSC WDR16 PTBP1 BRD8 STAT1 PDZRN3 BRSK1 C12ORF52 LOXL2 GORASP1 FZD3 GPR124 MCM8 WHSC1 REL ATXN1 RPP25 PRDM4 ANKRD10 PAK7 MYH7 KLHDC7A ASB6 NUDT13 PRPF4B MKNK1 PPM1B CDX2 SCN8A FKBP4 TBP ASB5 CCT2 PRR3 AMIGO1 PPID ZSWIM3 DAZAP1 TSEN34 SCYL2 WDR54
GO:0005576	cellular_component	extracellular region	APOA4 IFNA1 FGF16 PLIN4 IL12A F12 FGF21 GCG NTF4 IL7 SP-C C5 BPIFA1 CCL16 CALCA IL-1BETA NPG3 CCL2 WNT7B CCL5 IGFI IL17F FGF6 IL8 F9 HTRA1 WFDC5 MMP13 STATH PRRG1 DKK3 GIP SST IGFBP5 RETN IL1A CCL27 CD109 PLAT PPY CCL21 WNT3A CXCL2 NPPA COMP CXCL12 WFIKKN2 IL21 KAL1 APOA1 SAA4 GUCA2A CSN1S2 DEFB115 IBSP DEFB1 CYR61 CAMP F2 HGFAC PF4 WNT9A CORT CRH IL17D IGFBP4 IFN-OMEGA-5 PMAP-23 SAA1 ASIP TNFSF1…	APOA4 FGF16 PLIN4 IL12A FGF7 NTF4 IL2 IL7 C5 BPIFA1 IL-1BETA NPG3 CCL2 WNT7B CCL5 IGFI IL17F FGF6 F9 HTRA1 WFDC5 MMP13 STATH PRRG1 DKK3 IGFBP5 IL1A CCL27 CD109 PLAT WNT3A CXCL2 NPPA COMP CXCL12 WFIKKN2 IL21 KAL1 APOA1 IBSP DEFB1 CYR61 CAMP F2 HGFAC WNT9A IL17D IGFBP4 IFN-OMEGA-5 PMAP-23 ASIP TNFSF15 FGF14 SPP2 WNT5A IL17B FN1 IL15 THBS3 PPBP PROS1 APOA5 UMODL1 IL5 PYY WNT2 PRRG4 KAZALD1 CCL3L1 PR…	APOA4 FGF16 PLIN4 F12 NTF4 SP-C C5 CALCA IFN-DELTA-3 WNT7B CCL5 IGFI IFN-ALPHAOMEGA F9 HTRA1 IL22 PRRG1 DKK3 IGFBP5 CCL27 CD109 CCL21 CXCL2 CXCL12 WFIKKN2 IL21 KAL1 IFN-DELTA-10 SAA4 CYR61 HGFAC PF4 WNT9A IL17D TNFSF15 FGF14 DEFB123 WNT5A IL9 FN1 IL15 IGFBP7 THBS3 PPBP IFN-DELTA-4 PROS1 APOA5 UMODL1 PYY WNT2 PRRG4 WISP2 CCL3L1 CSF3 EDN1 A2M CHIT1 NOV CXCL10 WFDC1 FGF11 CCL23 IL17A FGF9 FGF18 WNT1…	APOA4 IFNA1 FGF16 PLIN4 IFN-ALPHA-17 IFN-ALPHA-13 IL12A FGF21 GCG NTF4 IL2 IL7 C5 CALCA NPG3 CCL2 WNT7B CCL5 IGFI IL8 IFN-ALPHAOMEGA F9 HTRA1 IFN-ALPHA-16 MMP13 PRRG1 DKK3 GIP IGFBP5 IFN-DELTA-9 IL1A DEFB124 CD109 PLAT DEFB110 CXCL2 CXCL12 WFIKKN2 IL21 KAL1 APOA1 SAA4 GUCA2A CSN1S2 CYR61 CAMP F2 HGFAC PF4 LIF WNT9A CORT CRH IFN-ALPHA-10 IL17D IGFBP4 IFN-OMEGA-5 CCL11 TNFSF15 FGF14 SPP2 IFN-OMEGA-…	IFNA1 PLIN4 IL12A NTF4 IL7 C5 CCL16 CALCA WNT7B CCL5 IGFI IL8 F9 WFDC5 PRRG1 IGFBP5 CCL27 CD109 WNT3A COMP CXCL12 WFIKKN2 IL21 CSN1S2 IBSP F2 PF4 WNT9A IL17D IFN-OMEGA-5 FGF14 FGF19 SPP2 IFN-OMEGA-4 IFN-ALPHA-14 WNT5A HAMP FN1 IL15 IGFBP7 PPBP PROS1 IFN-ALPHA-15 PYY WNT2 PRRG4 KAZALD1 CCL3L1 CCL17 CSF3 EDN1 PTHLH A2M CHIT1 NOV WFDC2 WFDC1 CCL23 IFN-OMEGA-6 CSN3 INTERFERON-BETA-1 ADM VIP FGF5 FGF1…	APOA4 FGF16 PLIN4 F12 FGF21 NTF4 IL2 SP-C C5 BPIFA1 CALCA CCL2 WNT7B CCL5 IGFI IL17F IL8 WFDC5 PRRG1 DKK3 IGFBP5 IL1A CD109 PLAT PPY DEFB110 WNT3A CXCL2 COMP CXCL12 WFIKKN2 IL21 KAL1 APOA1 CSN1S2 DEFB1 CYR61 F2 HGFAC PF4 LIF WNT9A CORT IL17D IGFBP4 CCL11 ASIP TNFSF15 WNT5A IL9 IL17B FN1 IL15 IGFBP7 THBS3 PROS1 APOA5 UMODL1 PYY WNT2 PRRG4 WISP2 KAZALD1 CCL3L1 CSF3 EDN1 A2M CHIT1 NOV CXCL10 WFDC2 W…
GO:0007610	biological_process	behavior	HCRT HTR2C CDH23 OTOG HCRTR2 CARTPT SCN9A	HTR2C CDH23 OTOG SCN9A	HTR2C CDH23 OTOG CARTPT SCN9A	HCRT HTR2C CDH23 OTOG HCRTR2 SCN9A	HTR2C CDH23 OTOG CARTPT SCN9A	HTR2C CDH23 OTOG CARTPT SCN9A
GO:0008152	biological_process	metabolic process	NEK4 ATP5O APOA4 MASP1 EHHADH ALOX5 RPL23 RPS27L ROCK1 ADCY3 FBXO31 THOP1 DUSP1 POLN LRRK2 BOP1 MAP2K5 GGT1 STS PAPPA NDUFS2 PIK3CB ACOX2 GMNC PLIN4 EXOSC10 FBLL1 RAD51B MMP15 TEK CTPS2 NMT1 CIAO1 NDOR1 CTSB RHBDL2 MAP2K2 ODC1 TKTL1 ARIH1 CYP4A24 TAOK2 SUCLG2 HIPK1 RPS27A IKBKE TMEM55A F12 TPO OCRL PHKA2 UAP1 HK2 MAPK4 MT-CO3 GTF2A1 RBM10 NOVA1 PIP5K1C BTK MMP20 DTX3 RHBDF1 MTMR4 MMP11 CYP24A1 SR…	NEK4 ATP5O APOA4 MASP1 ALOX5 RPS27L ROCK1 ADCY3 FBXO31 THOP1 DUSP1 POLN LRRK2 BOP1 MAP2K5 GGT1 STS NDUFS2 PIK3CB ACOX2 GMNC PLIN4 EXOSC10 MMP15 TEK MRPS6 CTPS2 NMT1 NDOR1 RHBDL2 MAP2K2 CYP4A24 TAOK2 SUCLG2 HIPK1 IKBKE TPO OCRL PHKA2 UAP1 HK2 MAPK4 GTF2A1 RBM10 NOVA1 PIP5K1C BTK MMP20 DTX3 RHBDF1 MTMR4 MMP11 CYP24A1 SRPK1 GRK5 LMTK3 ERLIN1 TEFM MAP3K13 EMSP1 CSTF2 PIGX INPPL1 RPL18A DCAKD TMPRSS2 …	APOA4 MASP1 ALOX5 RPS27L ROCK1 ADCY3 THOP1 DUSP1 POLN LRRK2 MAP2K5 GGT1 STS PAPPA NDUFS2 PIK3CB ACOX2 GMNC PLIN4 EXOSC10 FBLL1 MMP15 TEK MRPS6 CTPS2 NMT1 NDOR1 CTSB RHBDL2 ODC1 ARIH1 CYP4A24 TAOK2 SUCLG2 HIPK1 IKBKE TMEM55A F12 OCRL PHKA2 HK2 MAPK4 MT-CO3 GTF2A1 NOVA1 MMP20 DTX3 RHBDF1 MTMR4 MMP11 SRPK1 GRK5 ERLIN1 MAP3K13 CSTF2 FUT9 PIGX INPPL1 DCAKD TMPRSS2 B4GALT7 USP24 SCD PCMTD1 GFPT2 PGM5 P…	NEK4 APOA4 MASP1 ALOX5 RPL23 RPS27L ROCK1 ADCY3 FBXO31 THOP1 DUSP1 POLN LRRK2 BOP1 MAP2K5 GGT1 STS PAPPA NDUFS2 PIK3CB ACOX2 GMNC PLIN4 EXOSC10 RAD51B MMP15 TEK CTPS2 NMT1 CIAO1 NDOR1 CTSB RHBDL2 MAP2K2 ODC1 TKTL1 ARIH1 CYP4A24 TAOK2 MMP27 SUCLG2 HIPK1 RPS27A IKBKE TMEM55A TPO OCRL PHKA2 UAP1 HK2 MAPK4 GTF2A1 RBM10 NOVA1 PIP5K1C BTK MMP20 DTX3 RHBDF1 MTMR4 MMP11 CYP24A1 SRPK1 GRK5 LMTK3 ERLIN1 MA…	NEK4 MASP1 EHHADH RPS27L ROCK1 ADCY3 THOP1 DUSP1 POLN LRRK2 GGT1 STS PAPPA NDUFS2 PIK3CB ACOX2 GMNC PLIN4 RAD51B MMP15 TEK NMT1 CIAO1 CTSB RHBDL2 ARIH1 TAOK2 HIPK1 IKBKE OCRL PHKA2 UAP1 MAPK4 GTF2A1 NOVA1 BTK MMP20 DTX3 MTMR4 MMP11 CYP24A1 GRK5 LMTK3 ERLIN1 TEFM MAP3K13 CSTF2 INPPL1 DCAKD TMPRSS2 ADC B4GALT7 USP24 SCD ATP5E PCMTD1 ENPP3 GFPT2 PGM5 ADAM21 GPX5 PNCK PAK1 MAOA CCNL1 GUCY1A3 METTL1 A…	NEK4 APOA4 MASP1 ALOX5 RPS27L ROCK1 ADCY3 THOP1 DUSP1 POLN LRRK2 BOP1 GGT1 STS PAPPA NDUFS2 ACOX2 GMNC PLIN4 EXOSC10 MMP15 TEK NMT1 NDOR1 CTSB RHBDL2 ARIH1 CYP4A24 TAOK2 SUCLG2 HIPK1 IKBKE F12 TPO OCRL PHKA2 UAP1 HK2 MAPK4 GTF2A1 RBM10 NOVA1 BTK MMP20 DTX3 RHBDF1 MTMR4 MMP11 CYP24A1 GRK5 LMTK3 TEFM MAP3K13 CSTF2 PIGX INPPL1 DCAKD TMPRSS2 ADC B4GALT7 USP24 RPS16 GALNS SCD DHPS ATP5E ENPP3 CYP21 GF…
GO:0009055	molecular_function	electron carrier activity	COX5A COX4I1 MT-CO3 GLRX CYTB FDX1L GLRX3 NDUFS1 ETFB AOX1 CYCS COX8A MT-CO2 COX6A2 COX7A2L COX5B GLRX5 SDHB COX7B XDH COX7C COX7A2 TXNRD3	COX4I1 CYTB FDX1L NDUFS1 ETFB AOX1 CYCS COX6A2 COX5B GLRX5 SDHB MT-CO1 XDH COX7C COX7A1 TXNRD3	MT-CO3 CYTB FDX1L NDUFS1 AOX1 COX6A2 COX5B SDHB MT-CO1 COX6A1 XDH TXNRD3	COX5A CYTB GLRX3 NDUFS1 AOX1 COX8H COX6A2 GLRX5 SDHB COX7B MT-CO1 NDUFA12 XDH COX7C COX6C TXNRD3	COX5A CYTB FDX1L NDUFS1 ETFB AOX1 CYCS COX6A2 COX5B XDH COX7A2	COX4I1 GLRX FDX1L NDUFS1 AOX1 COX8A COX5B SDHB MT-CO1 COX6A1 XDH COX6C COX8C TXNRD3
GO:0009987	biological_process	cellular process	NEK4 ATG5 SLC8A2 ATP5O RPL23 CEP192 APOOL RPS27L ROCK1 ADCY3 FBXO31 ROBO3 DUSP1 POLN LRRK2 BOP1 MAP2K5 GGT1 PDZD8 SOHLH1 PIK3CB ACOX2 ATG4A GMNC EXOSC10 FBLL1 RAD51B TEK CTPS2 NMT1 ATP11C CIAO1 MAP2K2 WASF3 ODC1 ARIH1 TAOK2 SUCLG2 HIPK1 RPS27A IKBKE H1FOO TMEM55A MAP7D2 TPO SH3RF1 PFN2 OCRL PHKA2 NAV3 TLR4 APBA1 HK2 MAPK4 GJB1 MT-CO3 GTF2A1 RBM10 TP63 NOVA1 PIP5K1C BTK DTX3 MTMR4 SRPK1 GRK5 LMTK3…	NEK4 ATG5 SLC8A2 ATP5O CEP192 APOOL RPS27L ROCK1 ADCY3 FBXO31 ROBO3 DUSP1 POLN LRRK2 BOP1 MAP2K5 GGT1 PDZD8 SOHLH1 PIK3CB ACOX2 ATG4A GMNC EXOSC10 TEK MRPS6 CTPS2 NMT1 ATP11C MAP2K2 TAOK2 SUCLG2 HIPK1 IKBKE MAP7D2 TPO SH3RF1 OCRL PHKA2 NAV3 TLR4 APBA1 HK2 MAPK4 GJB1 GTF2A1 RBM10 NOVA1 PIP5K1C BTK DTX3 MTMR4 SRPK1 GRK5 LMTK3 ERLIN1 TEFM NRBF2 MAP3K13 CSTF2 KCNA1 ATRIP PIGX INPPL1 RPL18A DCAKD ADC …	ATG5 SLC8A2 CEP192 APOOL RPS27L ROCK1 ADCY3 ROBO3 DUSP1 POLN LRRK2 MAP2K5 GGT1 PDZD8 SOHLH1 PIK3CB ACOX2 ATG4A GMNC EXOSC10 FBLL1 TEK MRPS6 CTPS2 NMT1 ATP11C ODC1 ARIH1 TAOK2 SUCLG2 HIPK1 IKBKE TMEM55A MAP7D2 OCRL PHKA2 TLR4 APBA1 HK2 MAPK4 GJB1 MT-CO3 GTF2A1 TP63 NOVA1 DTX3 MTMR4 SRPK1 GRK5 ERLIN1 NRBF2 MAP3K13 CSTF2 FUT9 PIGX INPPL1 DCAKD HNF1A USP24 GEMIN6 CENPO PCMTD1 XIRP1 PADI1 KCTD14 POLB …	NEK4 ATG5 SLC8A2 RPL23 CEP192 APOOL RPS27L ROCK1 ADCY3 FBXO31 ROBO3 DUSP1 POLN LRRK2 BOP1 MAP2K5 GGT1 PDZD8 SOHLH1 PIK3CB ACOX2 ATG4A GMNC EXOSC10 RAD51B TEK KE2 CTPS2 NMT1 ATP11C CIAO1 MAP2K2 ODC1 ARIH1 TAOK2 SUCLG2 HIPK1 RPS27A IKBKE H1FOO TMEM55A MAP7D2 TPO SH3RF1 OCRL PHKA2 NAV3 TLR4 APBA1 HK2 MAPK4 GJB1 GTF2A1 RBM10 TP63 NOVA1 PIP5K1C BTK DTX3 MTMR4 SRPK1 GRK5 LMTK3 ERLIN1 NRBF2 MAP3K13 CSTF…	NEK4 SLC8A2 CEP192 RPS27L ROCK1 ADCY3 ROBO3 DUSP1 POLN LRRK2 GGT1 PDZD8 PIK3CB ACOX2 GMNC RAD51B TEK NMT1 ATP11C CIAO1 WASF3 ARIH1 TAOK2 HIPK1 IKBKE H1FOO OCRL PHKA2 NAV3 TLR4 APBA1 MAPK4 GJB1 GTF2A1 TP63 NOVA1 BTK DTX3 MTMR4 GRK5 LMTK3 ERLIN1 TEFM NRBF2 MAP3K13 CSTF2 ATRIP INPPL1 DCAKD ADC HNF1A USP24 GEMIN6 ATP5E CENPO PCMTD1 XIRP1 KCTD14 PNCK PAK1 CCNL1 GUCY1A3 METTL1 SGK3 TIE-1 CYTB OGDHL GCL…	NEK4 ATG5 SLC8A2 CEP192 APOOL RPS27L ROCK1 ADCY3 ROBO3 DUSP1 POLN LRRK2 BOP1 GGT1 PDZD8 SOHLH1 ACOX2 ATG4A GMNC EXOSC10 TEK NMT1 ATP11C ARIH1 TAOK2 SUCLG2 HIPK1 IKBKE MAP7D2 TPO SH3RF1 PFN2 OCRL PHKA2 TLR4 APBA1 HK2 MAPK4 GJB1 GTF2A1 RBM10 NOVA1 BTK DTX3 MTMR4 GRK5 LMTK3 TEFM NRBF2 MAP3K13 CSTF2 KCNA1 ATRIP PIGX INPPL1 DCAKD ADC HNF1A USP24 GEMIN6 RPS16 DHPS ATP5E CENPO XIRP1 KCTD14 PNCK POLB DAP…
GO:0016020	cellular_component	membrane	CD5L ASIC1 RASD1 SYNGR3 FXYD4 DSC3 DSG4 ASIC3 CD4 DSG3 CNKSR2 GRIK5 PCDHB4 CACNA1S STX7 PDZK1IP1 COX5A MARVELD1 MT-CO3 HCN3 KCNA1 ZIP4 RCE1 SDC4 LAT KCNH3 CDHR1 SLA-DMA MOSPD3 RAP2C TGFBR1 CYTB FXYD5 CD34 SCAP CD3D PCDHGC5 CORIN SLC9C2 LEMD3 GRID1 SLC12A7 MT-ND1 NKIRAS2 LAMP3 KCNMA1 GCNT1 SLC25A14 SLC5A3 B3GNT6 CD36 CDH16 GRIN2B DIRAS1 LAMP2 TMPRSS15 SCN10A ABCC8 VEGFC MEP1A ABCD1 KCNU1 MEP1B TGF…	CD5L RASD1 SYNGR3 DSC3 DSG4 ASIC3 CD4 DSG3 CNKSR2 GRIK5 PCDHB4 CACNA1S STX7 HCN3 KCNA1 PIGX ZIP4 SDC4 LAT CDHR1 SLA-DMA RAP2C TGFBR1 CYTB FXYD5 CD34 SCAP CD3D PCDHGC5 CORIN SLC9C2 LEMD3 SLC12A7 MT-ND1 NKIRAS2 LAMP3 KCNMA1 SLC25A14 CD36 CDH16 GRIN2B DIRAS1 LAMP2 TMPRSS15 SLA-DRB*K07G SCN10A ABCC8 VEGFC MEP1A ABCD1 KCNU1 MEP1B PLLP SLCO1B3 STX17 CHPF ACE ZAN SLA-DQA1 GLG1 SLC39A14 B3GALTL LMAN1 EMP…	CD5L ASIC1 RASD1 SYNGR3 DSG4 CD4 DSG3 CNKSR2 GRIK5 CACNA1S STX7 MT-CO3 FUT9 PIGX ZIP4 RCE1 KCNH3 CDHR1 MOSPD3 RAP2C TGFBR1 CYTB FXYD5 CD34 SCAP CORIN SLC9C2 LEMD3 SLC12A7 LAMP3 KCNMA1 GCNT1 GRIN2B LAMP2 TMPRSS15 SCN10A ABCC8 MEP1A ABCD1 KCNU1 MEP1B PLLP SLCO1B3 PIGN STX17 CHPF ACE GCNT3 ZAN SLA-DQA1 SLC39A8 GLG1 SLC39A14 B3GALTL EMP3 SDC1 ADCY6 SLC10A3 TPCN1 TMEM79 LMLN TRPM7 PCDH19 PTPRU CNGA1 R…	CD5L ASIC1 RASD1 SYNGR3 DSC3 DSG4 ASIC3 CD4 DSG3 CNKSR2 GRIK5 PCDHB4 CACNA1S STX7 COX5A MARVELD1 HCN3 KCNA1 FUT9 PIGX ZIP4 RCE1 KCNH3 CDHR1 SLA-DMA MOSPD3 RAP2C TGFBR1 CYTB FXYD5 CD34 SCAP CD3D PCDHGC5 CORIN SLC9C2 LEMD3 GRID1 SLC12A7 NKIRAS2 LAMP3 KCNMA1 GCNT1 SLC25A14 SLC5A3 B3GNT6 CD36 CDH16 GRIN2B DIRAS1 LAMP2 TMPRSS15 SLA-DRB*K07G SCN10A ABCC8 VEGFC MEP1A ABCD1 KCNU1 MEP1B TGFBR2 PLLP SLCO1B…	CD5L SYNGR3 DSG4 CD4 DSG3 CNKSR2 GRIK5 CACNA1S STX7 COX5A ZIP4 LAT KCNH3 CDHR1 MOSPD3 RAP2C CYTB FXYD5 CD34 SCAP CORIN SLC9C2 LEMD3 GRID1 SLC12A7 NKIRAS2 LAMP3 KCNMA1 SLC5A3 CD36 GRIN2B LAMP2 SCN10A ABCC8 MEP1A KCNU1 MEP1B TGFBR2 SLCO1B3 CHPF ACE ZAN SLA-DQA1 GLG1 SLC39A14 B3GALTL EMP3 ADCY6 SLC10A3 TMEM38A TPCN1 LMLN ASIC5 TRPM7 MPZL2 CNGA1 TNF RET TFRC TRPC1 STX12 CDH13 SCN11A ORMDL2 KCNJ13 HEP…	CD5L RASD1 SYNGR3 FXYD4 DSC3 DSG4 ASIC3 CD4 CNKSR2 GRIK5 CACNA1S STX7 PDZK1IP1 HCN3 KCNA1 PIGX ZIP4 RCE1 LAT KCNH3 CDHR1 SLA-DMA MOSPD3 RAP2C TGFBR1 FXYD5 CD34 SCAP CD3D PCDHGC5 CORIN SLC9C2 LEMD3 NKIRAS2 LAMP3 KCNMA1 SLC25A14 SLC5A3 CD36 CDH16 GRIN2B LAMP2 TMPRSS15 SLA-DRB*K07G SCN10A ABCC8 VEGFC MEP1A ABCD1 KCNU1 PLLP SLCO1B3 PIGN STX17 CHPF ACE ZAN SLA-DQA1 SLC39A8 GLG1 SLC39A14 B3GALTL LMAN1 …
GO:0016209	molecular_function	antioxidant activity	TPO GPX5 DUOX1 DUOX2 LPO PRDX6 MPO GPX7 GSR EPX GPX2 PTGS1 SOD2 GPX8 PRDX2 PXDN CAT GPX6 PRDX3	TPO GPX5 DUOX1 DUOX2 LPO GSR EPX GPX2 SOD2 PXDN CAT GPX6 PRDX3	GPX5 DUOX1 DUOX2 PRDX4 LPO PRDX6 MPO EPX PTGS1 SOD2 PXDN CAT	TPO GPX5 DUOX1 DUOX2 PRDX4 LPO PRDX6 MPO GSR EPX GPX2 PTGS1 SOD2 PXDN CAT PRDX3	GPX5 DUOX1 DUOX2 PRDX6 MPO GSR GPX2 PTGS1 SOD2 GPX8 PXDN PRDX3	TPO GPX5 DUOX1 DUOX2 PRDX4 LPO PRDX6 MPO GPX7 EPX GPX2 PTGS1 SOD2 PRDX2 PXDN GPX4 PRDX3
GO:0016530	molecular_function	metallochaperone activity	COX17	COX17	.	.	.	.
GO:0022414	biological_process	reproductive process	SOHLH1 CH242-32F2.2 SYCE1 SPO11 TSGA10 SPACA3 HSD17B3 OAZ3 PVRL3 SRY SPIN2B PRR2 TEX34 GGNBP1 MLH3 PLCD4 FSCN3 GDF9B SGOL1 100517853 PRSS21 SYCE1L MEA1 SPAG4L GTSF1 STX2 SLC26A8 SYCE3 SYCP1 FTNB C2ORF65 PRM2 TNP2 C11ORF80 SYT6 SPIN3 PIWIL1 ZPBP TNP1 STRA8 GOLGA3 BOLL DAZL STRBP CABYR C11ORF20 IZUMO1 TEX11 DPY19L2 SYCE2 SPA17 DIAPH2 PLCZ1 C17ORF104 GGN CCDC36 PSMC3IP TEX15 SGOL2	SOHLH1 SYCE1 WBP2NL TSGA10 SPACA3 OAZ3 PVRL3 PRR2 MLH3 PLCD4 FSCN3 SGOL1 100517853 PRSS21 SYCE1L GTSF1 STX2 SLC26A8 SYCP1 FTNB C2ORF65 C11ORF80 SYT6 ZPBP2 PIWIL1 ZPBP GOLGA3 BOLL STRBP C11ORF20 IZUMO1 TEX11 DPY19L2 SYCE2 SPA17 DIAPH2 PLCZ1 C17ORF104 GGN CCDC36 TEX15 SGOL2	SOHLH1 CH242-32F2.2 WBP2NL SPO11 TSGA10 HSD17B3 PVRL3 SPIN2B PRR2 TEX34 MLH3 PLCD4 FSCN3 100517853 GTSF1 SLC26A8 SYCP1 FTNB C2ORF65 TNP2 SYT6 SPIN3 PIWIL1 ZPBP STRA8 GOLGA3 STRBP IZUMO1 TEX11 DPY19L2 SPA17 DIAPH2 C17ORF104 CCDC36 TEX15 SGOL2	SOHLH1 CH242-32F2.2 SYCE1 WBP2NL SPO11 TSGA10 SPACA3 HSD17B3 OAZ3 PVRL3 SRY SPIN2B PRR2 TEX34 MLH3 PLCD4 FSCN3 SGOL1 100517853 PRSS21 SYCE1L MEA1 SPAG4L GTSF1 SLC26A8 SYCP1 FTNB C2ORF65 TNP2 C11ORF80 SYT6 PIWIL1 ZPBP STRA8 GOLGA3 DAZL STRBP CABYR C11ORF20 IZUMO1 TEX11 DPY19L2 SPA17 DIAPH2 PLCZ1 C17ORF104 GGN CCDC36 PSMC3IP TEX15 SGOL2	CH242-32F2.2 TSGA10 SPACA3 PVRL3 SPIN2B TEX34 GGNBP1 PLCD4 FSCN3 GDF9B SGOL1 100517853 MEA1 GTSF1 SLC26A8 SYCP1 FTNB C2ORF65 C11ORF80 PIWIL1 GOLGA3 BOLL DAZL STRBP C11ORF20 TEX11 SPA17 DIAPH2 CCDC36 TEX15 SGOL2	SOHLH1 WBP2NL SPO11 SPIN1 TSGA10 OAZ3 PVRL3 PRR2 MLH3 PLCD4 FSCN3 SGOL1 100517853 PRSS21 GTSF1 SLC26A8 SYCP1 FTNB C2ORF65 C11ORF80 PIWIL1 GOLGA3 DAZL STRBP IZUMO1 TEX11 PLCZ1 C17ORF104 GGN TEX15 SGOL2
GO:0022610	biological_process	biological adhesion	PKP2 DSC3 DSG4 CD4 DSG3 PCDHB4 CD24 CDHR1 PVRL4 CD34 PCDHGC5 HAPLN3 PARVB CDH16 VCL CD44 ITGB4 VCAN NLGN4X ITGB1 LMLN PCDH19 PVRL3 MPZL2 RET CDH13 PRR2 PCDH7 CDH22 DSP PKP1 COMP IBSP DSG1 PCDHB5 CTNND2 CD61 MADCAM1 CDH1 PCDHGA1 CDHR4 CDH18 DYT1 COL15A1 PCDH15 SORBS3 PCDHGA12 SCARF2 LGALS7 CDH15 NID2 THBS3 ELMO2 PCDHGB6 PARVG SRCIN1 PCDHGA5 CDH6 CLSTN2 VCAM1 TGFBI CDH17 CDH23 ELF4 ACAN TNR MUC4 CD…	PKP2 DSC3 DSG4 CD4 DSG3 PCDHB4 CD24 CDHR1 PVRL4 CD34 PCDHGC5 HAPLN3 CDH16 VCL CD44 ITGB4 VCAN NLGN4X ITGB1 LMLN PCDH19 PVRL3 MPZL2 RET CDH13 PRR2 PCDH7 CDH22 DSP PKP1 COMP IBSP DSG1 PCDHB5 CTNND2 CD61 CDH1 CDHR4 CDH18 DYT1 PCDH15 SORBS3 PCDHGA12 SCARF2 LGALS7 NID2 THBS3 ELMO2 PCDHGB6 SRCIN1 PCDHGA5 CLSTN2 VCAM1 CDH17 CDH23 ELF4 ACAN TNR MUC4 CDH2 HAPLN1 DSCAML1 NLGN1 DSG2 CDH7 THBS1 PCDH8 NLGN3 C…	DSG4 CD4 DSG3 CD24 CDHR1 PVRL4 CD34 HAPLN3 VCL CD44 ITGB4 VCAN NLGN4X ITGB1 LMLN PCDH19 PVRL3 RET PRR2 PCDH7 CDH22 DSP PKP1 DSG1 PCDHB5 CD61 CDHR4 CDH18 DYT1 COL15A1 PCDH15 SORBS3 PCDHGA12 SCARF2 CDH15 NID2 THBS3 ELMO2 SRCIN1 PCDHGA5 CDH6 CLSTN2 TGFBI CDH17 CDH23 ELF4 ACAN TNR MUC4 CDH2 HAPLN1 DSCAML1 NLGN1 DSG2 CDH7 THBS1 PCDH8 NLGN3 CDHR2 PCDH17 PCDHAC2 BCAN PCDH12 CTNNA2 THY1 DSC2 CD2 PCDHGA9 …	PKP2 DSC3 DSG4 CD4 DSG3 PCDHB4 CD24 CDHR1 PVRL4 CD34 PCDHGC5 HAPLN3 PARVB CDH16 VCL CD44 ITGB4 VCAN NLGN4X ITGB1 LMLN PVRL3 RET PRR2 PCDH7 CDH22 DSP PKP1 DSG1 PCDHB5 CTNND2 CD61 MADCAM1 CDH1 PCDHGA1 CDHR4 CDH18 DYT1 COL15A1 PCDH15 SORBS3 PCDHGA12 SCARF2 LGALS7 CDH15 NID2 THBS3 ELMO2 PCDHGB6 PARVG SRCIN1 PCDHGA5 CDH6 CLSTN2 VCAM1 TGFBI CDH17 CDH23 ELF4 ACAN TNR MUC4 CDH2 HAPLN1 DSCAML1 NLGN1 DSG2 …	DSG4 CD4 DSG3 CDHR1 CD34 HAPLN3 VCL CD44 ITGB4 VCAN NLGN4X ITGB1 LMLN PVRL3 MPZL2 RET CDH13 DSP COMP IBSP DSG1 CD61 PCDHGA1 CDHR4 CDH18 DYT1 COL15A1 PCDH15 SORBS3 PCDHGA12 SCARF2 NID2 ELMO2 SRCIN1 PCDHGA5 CDH6 CLSTN2 VCAM1 CDH17 CDH23 ELF4 ACAN TNR MUC4 HAPLN1 DSCAML1 NLGN1 DSG2 CDH7 THBS1 NLGN3 CDHR2 PCDH17 PCDHAC2 PCDH12 PCDHGA2 PCDHGB7 THY1 DSC2 CD2 PCDHGA9 DCHS1 JUP PCDHA3 LAMA4 EPDR1 LAMA3 C…	PKP2 DSC3 DSG4 CD4 CD24 CDHR1 PVRL4 CD34 PCDHGC5 HAPLN3 PARVB CDH16 VCL CD44 ITGB4 VCAN NLGN4X ITGB1 LMLN PCDH19 PVRL3 RET CDH13 KITLG PRR2 PCDH7 CDH22 DSP PKP1 COMP DSG1 PCDHB5 CTNND2 CD61 PCDHGA1 CDHR4 CDH18 DYT1 COL15A1 PCDH15 SORBS3 PCDHGA12 SCARF2 CDH15 NID2 THBS3 ELMO2 PCDHGB6 PARVG SRCIN1 PCDHGA5 CLSTN2 TGFBI CDH17 CDH23 ELF4 ACAN TNR MUC4 CDH2 HAPLN1 DSCAML1 NLGN1 DSG2 THBS1 PCDH8 NLGN3 C…
GO:0023052	biological_process	signaling	APBA1 DLGAP5 DHH CEP89 UNC13B DLGAP2 APBA2 SDCBP DLGAP1 SLC12A5 IHH UNC13C TRPM4 DLGAP4 NFASC GJA1 PMCH HTR1B HTR1D	APBA1 DLGAP5 DHH CEP89 UNC13B DLGAP2 SDCBP DLGAP1 SLC12A5 IHH SHH UNC13C TRPM4 DLGAP4 NFASC GJA1 HTR1B HTR1D	APBA1 DLGAP5 CEP89 UNC13B SDCBP DLGAP1 SLC12A5 UNC13C TRPM4 DLGAP4 NFASC GJA1	APBA1 DLGAP5 DHH CEP89 UNC13B DLGAP2 APBA2 SDCBP DLGAP1 SLC12A5 IHH SHH UNC13C DLGAP4 NFASC GJA1 HTR1B HTR1D	APBA1 DLGAP5 CEP89 UNC13B DLGAP2 SDCBP DLGAP1 SLC12A5 UNC13C TRPM4 NFASC HTR1B HTR1D	APBA1 DLGAP5 DHH CEP89 UNC13B DLGAP2 APBA2 SDCBP DLGAP1 SLC12A5 SHH UNC13C DLGAP4 NFASC GJA1 HTR1B HTR1D
GO:0030054	cellular_component	cell junction	CLDN25 CLDN22 XIRP1 CLDN7 MAGI3 PVRL3 PRR2 CLDN19 DSP PKP1 MARVELD2 ASAP3 CLDN20 OCLN CLDN4 CLDN15 PTK2B CLDN6 EPB41L3 PCDH12 CTNNA2 KIAA1462 CLDN16 JUP TJP3 CLDN11 CLAUDIN1 CLDN18 MLLT4 TLN2 PVRL1 MAGI1 CLDN23 LPXN TLN1 CTNNA1	CLDN22 XIRP1 CLDN7 MAGI3 PVRL3 PRR2 CLDN8 CLDN19 DSP PKP1 MARVELD2 ASAP3 OCLN CLDN4 PTK2B CLDN6 CLDN14 EPB41L3 PCDH12 KIAA1462 CLDN16 JUP TJP3 CLDN11 CLAUDIN1 CLDN18 MLLT4 TLN2 CLDN17 MAGI1 CLDN23 LPXN CTNNA3 TLN1 CTNNA1	XIRP1 CLDN7 MAGI3 PVRL3 PRR2 CLDN8 DSP PKP1 OCLN CLDN4 PTK2B CLDN6 EPB41L3 PCDH12 CTNNA2 KIAA1462 JUP TJP3 CLDN11 CLAUDIN1 MLLT4 MAGI1 TLN1 CTNNA1 CLDN3	CLDN22 CLDN5 XIRP1 MAGI3 PVRL3 PRR2 CLDN8 CLDN19 DSP PKP1 MARVELD2 CLDN20 OCLN CLDN4 CLDN15 PTK2B CLDN6 CLDN14 EPB41L3 PCDH12 KIAA1462 CLDN16 JUP TJP3 CLDN11 CLAUDIN1 CLDN18 MLLT4 TLN2 PVRL1 CLDN17 MAGI1 CLDN23 LPXN CTNNA3 TLN1 CTNNA1	CLDN22 XIRP1 MAGI3 PVRL3 CLDN19 DSP ASAP3 OCLN CLDN4 CLDN15 PTK2B EPB41L3 PCDH12 KIAA1462 JUP TJP3 CLDN11 CLAUDIN1 MLLT4 MAGI1 LPXN TLN1	CLDN22 XIRP1 CLDN7 MAGI3 PVRL3 PRR2 CLDN8 CLDN19 DSP PKP1 MARVELD2 ASAP3 CLDN20 OCLN CLDN4 CLDN15 PTK2B CLDN6 CLDN14 EPB41L3 PCDH12 KIAA1462 CLDN16 JUP TJP3 CLDN11 CLAUDIN1 CLDN18 MLLT4 PVRL1 MAGI1 CLDN23 LPXN TLN1 CTNNA1
GO:0031974	cellular_component	membrane-enclosed lumen	TIMM13 TIMM8A ALAS2 ALAS1 DYT1 MIPEP PRELID1 ERP29 ALKBH7 SLMO2 COX17 PRELID2 TIMM8B	TIMM8A ALAS2 ALAS1 DYT1 PRELID1 ERP29 ALKBH7 SLMO2 COX17	TIMM8A ALAS1 DYT1 MIPEP ERP29 ALKBH7 SLMO2	TIMM13 TIMM8A ALAS2 DYT1 MIPEP ALKBH7 TIMM8B	TIMM8A ALAS1 DYT1 PRELID1 ERP29 ALKBH7 SLMO2	ALAS1 DYT1 MIPEP PRELID1 ERP29 ALKBH7 SLMO2
GO:0032501	biological_process	multicellular organismal process	MAGED1 NRG1 MMP11 OTX2 SP-C ADRA1B SCN10A USH1G WNT7B FGA PER3 USH1C F9 MMP13 TMEM79 DKK3 AMEL NKX2-5 CNGA1 OTX1 SPRY3 JAG2 DLL1 WNT3A BEST1 SPRY4 MARVELD2 RP1 IBSP DRAM2 F2 WNT9A DLL4 TAS2R1 TAS2R40 AGT PCDH15 SPP2 CALD1 FGG TAS2R4 CRX WNT5A PDGFC CDX4 TAS2R41 RLBP1 WNT2 C19ORF68 POU4F3 SLC26A7 LUM EDN1 CNGB3 ADRA2C DKK2 CDH23 TRPM8 OTOG CHURC1 VANGL2 CABP4 GRK1 WNT7A MUC6 WNT10B SP2 DMP1 TAS2R6…	MAGED1 NRG1 MMP11 OTX2 ADRA1B SCN10A USH1G WNT7B PER3 USH1C F9 SLMAP MMP13 TMEM79 DKK3 AMEL NKX2-5 CNGA1 OTX1 JAG2 DLL1 WNT3A BEST1 SPRY4 MARVELD2 RP1 IBSP DRAM2 F2 WNT9A DLL4 TAS2R1 AGT PCDH15 SPP2 CALD1 FGG WNT5A PDGFC CDX4 RLBP1 WNT2 C19ORF68 SLC26A7 LUM CNGB3 CDH23 TRPM8 OTOG CHURC1 VANGL2 CABP4 GRK1 WNT7A MUC6 WNT10B DMP1 RBP3 MMP9 SLC24A2 LRTOMT TRPM4 SOX-6 SPRED2 P2Y12R F5 DFNB31 GPR179 WN…	NRG1 MMP11 OTX2 SP-C ADRA1B SCN10A WNT7B FGA PER3 USH1C F9 SLMAP TMEM79 DKK3 AMEL NKX2-5 CNGA1 JAG2 DLL1 BEST1 RP1 DRAM2 WNT9A DLL4 TAS2R40 AGT PCDH15 CALD1 FGG TAS2R4 WNT5A PDGFC WNT2 C19ORF68 POU4F3 SLC26A7 LUM EDN1 CNGB3 ADRA2C CDH23 TRPM8 OTOG CHURC1 VANGL2 GRK1 MUC6 WNT10B DMP1 TAS2R60 RBP3 SLC24A2 TRPM4 SOX-6 SPRED2 FGB F5 GPR179 WNT4 SPRED3 AOC2 SIAH2 COCH SCN7A SPN NPHS2 CARTPT TAS2R9 TEC…	MAGED1 NRG1 MMP11 OTX2 ADRA1B SCN10A USH1G WNT7B FGA PER3 USH1C F9 SLMAP MMP13 SIX6 TMEM79 DKK3 AMEL CNGA1 SPRY3 JAG2 DLL1 BEST1 MARVELD2 RP1 DRAM2 F2 WNT9A DLL4 TAS2R1 AGT PCDH15 SPP2 CALD1 FGG TAS2R4 WNT5A PDGFC CDX4 TAS2R41 RLBP1 WNT2 C19ORF68 POU4F3 SLC26A7 LUM EDN1 CNGB3 ADRA2C CDH23 TRPM8 OTOG CHURC1 VANGL2 CABP4 GUCA1A WNT7A MUC6 WNT10B SP2 DMP1 TAS2R60 RBP3 MMP9 SPRED2 FGB F5 DFNB31 GPR17…	MAGED1 NRG1 MMP11 OTX2 ADRA1B SCN10A WNT7B PER3 USH1C F9 CNGA1 OTX1 DLL1 WNT3A RP1 IBSP DRAM2 F2 WNT9A DLL4 AGT PCDH15 SPP2 CALD1 CRX WNT5A PDGFC RLBP1 WNT2 SLC26A7 EDN1 CDH23 TRPM8 OTOG CHURC1 VANGL2 MUC6 SP2 DMP1 RBP3 SLC24A2 TRPM4 SPRED2 F5 DFNB31 GPR179 WNT4 SPRED3 SIAH2 SCN7A SPN CARTPT F3 TECTA NFASC MMRN1 WNT2B FAM65B PDE6A TAS2R3 WNT16 DCDC2 TRPM3 HTR1B C1ORF51 JAG1 ARVCF CNG-1 SPRY1 IL4R…	MAGED1 NRG1 MMP11 SP-C ADRA1B SCN10A WNT7B PER3 USH1C TMEM79 DKK3 AMEL SPRY3 JAG2 DLL1 WNT3A MARVELD2 RP1 DRAM2 F2 WNT9A DLL4 TAS2R1 TAS2R40 AGT PCDH15 CALD1 FGG TAS2R4 WNT5A PDGFC TAS2R41 WNT2 C19ORF68 POU4F3 SLC26A7 LUM EDN1 CNGB3 CDH23 TRPM8 OTOG CHURC1 VANGL2 WNT7A MUC6 TAS2R60 RBP3 SOX-6 SPRED2 FGB F5 AIPL1 DFNB31 GPR179 WNT4 AOC2 SIAH2 SCN7A SPN CARTPT F3 TAS2R9 TECTA NFASC MMRN1 CHRM1 WNT2…
GO:0032502	biological_process	developmental process	SOHLH1 NRG1 OLFM1 NAV3 TP63 MMP11 HNF1A C2ORF49 C2ORF82 XIRP1 OTX2 LEMD3 C1ORF172 CCDC41 CAP2 HSD17B3 DAX-1 RP2 PTPN23 WNT7B PAX4 NYAP1 NEUROD1 GFI1 DKK3 CCHCR1 AMEL ODZ4 MYF5 NKX2-5 PCDH19 PVRL3 SRY SOX12 OTX1 PRR2 SPRY3 MYOD1 JAG2 DLL1 WNT3A SPRY4 CEP89 EYA2 RP1 IFT81 NRP1 FSCN3 KLHL6 WNT9A NDEL1 CEP290 NAV2 CCDC39 GDF9B ANGPT4 DLL4 CCDC66 SHC1 FGF14 HOPX PACSIN1 PCDH15 CRX DBNL WNT5A YY1AP1 DN…	SOHLH1 NRG1 OLFM1 NAV3 MMP11 HNF1A XIRP1 OTX2 LEMD3 C1ORF172 CAP2 DAX-1 RP2 WNT7B PAX4 NYAP1 NEUROD1 DKK3 CCHCR1 AMEL ODZ4 NKX2-5 PCDH19 PVRL3 SOX12 OTX1 PRR2 MYOD1 JAG2 DLL1 WNT3A SPRY4 CEP89 EYA2 RP1 IFT81 NRP1 FSCN3 KLHL6 WNT9A NDEL1 CEP290 CCDC39 ANGPT4 DLL4 CCDC66 SHC1 FGF14 PACSIN1 PCDH15 DBNL WNT5A YY1AP1 DNAAF1 NNAT PDGFC HEG1 RELN INA PLCD3 CDX4 ATM WNT2 SRCIN1 C19ORF68 SH2B3 STX2 PTHLH …	SOHLH1 NRG1 OLFM1 TP63 MMP11 HNF1A XIRP1 OTX2 LEMD3 CCDC41 CAP2 HSD17B3 DAX-1 RP2 WNT7B PAX4 NYAP1 DKK3 CCHCR1 AMEL ODZ4 MYF5 NKX2-5 PCDH19 PVRL3 SOX12 PRR2 JAG2 DLL1 CEP89 RP1 IFT81 NRP1 FSCN3 KLHL6 WNT9A NDEL1 CEP290 CCDC39 ANGPT4 DLL4 CCDC66 SHC1 FGF14 HOPX PACSIN1 PCDH15 DBNL WNT5A DNAAF1 PDGFC HEG1 RELN INA PLCD3 ATM WNT2 SRCIN1 C19ORF68 POU4F3 SH2B3 CNTN1 NEO1 SLC26A8 CDON DPYSL5 CHURC1 VAN…	SOHLH1 NRG1 OLFM1 NAV3 TP63 MMP11 HNF1A C2ORF82 XIRP1 OTX2 LEMD3 CCDC41 CAP2 HSD17B3 DAX-1 RP2 PTPN23 WNT7B NYAP1 NEUROD1 GFI1 SIX6 DKK3 CCHCR1 AMEL ODZ4 PVRL3 SRY PRR2 SPRY3 MYOD1 JAG2 DLL1 CEP89 EYA2 RP1 NRP1 FSCN3 KLHL6 WNT9A NDEL1 CEP290 CCDC39 ANGPT4 DLL4 CCDC66 SHC1 FGF14 HOPX PACSIN1 PCDH15 DBNL WNT5A YY1AP1 DNAAF1 NNAT PDGFC HEG1 RELN INA PLCD3 CDX4 ATM WNT2 SRCIN1 C19ORF68 POU4F3 SH2B3 P…	NRG1 OLFM1 NAV3 TP63 MMP11 HNF1A XIRP1 OTX2 LEMD3 C1ORF172 CCDC41 CAP2 RP2 WNT7B NYAP1 NEUROD1 GFI1 CCHCR1 ODZ4 MYF5 PVRL3 OTX1 MYOD1 DLL1 WNT3A CEP89 EYA2 RP1 IFT81 NRP1 FSCN3 KLHL6 WNT9A NDEL1 CEP290 GDF9B DLL4 CCDC66 SHC1 FGF14 PACSIN1 PCDH15 CRX DBNL WNT5A PDGFC HEG1 RELN INA PLCD3 ATM WNT2 SRCIN1 PTHLH MYF6 CNTN1 NEO1 SLC26A8 CDON MYOF CHURC1 VANGL2 RECK OLIG1 DSCAML1 CNTNAP1 ENC1 SP2 PCM1 H…	SOHLH1 NRG1 OLFM1 MMP11 HNF1A XIRP1 LEMD3 C1ORF172 CCDC41 CAP2 DAX-1 RP2 WNT7B PAX4 NYAP1 DKK3 CCHCR1 AMEL ODZ4 MYF5 PCDH19 PVRL3 PRR2 SPRY3 MYOD1 JAG2 DLL1 WNT3A CEP89 EYA2 RP1 NRP1 FSCN3 KLHL6 WNT9A NDEL1 CEP290 CCDC39 ANGPT4 DLL4 CCDC66 SHC1 HOPX PACSIN1 PCDH15 DBNL WNT5A DNAAF1 NNAT PDGFC HEG1 RELN INA PLCD3 ATM WNT2 SRCIN1 C19ORF68 POU4F3 SH2B3 MYF6 CNTN1 NEO1 SLC26A8 CDON MYOF PLXDC1 CHURC1…
GO:0032991	cellular_component	macromolecular complex	ATP6V1G1 COL4A3 RPL23 APOOL RPS27L RUVBL2 FBXO31 FOS EXOSC10 RAD51B CIAO1 NDUFV3 RPS27A H1FOO H2AFY CACNA1S CPSF7 TLR4 GJB1 GTF2A1 EIF3E B2M CSNK2B CSTF2 KCNA1 PIK3R6 KANSL1L KANSL2 MED20 RPL18A ARPC5 SNF8 RPS16 C2ORF49 ATP5E CENPO VPS37D HIST1H2BK TCEB3 SLA-DMA C8B ATP6V0C SPCS1 AP2B1 CD3D H2AFX TNNT1 MED29 VPS28 ZRSR2 NCBP1 MYH14 SMARCA1 PPP4R1 ARID1B RING1 KANSL1 RTF1 EXOC5 SMC1A AP4E1 C11ORF1…	ATP6V1G1 COL4A3 APOOL RPS27L RUVBL2 FBXO31 EXOSC10 MRPS6 NDUFV3 CACNA1S CPSF7 TLR4 GJB1 GTF2A1 EIF3E CSNK2B CSTF2 KCNA1 PIK3R6 KANSL1L KANSL2 RPL18A ARPC5 RPS16 ATP5E CENPO TCEB3 SLA-DMA C8B AP2B1 CD3D TNNT1 MED29 ZRSR2 NCBP1 MYH14 SMARCA1 ARID1B RING1 KANSL1 RTF1 SMC1A C11ORF10 PSMD8 MORF4L2 MYO7A SLA-DRB*K07G PMS1 SCN10A AP2A1 HILS1 MOCS1 H3F3A MSL3 CASC3 U2AF1 FANCB VAC14 ITGB4 UBAP1 ACTL6A CB…	COL4A3 APOOL RPS27L RUVBL2 ATP6V1E2 FOS EXOSC10 MRPS6 NDUFV3 H2AFY CACNA1S CPSF7 TLR4 GJB1 GTF2A1 EIF3E B2M CSNK2B CSTF2 PIK3R6 KANSL1L KANSL2 MED20 SNF8 CENPO TCEB3 C8B ATP6V0C SPCS1 AP2B1 VPS28 ZRSR2 NCBP1 MYH14 SMARCA1 PPP4R1 ARID1B KANSL1 RTF1 SMC1A AP4E1 PSMD8 RAD9B MYO7A PMS1 SCN10A AP2A1 RPL36A MSL3 CASC3 GJA9 FANCB FGA ITGB4 RPS19 RDBP UBAP1 ACTL6A CBX3 SLA-DQA1 HIST1H2AD HCFC1 ENO4 SOS2 …	ATP6V1G1 COL4A3 RPL23 APOOL RPS27L RUVBL2 FBXO31 FOS EXOSC10 RAD51B KE2 CIAO1 NDUFV3 RPS27A H1FOO CACNA1S CPSF7 TLR4 GJB1 GTF2A1 EIF3E B2M CSNK2B CSTF2 KCNA1 PIK3R6 KANSL1L KANSL2 MED20 RPL18A ARPC5 ATP5E CENPO VPS37D HIST1H2BK TCEB3 SLA-DMA C8B ATP6V0C SPCS1 AP2B1 CD3D MED29 RPS8 NCBP1 MYH14 SMARCA1 PPP4R1 ARID1B RING1 KANSL1 RTF1 EXOC5 SMC1A AP4E1 C11ORF10 MORF4L2 RAD9B MYO7A SLA-DRB*K07G PMS1 …	ATP6V1G1 COL4A3 RPS27L RAD51B CIAO1 NDUFV3 H1FOO H2AFY CACNA1S CPSF7 TLR4 GJB1 GTF2A1 B2M CSTF2 KANSL1L ATP5E CENPO TCEB3 C8B AP2B1 MED29 ZRSR2 MYH14 SMARCA1 ARID1B RING1 KANSL1 RTF1 SMC1A AP4E1 MYO7A SCN10A AP2A1 HILS1 MOCS1 CASC3 BRF1 FANCB VAC14 ITGB4 RDBP SLA-DQA1 HCFC1 ENO4 SOS2 EPC1 TPCN1 POLA1 UIMC1 ITGB1 PPP1CA CDC40 MTA2 ACTR3B MED14 MRPL13 TRRAP TADA1 MYH11 TIMM22 DCTN1 MU SYNE2 MLL2 CO…	COL4A3 APOOL RPS27L FOS EXOSC10 NDUFV3 CACNA1S CPSF7 TLR4 GJB1 GTF2A1 EIF3E CSTF2 KCNA1 PIK3R6 KANSL1L KANSL2 MED20 RPS16 ATP5E CENPO TCEB3 SLA-DMA C8B SPCS1 AP2B1 CD3D MED29 VPS28 NCBP1 MYH14 SMARCA1 PPP4R1 ARID1B RING1 KANSL1 RTF1 SMC1A AP4E1 C11ORF10 PSMD8 MORF4L2 RAD9B MYO7A SLA-DRB*K07G PMS1 SCN10A AP2A1 HILS1 MOCS1 H3F3A RPL36A MSL3 CASC3 U2AF1 GJA9 FANCB RPL5 VAC14 ITGB4 RPS19 ENO2 UBAP1 A…
GO:0040007	biological_process	growth	EMP3 TGFB2 SP2 PAK7	EMP3	EMP3 PAK7	EMP3 TGFB2 SP2 PAK7	EMP3 SP2 PAK7	PAK7
GO:0040011	biological_process	locomotion	GPR77 SMCP FMNL3 C3AR1 ITGB4 IL8 TPCN1 CCL21 NRP1 ASAP3 PF4 CXCR6 ELMO3 PODXL CCR6 RELN ELMO2 CATSPER4 GAS8 SLC26A8 CXCL16 CXCR7 MMP9 FSCN1 ENPP2 CDC42BPB CCDC88A CCR4 AMICA1 NKX6-1 CATSPER2 SLC9C1 ALX1 ANO6 C11ORF20 CCL22 CATSPER1 CX3CL1 PSTPIP2 CORO1A APC CXCL14 ELMO1 CACNA1I	FMNL3 ITGB4 TPCN1 NRP1 ASAP3 CXCR6 ELMO3 PODXL CCR6 RELN ELMO2 CATSPER4 GAS8 SLC26A8 MMP9 ENPP2 CDC42BPB CCDC88A CCR4 SLC9C1 ANO6 C11ORF20 CCL22 CATSPER1 CX3CL1 PSTPIP2 CORO1A APC CXCL9 ELMO1 CACNA1I	ITGB4 TPCN1 CCL21 NRP1 PF4 CXCR6 ELMO3 PODXL CCR6 RELN ELMO2 GAS8 SLC26A8 CXCR7 ENPP2 CDC42BPB CCDC88A CCR4 AMICA1 CXCL11 ANO6 CCL22 CATSPER1 CX3CL1 PSTPIP2 CORO1A APC ELMO1 CACNA1I	GPR77 SMCP FMNL3 C3AR1 ITGB4 IL8 TPCN1 NRP1 PF4 CXCR6 ELMO3 PODXL CCR6 RELN ELMO2 CATSPER4 GAS8 SLC26A8 CXCL16 CXCR7 MMP9 FSCN1 ENPP2 CDC42BPB CCDC88A CCR4 AMICA1 NKX6-1 CATSPER2 SLC9C1 ALX1 CXCL11 ANO6 C11ORF20 CCL22 CCR10 CATSPER1 CX3CL1 PSTPIP2 APC CXCL14 ELMO1 CACNA1I	GPR77 FMNL3 ITGB4 IL8 TPCN1 NRP1 ASAP3 PF4 ELMO3 PODXL RELN ELMO2 GAS8 SLC26A8 CXCL16 FSCN1 ENPP2 CDC42BPB CCDC88A NKX6-1 CATSPER2 C11ORF20 CCL22 PSTPIP2 CORO1A APC ELMO1 CACNA1I	GPR77 FMNL3 C3AR1 ITGB4 IL8 TPCN1 NRP1 ASAP3 PF4 CXCR6 ELMO3 PODXL RELN ELMO2 CATSPER4 GAS8 SLC26A8 CXCL16 CXCR7 FSCN1 ENPP2 CDC42BPB CCDC88A CCR4 AMICA1 NKX6-1 SLC9C1 CXCL11 ANO6 CCL22 CCR10 PSTPIP2 APC ELMO1 CACNA1I
GO:0043226	cellular_component	organelle	RPL23 RPS27L ACOX2 GMNC WDR74 WASF3 STAT5B NDUFV3 RPS27A H1FOO REST TPX2 MAP7D2 H2AFY APBA1 THRA TP63 PLEKHH1 C11ORF1 DIEXF ERLIN1 CCNF ETV4 SSR4 CH242-32F2.2 ZNF276 RPL18A ARPC5 HNF1A GEMIN6 RPS16 TFAP2A CENPO TCEB3 POLB OTX2 PHF20L1 CCNL1 ADAM19 MED26 BCAP31 PPL CCNO ER ATF4 IRX3 H2AFX ZNF496 NAP1L5 DNTT PPP1R10 L3MBTL3 TCEANC SPO11 HMBOX1 FUCT1 SCG2 NAP1L2 SMC1A C17ORF79 MORF4L2 CCDC41 SP4 HDA…	RPS27L ACOX2 GMNC MRPS6 STAT5B NDUFV3 REST TPX2 MAP7D2 APBA1 THRA PLEKHH1 DIEXF ERLIN1 CCNF ETV4 ZNF276 RPL18A ARPC5 HNF1A GEMIN6 RPS16 TFAP2A CENPO TCEB3 OTX2 PHF20L1 ADAM19 MED26 BCAP31 PPL CCNO ER ATF4 IRX3 ZNF496 WBP2NL DNTT PPP1R10 L3MBTL3 TCEANC FUCT1 SCG2 SMC1A MORF4L2 SP4 HDAC5 NFKB2_TV2 GATA3 CCNE2 MYO7A SFMBT1 KIAA1377 GAS2L3 HILS1 DMRT1 ELOVL7 ABCD1 ESRRB MECP2 MSL3 TBR1 HEXIM2 CNOT2 S…	RPS27L ACOX2 GMNC MRPS6 WDR74 STAT5B NDUFV3 REST TPX2 MAP7D2 H2AFY APBA1 TP63 PLEKHH1 DIEXF ERLIN1 CCNF ETV4 SSR4 CH242-32F2.2 ZNF276 HNF1A GEMIN6 TFAP2A CENPO TCEB3 POLB OTX2 PHF20L1 CCNL1 ADAM19 MED26 BCAP31 PPL ER ATF4 MITF ZNF496 WBP2NL DNTT PPP1R10 TCEANC SPO11 HMBOX1 FUCT1 NAP1L2 SMC1A C17ORF79 CCDC41 SP4 NFKB2_TV2 GATA3 CCNE2 MYO7A SFMBT1 KIAA1377 IRX6 ABCD1 RPL36A MECP2 KPNA3 MSL3 TBR1 HE…	RPL23 RPS27L ACOX2 GMNC WDR74 STAT5B NDUFV3 RPS27A H1FOO REST TPX2 MAP7D2 APBA1 THRA TP63 PLEKHH1 C11ORF1 DIEXF ERLIN1 CCNF ETV4 SSR4 CH242-32F2.2 ZNF276 RPL18A ARPC5 HNF1A GEMIN6 TFAP2A CENPO TCEB3 POLB OTX2 PHF20L1 CCNL1 ADAM19 MED26 BCAP31 PPL CCNO ER ATF4 MITF ZNF496 WBP2NL RPS8 NAP1L5 DNTT PPP1R10 L3MBTL3 TCEANC SPO11 HMBOX1 FUCT1 SCG2 NAP1L2 SMC1A C17ORF79 MORF4L2 CCDC41 SP4 HDAC5 NFKB2_TV2…	RPS27L ACOX2 GMNC WASF3 STAT5B NDUFV3 H1FOO REST TPX2 H2AFY APBA1 TP63 PLEKHH1 C11ORF1 DIEXF ERLIN1 CCNF CH242-32F2.2 ZNF276 HNF1A GEMIN6 TFAP2A CENPO TCEB3 OTX2 PHF20L1 CCNL1 ADAM19 MED26 PPL CCNO ER ZNF496 DNTT PPP1R10 L3MBTL3 HMBOX1 FUCT1 SCG2 SMC1A CCDC41 SP4 HDAC5 NFKB2_TV2 GATA3 MYO7A SFMBT1 KIAA1377 GAS2L3 HILS1 ELOVL7 MECP2 NXF1 TBR1 CNOT2 SCML2 ZNF711 ERLIN2 IK VDR XRCC1 CSPP1 PLK4 PICAL…	RPS27L ACOX2 GMNC STAT5B NDUFV3 REST MAP7D2 APBA1 PLEKHH1 DIEXF CCNF ETV4 SSR4 HNF1A GEMIN6 RPS16 TFAP2A CENPO TCEB3 POLB PHF20L1 CCNL1 ADAM19 MED26 BCAP31 PPL CCNO ER ATF4 ZNF496 WBP2NL DNTT PPP1R10 SPO11 HMBOX1 FUCT1 NAP1L2 SMC1A MORF4L2 CCDC41 SP4 HDAC5 NFKB2_TV2 GATA3 CCNE2 MYO7A SFMBT1 KIAA1377 GAS2L3 HILS1 ELOVL7 IRX6 ABCD1 ESRRB RPL36A MECP2 KPNA3 MSL3 TBR1 RPL5 HEXIM2 CNOT2 RPS19 SCML2 ZN…
GO:0044421	cellular_component	extracellular region part	SOGA2 MMP15 MMP20 MMP11 THBS1 SERPINC1 SERPINA1 C5 MYOC IL-1BETA CHI3L1 SERPINE3 FGA CCL5 SERPINA11 SERPINB9 MMP13 IL1A CD109 MMP2 GC PN-1 MMP14 MMP25 IL21 SERPINI1 SERPINA5 SERPINB7 AFM GDF9B COL15A1 AGT FBLN5 SERPINA3-3 FGG LGALS7 SERPINI2 SERPINA12 SERPINA7 LBP MMP8 A2M SERPIND1 SERPINA3-2 SERPINB2 SERPINA6 MMP1 CHI3L2 MMP9 SERPING1 EFEMP2 FGB MMP19 AFP ALB SOGA1 MMP16 UABP-2 COL12A1 IL34 CART…	SOGA2 MMP15 MMP20 MMP11 THBS1 SERPINA1 C5 MYOC IL-1BETA CHI3L1 SERPINE3 CCL5 SERPINB9 MMP13 IL1A CD109 MMP2 HMSD PN-1 MMP14 MMP25 IL21 SERPINI1 SERPINA5 SERPINB7 AFM AGT FBLN5 FGG LGALS7 SERPINI2 SERPINA12 LBP A2M SERPIND1 SERPINA6 MMP1 CHI3L2 MMP9 SERPING1 EFEMP2 MMP19 ALB SOGA1 SERPINH1 MMP16 COL12A1 VWA2 SERPINB5 CPAMD8 ANGPTL4 KL MMP10 SERPINB8 MFAP2 MMP17 MMP23B SERPINB10 SERPINF1 CCL22 SERP…	SOGA2 MMP15 MMP20 MMP11 THBS1 SERPINC1 C5 MYOC CHI3L1 FGA CCL5 SERPINA11 SERPINB9 CD109 MMP14 MMP25 IL21 SERPINI1 SERPINA5 SERPINB7 AFM COL15A1 AGT FBLN5 FGG SERPINI2 SERPINA12 SERPINA7 LBP MMP8 A2M SERPIND1 SERPINB2 MMP1 EFEMP2 FGB ALB SOGA1 MMP16 UABP-2 COL12A1 IL34 CARTPT VWA2 SERPINB5 CPAMD8 ANGPTL4 KL SERPINB8 MFAP2 SERPINB10 CCL22 SERPINE1 C4 A2ML1 MMP12 SERPINF2 IL18 IL1B ECM1	SOGA2 MMP15 MMP27 MMP20 MMP11 THBS1 SERPINA1 C5 MYOC CHI3L1 SERPINE3 FGA CCL5 SERPINA11 SERPINB9 MMP13 IL1A CD109 MMP2 HMSD GC PN-1 MMP14 MMP25 IL21 SERPINI1 SERPINA5 SERPINB7 AFM MFAP5 COL15A1 AGT FBLN5 SERPINA3-3 FGG LGALS7 SERPINA12 SERPINA7 LBP MMP8 A2M SERPIND1 SERPINA3-2 SERPINA6 MMP1 CHI3L2 MMP9 SERPING1 EFEMP2 FGB MMP19 AFP ALB SOGA1 MMP16 UABP-2 COL12A1 IL34 VWA2 SERPINB5 CPAMD8 ANGPTL4 …	SOGA2 MMP15 MMP20 MMP11 THBS1 SERPINC1 SERPINA1 C5 CHI3L1 CCL5 SERPINB9 CD109 MMP2 PN-1 MMP14 MMP25 IL21 SERPINI1 SERPINA5 AFM GDF9B COL15A1 AGT FBLN5 SERPINA3-3 SERPINA7 LBP A2M SERPIND1 SERPINA3-2 SERPINB2 MMP1 CHI3L2 EFEMP2 AFP SOGA1 MMP16 UABP-2 COL12A1 CARTPT VWA2 SERPINB5 CPAMD8 KL MMP7 CCL22 SERPINE1 C4 PCOLCE IL18 SERPINB1 IL1B NDP ECM1	SOGA2 MMP15 MMP20 MMP11 THBS1 SERPINC1 SERPINA1 C5 CHI3L1 SERPINE3 CCL5 SERPINA11 SERPINB9 IL1A CD109 MMP2 GC PN-1 MMP14 MMP25 IL21 SERPINI1 SERPINA5 AFM COL15A1 AGT FBLN5 SERPINA3-3 FGG SOST SERPINA7 A2M SERPIND1 SERPINA3-2 SERPINB2 SERPINA6 MMP1 CHI3L2 EFEMP2 FGB MMP19 ALB SOGA1 MMP16 COL12A1 CARTPT VWA2 SERPINB5 CPAMD8 ANGPTL4 KL MMP10 SERPINB8 MFAP2 MMP17 MMP23B SERPINF1 MMP7 CCL22 C4 A2ML1 M…
GO:0044422	cellular_component	organelle part	ATP6V1G1 APOOL RUVBL2 KRT85 EXOSC10 RAD51B WDR74 NDUFV3 H1FOO TPX2 H2AFY CPSF7 COX5A GTF2A1 KRT4 LMNA CSTF2 KANSL1L KANSL2 MED20 ARPC5 SYCE1 SNF8 ATP5E CENPO VPS37D HIST1H2BK TCEB3 ATP9B MOSPD3 NES SPCS1 SCAP H2AFX TUBB4B TNNT1 MED29 VPS28 ZRSR2 SYNM MYH14 SMARCA1 LEMD3 ARID1B RING1 KANSL1 RTF1 SMC1A SLC25A14 C11ORF10 MAP1A MORF4L2 CCDC41 RAD9B MYO7A STIM1 CLASP1 KIAA1377 KRT15 HILS1 TIMM13 ABCD1…	ATP6V1G1 APOOL RUVBL2 KRT85 EXOSC10 NDUFV3 TPX2 CPSF7 GTF2A1 LMNA CSTF2 PIGX KANSL1L KANSL2 ARPC5 SYCE1 ATP5E CENPO TCEB3 ATP9B NES SCAP TUBB4B TNNT1 MED29 ZRSR2 SYNM MYH14 SMARCA1 LEMD3 ARID1B RING1 KANSL1 RTF1 SMC1A SLC25A14 C11ORF10 MAP1A MORF4L2 MYO7A STIM1 CLASP1 KIAA1377 KRT15 HILS1 ABCD1 H3F3A MSL3 CASC3 U2AF1 FANCB RRBP1 CHPF VAC14 TIMM8A UBAP1 ACTL6A CBX3 KRT14 CSPP1 HCFC1 PLK4 TUBB6 ATA…	APOOL RUVBL2 EXOSC10 WDR74 NDUFV3 TPX2 H2AFY CPSF7 GTF2A1 KRT4 LMNA CSTF2 PIGX KANSL1L KANSL2 MED20 SNF8 CENPO TCEB3 ATP9B MOSPD3 NES SPCS1 SCAP TUBB4B VPS28 ZRSR2 SYNM MYH14 SMARCA1 LEMD3 ARID1B KANSL1 RTF1 SMC1A MAP1A CCDC41 RAD9B MYO7A STIM1 CLASP1 KIAA1377 KRT15 ABCD1 MSL3 CASC3 PIGN FANCB RRBP1 CHPF TIMM8A RDBP UBAP1 ACTL6A CBX3 KRT14 HIST1H2AD CSPP1 HCFC1 PLK4 TUBB6 ATAT1 SOS2 EPC1 CENPJ PO…	ATP6V1G1 APOOL RUVBL2 KRT85 EXOSC10 RAD51B WDR74 NDUFV3 H1FOO TPX2 CPSF7 COX5A GTF2A1 KRT4 LMNA CSTF2 PIGX KANSL1L KANSL2 MED20 ARPC5 SYCE1 ATP5E CENPO VPS37D HIST1H2BK TCEB3 ATP9B MOSPD3 NES SPCS1 SCAP TUBB4B MED29 SYNM MYH14 SMARCA1 LEMD3 ARID1B RING1 KANSL1 RTF1 SMC1A SLC25A14 C11ORF10 MAP1A MORF4L2 CCDC41 RAD9B MYO7A STIM1 CLASP1 KIAA1377 HILS1 TIMM13 ABCD1 H3F3A MSL3 CASC3 U2AF1 BRF1 PIGN FA…	ATP6V1G1 RAD51B NDUFV3 H1FOO TPX2 H2AFY CPSF7 COX5A GTF2A1 LMNA CSTF2 KANSL1L ATP5E CENPO TCEB3 MOSPD3 NES SCAP MED29 ZRSR2 SYNM MYH14 SMARCA1 LEMD3 ARID1B RING1 KANSL1 RTF1 SMC1A MAP1A CCDC41 MYO7A STIM1 CLASP1 KIAA1377 HILS1 CASC3 BRF1 FANCB RRBP1 CHPF VAC14 TIMM8A RDBP KRT14 CSPP1 HCFC1 PLK4 ATAT1 SOS2 EPC1 POLA1 UIMC1 ZW10 CDC40 MTA2 ACTR3B GNL2 MED14 ORMDL2 TRRAP TADA1 MYH11 TIMM22 DCTN1 SYN…	APOOL KRT85 EXOSC10 NDUFV3 CPSF7 GTF2A1 LMNA CSTF2 PIGX KANSL1L KANSL2 MED20 ATP5E KRTAP3-1 CENPO TCEB3 MOSPD3 SPCS1 SCAP MED29 VPS28 SYNM MYH14 SMARCA1 LEMD3 ARID1B RING1 KANSL1 RTF1 SMC1A SLC25A14 C11ORF10 MAP1A MORF4L2 CCDC41 RAD9B MYO7A STIM1 CLASP1 KIAA1377 HILS1 ABCD1 H3F3A MSL3 CASC3 U2AF1 PIGN FANCB CHPF VAC14 UBAP1 ACTL6A KRT14 CSPP1 HCFC1 ATAT1 EPC1 CENPJ POLA1 TMEM79 NUP43 UIMC1 CDC40 …
GO:0044425	cellular_component	membrane part	ATP6V1G1 SLC8A2 APOOL IFI27L2 CLDN25 PAQR8 NKG7 MMP15 OR6C3 TMC3 CLDN22 ATP11C RHBDL2 OR4D9 SLC2A12 CCBP2 NDUFV3 GPM6B CD4 GPR77 GABRR2 TPO CACNA1S VAMP7 TLR4 CCR2 CHRNA1 GJB1 CU468857.1 STOM AAR2B RHBDF1 GALR1 RAMP2 B2M PTGER1 GPR50 IFITM1 CERS5 TMEM9 CCRL1 GPR155 SSR4 NPY1R KCNA1 RHBDD3 PIK3R6 NHE-2 CD151 PLP1 ATP6AP2 GPR161 SNF8 OR12D3 GPR15 ATP5E TMEM8A XKRX VPS37D ADORA3 GRM1 GABBR1 ATP9B SL…	ATP6V1G1 SLC8A2 APOOL PAQR8 NKG7 MMP15 TMC3 CLDN22 ATP11C RHBDL2 SLC2A12 CCBP2 NDUFV3 GPM6B CD4 GABRR2 TPO CACNA1S VAMP7 TLR4 CCR2 GJB1 CU468857.1 STOM RHBDF1 GPR50 TMEM9 CCRL1 GPR155 KCNA1 PIGX RHBDD3 PIK3R6 NHE-2 CD151 PLP1 ATP6AP2 OR12D3 GPR15 ATP5E TMEM8A XKRX ADORA3 OR7G1 GABBR1 ATP9B SLA-DMA ADAM19 C8B LPAR4 BCAP31 TMC1 AP2B1 SCAP CD3D ATP2C1 UNC5D GRM3 ADRA1D MPV17L2 SLC9C2 LEMD3 SLC12A7 O…	SLC8A2 APOOL ATP6V1E2 PAQR8 NKG7 MMP15 OR6C3 TMC3 ATP11C RHBDL2 NDUFV3 GPM6B CD4 GABRR2 CACNA1S VAMP7 TLR4 CCR2 CHRNA1 GJB1 AAR2B RHBDF1 B2M GPR50 TMEM9 CCRL1 GPR155 SSR4 NPY1R PIGX PIK3R6 PLP1 ATP6AP2 GPR161 SNF8 TMEM8A XKRX ADORA3 GRM1 GABBR1 ATP9B ADAM19 C8B MOSPD3 LPAR4 OR6Q1 ATP6V0C BCAP31 TMC1 SPCS1 AP2B1 SCAP ATP2C1 UNC5D GRM3 VPS28 ADRA1D MPV17L2 SLC9C2 LEMD3 SLC12A7 ADRA1B CLDN7 AP4E1 XK…	ATP6V1G1 SLC8A2 APOOL PAQR8 NKG7 MMP15 OR6C3 TMC3 CLDN22 ATP11C RHBDL2 OR4D9 SLC2A12 CCBP2 NDUFV3 GPM6B CD4 GPR77 GABRR2 TPO CACNA1S VAMP7 TLR4 CCR2 GJB1 CU468857.1 STOM AAR2B RHBDF1 GALR1 RAMP2 B2M PTGER1 GPR50 IFITM1 CERS5 TMEM9 CLDN5 GPR155 SSR4 NPY1R KCNA1 PIGX RHBDD3 PIK3R6 NHE-2 CD151 PLP1 ATP6AP2 GPR161 OR12D3 GPR15 ATP5E TMEM8A XKRX VPS37D ADORA3 GRM1 OR7G1 GABBR1 ATP9B SLA-DMA ADAM19 C8B…	ATP6V1G1 SLC8A2 IFI27L2 PAQR8 NKG7 MMP15 OR6C3 TMC3 CLDN22 ATP11C RHBDL2 SLC2A12 CCBP2 NDUFV3 CD4 GPR77 CACNA1S VAMP7 TLR4 CCR2 CHRNA1 GJB1 CU468857.1 STOM GALR1 RAMP2 B2M GPR155 NPY1R NHE-2 PLP1 ATP6AP2 GPR161 ATP5E XKRX ADORA3 GRM1 GABBR1 ADAM19 C8B MOSPD3 LPAR4 TMC1 AP2B1 SCAP ATP2C1 UNC5D SLC9C2 LEMD3 SLC12A7 OR6C65 OR1I1 ADRA1B AP4E1 AGTR2 TSPAN6 OR10K2 P2RX2 STIM1 SCN10A ABCC8 KDR AP2A1 LPA…	SLC8A2 APOOL PAQR8 MMP15 TMC3 CLDN22 ATP11C RHBDL2 OR4D9 SLC2A12 NDUFV3 GPM6B CD4 GPR77 GABRR2 TPO CACNA1S VAMP7 TLR4 CCR2 CHRNA1 GJB1 STOM AAR2B RHBDF1 GALR1 RAMP2 PTGER1 GPR50 IFITM1 TMEM9 GPR155 SSR4 NPY1R KCNA1 PIGX RHBDD3 PIK3R6 NHE-2 CD151 PLP1 ATP6AP2 GPR161 GPR15 ATP5E TMEM8A XKRX ADORA3 GRM1 GABBR1 SLA-DMA ADAM19 C8B MOSPD3 LPAR4 BCAP31 TMC1 SPCS1 AP2B1 SCAP CD3D ATP2C1 UNC5D VPS28 ADRA1…
GO:0044456	cellular_component	synapse part	APBA1 ERC1 PPFIA3 RIMS1 BSN APBA2 PCLO SYN1 SYPL2 SYP SYT2 ERC2 RIMS2 SEPT5 RIMS4 GLRB SYNPR SYT1 SYN3	APBA1 ERC1 PPFIA3 RIMS1 BSN PCLO SYN1 SYPL2 SYP SYT2 ERC2 RIMS2 SEPT5 RIMS4 GLRB SYNPR SYT1	APBA1 ERC1 PPFIA3 RIMS1 BSN PCLO SYN1 SYPL2 SYT2 ERC2 RIMS2 SEPT5 RIMS4 GLRB SYNPR SYT1	APBA1 ERC1 PPFIA3 RIMS1 BSN APBA2 PCLO SYN1 SYPL2 SYP SYT2 RIMS2 SEPT5 RIMS4 GLRB SYNPR SYT1 SYN3	APBA1 ERC1 PPFIA3 RIMS1 BSN PCLO SYN1 SYP SYT2 RIMS2 SEPT5 RIMS4 GLRB SYT1	APBA1 ERC1 RIMS1 BSN APBA2 PCLO SYN1 SYP SYT2 RIMS2 SEPT5 RIMS4 GLRB SYNPR SYT1
GO:0044464	cellular_component	cell part	ATG5 ATP6V1G1 RPL23 APOOL RPS27L TRIM55 ZNF529 RUVBL2 FBXO31 KRT85 SH3GL2 ROBO3 ZNF630 FOS ZNF124 ACOX2 GMNC EXOSC10 SH3GL3 RAD51B MMP15 TMC3 ZNF333 ZNF77 CIAO1 WDR74 WASF3 TRIM27 STAT5B CCBP2 NDUFV3 RPS27A H1FOO REST TPX2 CNKSR2 MAP7D2 H2AFY CACNA1S CPSF7 APBA1 COX5A THRA GJB1 GTF2A1 TP63 EIF3E PLEKHH1 STOM C11ORF1 DIEXF KRT4 LMNA ERLIN1 B2M CCNF CSNK2B ETV4 CSTF2 SSR4 KCNA1 KANSL1L CH242-32F2.2…	ATG5 ATP6V1G1 APOOL RPS27L TRIM55 ZNF529 RUVBL2 FBXO31 KRT85 SH3GL2 ROBO3 ZNF630 ZNF124 ACOX2 GMNC EXOSC10 MMP15 TMC3 ZNF333 MRPS6 ZNF77 TRIM27 STAT5B CCBP2 NDUFV3 REST TPX2 CNKSR2 MAP7D2 CACNA1S CPSF7 APBA1 THRA GJB1 GTF2A1 EIF3E PLEKHH1 STOM DIEXF LMNA ERLIN1 CCNF CSNK2B ETV4 CSTF2 KCNA1 PIGX KANSL1L ZNF276 KANSL2 RPL18A ARPC5 HNF1A SYCE1 GEMIN6 RPS16 TRIM66 TFAP2A ATP5E CENPO NT5C1B PADI1 ZFP1…	ATG5 APOOL RPS27L TRIM55 RUVBL2 SH3GL2 ROBO3 ZNF630 FOS ACOX2 GMNC EXOSC10 SH3GL3 MMP15 TMC3 ZNF333 MRPS6 ZNF77 WDR74 TRIM27 STAT5B NDUFV3 REST TPX2 CNKSR2 MAP7D2 H2AFY CACNA1S CPSF7 APBA1 GJB1 GTF2A1 TP63 EIF3E PLEKHH1 DIEXF KRT4 LMNA ERLIN1 B2M CCNF CSNK2B ETV4 CSTF2 SSR4 PIGX KANSL1L CH242-32F2.2 ZNF276 KANSL2 MED20 HNF1A GEMIN6 SNF8 TRIM66 TFAP2A CENPO PADI1 TCEB3 POLB OTX2 ERC1 SMAD5 PHF20L1…	ATG5 ATP6V1G1 RPL23 APOOL RPS27L TRIM55 ZNF529 RUVBL2 FBXO31 KRT85 SH3GL2 ROBO3 ZNF630 FOS ZNF124 ACOX2 GMNC EXOSC10 SH3GL3 RAD51B MMP15 TMC3 ZNF333 ZNF77 CIAO1 WDR74 TRIM27 STAT5B CCBP2 NDUFV3 RPS27A H1FOO REST TPX2 CNKSR2 MAP7D2 CACNA1S CPSF7 APBA1 COX5A THRA GJB1 GTF2A1 TP63 EIF3E PLEKHH1 STOM C11ORF1 DIEXF KRT4 LMNA ERLIN1 B2M CCNF CSNK2B ETV4 CSTF2 SSR4 KCNA1 PIGX KANSL1L CH242-32F2.2 ZNF276…	ATP6V1G1 RPS27L TRIM55 ROBO3 ZNF124 ACOX2 GMNC RAD51B MMP15 TMC3 ZNF333 ZNF77 CIAO1 WASF3 TRIM27 STAT5B CCBP2 NDUFV3 H1FOO REST TPX2 CNKSR2 H2AFY CACNA1S CPSF7 APBA1 COX5A GJB1 GTF2A1 TP63 PLEKHH1 STOM C11ORF1 DIEXF LMNA ERLIN1 B2M CCNF CSTF2 KANSL1L CH242-32F2.2 ZNF276 HNF1A GEMIN6 TRIM66 TFAP2A ATP5E CENPO ZFP112 TCEB3 OTX2 ERC1 SMAD5 PHF20L1 CCNL1 ARHGEF12 ADAM19 C8B MOSPD3 MED26 NES TMC1 PPL …	ATG5 APOOL RPS27L TRIM55 ZNF529 KRT85 SH3GL2 ROBO3 ZNF630 FOS ZNF124 ACOX2 GMNC EXOSC10 MMP15 TMC3 ZNF333 ZNF77 TRIM27 STAT5B NDUFV3 REST CNKSR2 MAP7D2 CACNA1S CPSF7 APBA1 GJB1 GTF2A1 EIF3E PLEKHH1 STOM DIEXF LMNA CCNF ETV4 CSTF2 SSR4 KCNA1 PIGX KANSL1L KANSL2 MED20 HNF1A GEMIN6 RPS16 TRIM66 TFAP2A ATP5E KRTAP3-1 CENPO ZFP112 TCEB3 POLB ERC1 SMAD5 PHF20L1 CCNL1 SLA-DMA ARHGEF12 ADAM19 C8B MOSPD3 …
GO:0044699	biological_process	single-organism process	ATP6V1G1 SLC8A2 ATP5O APOA4 ALOX5 CEP192 APOOL ADCY3 ROBO3 PDZD8 SOHLH1 NDUFS2 PIK3CB ACOX2 PLIN4 CTPS2 MAGED1 ATP11C NDOR1 WASF3 CYP4A24 SUCLG2 TMEM55A TCN1 MAP7D2 NRG1 TPO SH3RF1 PFN2 OCRL PHKA2 NAV3 TLR4 APBA1 HK2 GJB1 MT-CO3 TP63 PIP5K1C MMP11 CYP24A1 CH242-32F2.2 SMCP INPPL1 DCAKD ARPC5 HNF1A ADO SNF8 SCD C2ORF49 ATP5E XIRP1 NT5C1B CYP21 PADI1 GPX5 DAPK1 OTX2 GLRX MAOA ATP9B GUCY1A3 MCU ATP6…	ATP6V1G1 SLC8A2 ATP5O APOA4 ALOX5 CEP192 APOOL ADCY3 ROBO3 PDZD8 SOHLH1 NDUFS2 PIK3CB ACOX2 PLIN4 CTPS2 MAGED1 ATP11C NDOR1 CYP4A24 SUCLG2 TCN1 MAP7D2 NRG1 TPO SH3RF1 OCRL PHKA2 NAV3 TLR4 APBA1 HK2 GJB1 PIP5K1C MMP11 CYP24A1 PIGX INPPL1 DCAKD ARPC5 HNF1A SCD ATP5E XIRP1 NT5C1B CYP21 PADI1 GPX5 DAPK1 OTX2 MAOA ATP9B GUCY1A3 CYTB OGDHL SCAP TUBB4B WBP2NL FMO2 SYNM KIF25 FMNL3 LEMD3 SLC12A7 MT-ND1 F…	SLC8A2 APOA4 ALOX5 CEP192 APOOL ATP6V1E2 ADCY3 ROBO3 PDZD8 SOHLH1 NDUFS2 PIK3CB ACOX2 PLIN4 CTPS2 ATP11C NDOR1 CYP4A24 SUCLG2 TMEM55A MAP7D2 NRG1 OCRL PHKA2 TLR4 APBA1 HK2 GJB1 MT-CO3 TP63 MMP11 FUT9 PIGX CH242-32F2.2 INPPL1 DCAKD HNF1A SNF8 SCD XIRP1 PADI1 GPX5 DAPK1 OTX2 MAOA ATP9B GUCY1A3 MCU ATP6V0C SP-C CYTB OGDHL SCAP TUBB4B WBP2NL FMO2 SYNM KIF25 LEMD3 SLC12A7 PITPNM1 LMOD3 FUCT1 MAP1A CCD…	ATP6V1G1 SLC8A2 APOA4 ALOX5 CEP192 APOOL ADCY3 ROBO3 PDZD8 SOHLH1 NDUFS2 PIK3CB ACOX2 PLIN4 CTPS2 MAGED1 ATP11C NDOR1 CYP4A24 SUCLG2 TMEM55A MAP7D2 NRG1 TPO SH3RF1 OCRL PHKA2 NAV3 TLR4 APBA1 HK2 GJB1 TP63 PIP5K1C MMP11 CYP24A1 FUT9 PIGX CH242-32F2.2 SMCP INPPL1 DCAKD ARPC5 HNF1A SCD ATP5E XIRP1 CYP21 PADI1 GPX5 DAPK1 OTX2 ATP9B GUCY1A3 MCU ATP6V0C CYTB OGDHL SCAP TUBB4B WBP2NL FMO2 SYNM KIF25 FMN…	ATP6V1G1 SLC8A2 CEP192 ADCY3 ROBO3 PDZD8 NDUFS2 PIK3CB ACOX2 PLIN4 MAGED1 ATP11C WASF3 TCN1 NRG1 OCRL PHKA2 NAV3 TLR4 APBA1 GJB1 TP63 MMP11 CYP24A1 CH242-32F2.2 INPPL1 DCAKD HNF1A SCD ATP5E XIRP1 GPX5 OTX2 MAOA GUCY1A3 CYTB OGDHL SCAP FMO2 SYNM FMNL3 LEMD3 SLC12A7 PITPNM1 LMOD3 FUCT1 C1ORF172 MAP1A CCDC41 TSGA10 DUOX1 PLCB3 CAP2 SPACA3 PYROXD1 TMX2 DUOX2 KIF13A OC90 KIAA1377 GAS2L3 LIPE UEVLD LGA…	SLC8A2 APOA4 ALOX5 CEP192 APOOL ADCY3 ROBO3 PDZD8 SOHLH1 NDUFS2 ACOX2 PLIN4 MAGED1 ATP11C NDOR1 CYP4A24 SUCLG2 MAP7D2 NRG1 TPO SH3RF1 PFN2 OCRL PHKA2 TLR4 APBA1 HK2 GJB1 MMP11 CYP24A1 PIGX INPPL1 DCAKD HNF1A SCD ATP5E XIRP1 CYP21 GPX5 DAPK1 GLRX MAOA GUCY1A3 MCU SP-C OGDHL SCAP WBP2NL FMO2 SYNM FMNL3 LEMD3 FAM213A JMY PITPNM1 SPIN1 HSD3B1 ATGL FUCT1 C1ORF172 PARVB C11ORF10 MAP1A CCDC41 TSGA10 GAR…
GO:0044848	biological_process	biological phase	SYCE1 SYCE1L	SYCE1 SYCE1L	.	SYCE1 SYCE1L	.	.
GO:0045182	molecular_function	translation regulator activity	CPEB3 CPEB2 CPEB4 DAZL IREB2 CPEB1	CPEB3 CPEB2 CPEB4 IREB2 CPEB1	CPEB3 CPEB2 IREB2 CPEB1	CPEB3 CPEB2 CPEB4 DAZL IREB2 CPEB1	CPEB3 DAZL IREB2	CPEB2 CPEB4 DAZL IREB2 CPEB1
GO:0045202	cellular_component	synapse	NLGN4X BSN PCLO DLGAP1 NLGN1 NLGN3 NLGN2 PVRL1	NLGN4X BSN PCLO DLGAP1 NLGN1 NLGN3 NLGN2	NLGN4X BSN PCLO DLGAP1 NLGN1 NLGN3	NLGN4X BSN PCLO DLGAP1 NLGN1 NLGN3 NLGN2 PVRL1	NLGN4X BSN PCLO DLGAP1 NLGN1 NLGN3	NLGN4X BSN PCLO DLGAP1 NLGN1 NLGN3 NLGN2 PVRL1
GO:0048511	biological_process	rhythmic process	MAGED1 PER3 ENOX2 GDF9B NFIL3 CRX HCRTR2 C1ORF51 ENOX1	MAGED1 PER3 ENOX2 NFIL3 ENOX1	PER3 ENOX2 NFIL3 C1ORF51 ENOX1	MAGED1 PER3 ENOX2 NFIL3 HCRTR2 ENOX1	MAGED1 PER3 ENOX2 GDF9B NFIL3 CRX C1ORF51 ENOX1	MAGED1 PER3 ENOX2 NFIL3
GO:0050896	biological_process	response to stimulus	FBXO31 IFNA1 RAD51B IL12A CCBP2 CD4 GPR77 TPO TLR4 B2M IFITM1 THBS1 TFEB ATRIP GNAS GPX5 POLB CREB3L2 SLA-DMA IL7 C8B SCAP PELP1 BPIFA1 CCL16 IFIT3 IL-1BETA IL28A SMC1A CD36 DUOX1 LIG4 RAD9B DUOX2 P2RX2 PMS1 PRRT1 SLA-5 NPG3 CCL2 CCL5 CH242-358M12.8 VTN IL8 SLA-DQA1 XRCC1 PIDD TLR6 PIF1 SDC1 STATH IRAK1BP1 POLA1 WDR76 GIP FYB UIMC1 POLK LYZ LEAP2 TLR7 TNF IL1A CCL27 TLR8 AHR C7 F13A1 CCL21 C17ORF…	FBXO31 IL12A CCBP2 CD4 TPO TLR4 THBS1 TFEB ATRIP IL2 GNAS GPX5 CREB3L2 SLA-DMA IL7 C8B SCAP PELP1 BPIFA1 IL-1BETA SMC1A CD36 TMP-SLA-2 DUOX1 LIG4 DUOX2 P2RX2 SLA-DRB*K07G PMS1 PRRT1 SLA-5 NPG3 CCL2 CCL5 VTN SLA-DQA1 XRCC1 PIDD TLR6 SDC1 STATH IRAK1BP1 POLA1 FYB UIMC1 POLK LYZ LEAP2 TLR7 TNF IL1A CCL27 AHR C7 F13A1 C17ORF70 TLR9 MLH3 CXCL2 P2X7R MMP25 FEN1 TFE3 CXCL12 GPR180 GTF2H1 TRAF3_TV1 FASLG…	CD4 TLR4 B2M THBS1 TFEB GNAS GPX5 POLB C8B SCAP IFIT3 SMC1A DUOX1 LIG4 RAD9B DUOX2 P2RX2 PMS1 IFN-DELTA-3 PRRT1 SLA-5 CCL5 VTN SLA-DQA1 PIDD TLR6 IFN-ALPHAOMEGA SDC1 IRAK1BP1 POLA1 WDR76 FYB UIMC1 POLK LYZ TLR7 CCL27 TLR8 AHR C7 F13A1 CCL21 TLR9 MLH3 CXCL2 RAD51AP1 P2X7R MMP25 FEN1 CXCL12 GPR180 GTF2H1 TRAF3_TV1 FASLG IL21 GADD45G ZFYVE26 CREB3L4 IFN-DELTA-10 LPO CTLA4 REV1 KLHL6 HNRNPUL1 PF4 TLR…	FBXO31 IFNA1 RAD51B IFN-ALPHA-17 IFN-ALPHA-13 IL12A CCBP2 CD4 GPR77 TPO TLR4 B2M IFITM1 THBS1 TFEB ATRIP IL2 GNAS GPX5 POLB CREB3L2 SLA-DMA IL7 C8B SCAP PELP1 IFIT3 SMC1A CD36 TMP-SLA-2 DUOX1 LIG4 RAD9B DUOX2 P2RX2 SLA-DRB*K07G PMS1 PRRT1 SLA-5 NPG3 CCL2 CCL5 CH242-358M12.8 VTN IL8 SLA-DQA1 XRCC1 PIDD TLR6 PIF1 IFN-ALPHAOMEGA SDC1 IFN-ALPHA-16 IRAK1BP1 POLA1 WDR76 GIP FYB UIMC1 POLK IFN-DELTA-9 L…	IFNA1 RAD51B IL12A CCBP2 CD4 GPR77 TLR4 B2M THBS1 TFEB ATRIP GNAS GPX5 IL7 C8B SCAP CCL16 IFIT3 SMC1A CD36 DUOX1 LIG4 DUOX2 P2RX2 CCL5 VTN IL8 SLA-DQA1 XRCC1 PIDD TLR6 POLA1 FYB UIMC1 POLK LYZ LEAP2 TLR7 TNF CCL27 C7 F13A1 RAD51AP1 P2X7R MMP25 CXCL12 GPR180 GTF2H1 TRAF3_TV1 IL21 ZFYVE26 APEX1 REV1 KLHL6 XRCC2 HNRNPUL1 PF4 TLR2 MBL1 ATF6B IFIT2 ERCC1 IFN-OMEGA-5 INSRR TNFRSF4 MPG IFN-OMEGA-4 DPYSL…	CD4 GPR77 TPO TLR4 IFITM1 THBS1 TFEB ATRIP IL2 GNAS GPX5 POLB CREB3L2 SLA-DMA C8B SCAP PELP1 BPIFA1 IFIT3 SMC1A CD36 TMP-SLA-2 DUOX1 RAD9B DUOX2 SLA-DRB*K07G PMS1 SLA-5 CCL2 CCL5 VTN IL8 SLA-DQA1 XRCC1 PIDD PIF1 SDC1 POLA1 WDR76 FYB UIMC1 POLK LYZ TLR7 TNF IL1A TLR8 AHR F13A1 DEFB110 C17ORF70 TLR9 MLH3 CXCL2 P2X7R MMP25 FEN1 CXCL12 GPR180 GTF2H1 TRAF3_TV1 FASLG IL21 GADD45G ZFYVE26 APEX1 CREB3L4 …
GO:0051179	biological_process	localization	ATP6V1G1 SLC8A2 ATP5O APOA4 CEP192 SH3GL2 SLC41A2 ASIC1 PDZD8 PLIN4 SH3GL3 ATP11C FXYD4 SLC2A12 ASIC3 TCN1 GABRR2 CACNA1S VAMP7 STX7 CHRNA1 RAMP2 GPR155 HCN3 KCNA1 NHE-2 HNF1A PANX1 SNF8 ZIP4 ATP5E VPS37D KCNH3 ATP9B ATP6V0C BCAP31 FXYD5 AP2B1 ATP2C1 VPS28 NCBP1 CHMP4B SLC9C2 SLC12A7 PITPNM1 KCNMA1 FUCT1 EXOC5 AP4E1 SLC25A14 SLC5A3 XPO1 P2RX2 VPS39 KIF13A SCN10A OC90 VAMP2 ABCC8 AP2A1 UEVLD PLA2G…	ATP6V1G1 SLC8A2 ATP5O APOA4 CEP192 SH3GL2 SLC41A2 PDZD8 PLIN4 ATP11C SLC2A12 ASIC3 TCN1 GABRR2 CACNA1S VAMP7 STX7 GPR155 HCN3 KCNA1 NHE-2 HNF1A PANX1 ZIP4 ATP5E ATP9B BCAP31 FXYD5 AP2B1 ATP2C1 NCBP1 CHMP4B SLC9C2 SLC12A7 PITPNM1 KCNMA1 FUCT1 SLC25A14 XPO1 P2RX2 VPS39 KIF13A SCN10A VAMP2 ABCC8 AP2A1 UEVLD PLA2G3 ABCD1 SNX15 KCNU1 KCNJ14 PPFIA3 BSND SLCO1B3 STX17 SLC2A1 RRBP1 SLC37A4 KIF23 TIMM8A S…	SLC8A2 APOA4 CEP192 ATP6V1E2 SH3GL2 ASIC1 PDZD8 PLIN4 SH3GL3 ATP11C GABRR2 CACNA1S VAMP7 STX7 CHRNA1 GPR155 HNF1A SNF8 ZIP4 KCNH3 ATP9B ATP6V0C BCAP31 FXYD5 AP2B1 ATP2C1 VPS28 NCBP1 CHMP4B SLC9C2 SLC12A7 PITPNM1 KCNMA1 FUCT1 AP4E1 XPO1 P2RX2 VPS39 KIF13A SCN10A ABCC8 AP2A1 PLA2G3 ABCD1 SNX15 KCNU1 KCNJ14 PPFIA3 KPNA3 SLCO1B3 STX17 SLC2A1 RRBP1 SLC37A4 KIF23 SNX31 TIMM8A SIDT2 SLC18A1 ABCC1 SLC39A…	ATP6V1G1 SLC8A2 APOA4 CEP192 SH3GL2 SLC41A2 ASIC1 PDZD8 PLIN4 SH3GL3 ATP11C SLC2A12 ASIC3 GABRR2 CACNA1S VAMP7 STX7 RAMP2 GPR155 HCN3 KCNA1 NHE-2 HNF1A ZIP4 ATP5E VPS37D KCNH3 ATP9B ATP6V0C BCAP31 FXYD5 AP2B1 ATP2C1 NCBP1 SLC9C2 SLC12A7 PITPNM1 KCNMA1 FUCT1 EXOC5 AP4E1 SLC25A14 SLC5A3 XPO1 P2RX2 VPS39 KIF13A SCN10A OC90 ABCC8 AP2A1 UEVLD PLA2G3 TIMM13 ABCD1 SNX15 KCNU1 KCNJ14 NXF1 PPFIA3 KPNA3 BS…	ATP6V1G1 SLC8A2 CEP192 SLC41A2 PDZD8 PLIN4 ATP11C SLC2A12 TCN1 CACNA1S VAMP7 STX7 CHRNA1 RAMP2 GPR155 NHE-2 HNF1A ZIP4 ATP5E KCNH3 FXYD5 AP2B1 ATP2C1 SLC9C2 SLC12A7 PITPNM1 KCNMA1 FUCT1 AP4E1 SLC5A3 XPO1 P2RX2 VPS39 KIF13A SCN10A OC90 ABCC8 AP2A1 UEVLD KCNU1 KCNJ14 NXF1 PPFIA3 BSND SLCO1B3 RRBP1 SLC37A4 KIF23 SNX31 TIMM8A SIDT2 SLC18A1 SLC39A14 SIDT1 SLC16A5 ATP8B1 NIPAL4 SLC6A5 CLTC PICALM YKT6 …	SLC8A2 APOA4 CEP192 SH3GL2 SLC41A2 PDZD8 PLIN4 ATP11C FXYD4 SLC2A12 ASIC3 GABRR2 CACNA1S VAMP7 STX7 CHRNA1 RAMP2 GPR155 HCN3 KCNA1 NHE-2 HNF1A PANX1 ZIP4 ATP5E KCNH3 BCAP31 FXYD5 AP2B1 ATP2C1 VPS28 NCBP1 CHMP4B SLC9C2 PITPNM1 KCNMA1 FUCT1 AP4E1 SLC25A14 SLC5A3 XPO1 VPS39 KIF13A SCN10A OC90 ABCC8 AP2A1 UEVLD PLA2G3 ABCD1 SNX15 KCNU1 KPNA3 SLCO1B3 STX17 SLC2A1 SLC37A4 KIF23 SNX31 SIDT2 SLC18A1 ABCC…
GO:0051704	biological_process	multi-organism process	TLR4 PVRL4 IL28A CCL5 STATH LYZ LEAP2 TLR7 TLR8 PRR2 LPO CAMP HNRNPUL1 TLR5 TRIM5 OAS1 LBP TLR3 OAS2 GNLY MAVS EIF2AK2 RAB14 COCH OASL IL28B IRF5 PVRL1 LTF BPI	TLR4 PVRL4 CCL5 STATH LYZ LEAP2 TLR7 PRR2 LPO CAMP HNRNPUL1 TLR5 TRIM5 OAS1 LBP TLR3 MAVS RAB14 COCH OASL IRF5 LTF	TLR4 PVRL4 CCL5 LYZ TLR7 TLR8 PRR2 LPO HNRNPUL1 TLR5 TRIM5 OAS1 LBP TLR3 OAS2 MAVS EIF2AK2 RAB14 COCH IRF5 LTF BPI	TLR4 PVRL4 CCL5 LYZ LEAP2 TLR7 TLR8 PRR2 LPO CAMP HNRNPUL1 TLR5 TRIM5 OAS1 HBXIP LBP TLR3 OAS2 MAVS RAB14 COCH IRF5 PVRL1 LTF BPI	TLR4 CCL5 LYZ LEAP2 TLR7 HNRNPUL1 TRIM5 OAS1 LBP OAS2 MAVS RAB14 OASL IRF5 LTF	TLR4 PVRL4 CCL5 LYZ TLR7 TLR8 PRR2 LPO HNRNPUL1 TLR5 TRIM5 OAS1 HBXIP TLR3 OAS2 MAVS RAB14 OASL IRF5 PVRL1 LTF
GO:0060089	molecular_function	molecular transducer activity	CD5L PLXNA3 OR6C3 OR4D9 CCBP2 CD4 GPR77 GABRR2 GRIK5 TLR4 CCR2 CHRNA1 CU468857.1 AAR2B GALR1 PTGER1 GPR50 CCRL1 NPY1R ATP6AP2 GPR161 OR12D3 GPR15 ADORA3 GRM1 GABBR1 LPAR4 OR6Q1 TGFBR1 CD3D UNC5D GRM3 ADRA1D C3AR1 GRID1 PLAUR OR6C65 OR1I1 ADRA1B DRD4 GFRA2 AGTR2 OR10K2 GRIN2B P2RX2 TMPRSS15 ABCC8 KDR LPAR6 B2R KCNJ14 GPCR142 TGFBR2 OR10A6 CU468857.5 CXCR2 VTN GPR82 OR52K2 TLR6 OR56B4 DDR GPR141 PL…	CD5L PLXNA3 CCBP2 CD4 GABRR2 GRIK5 TLR4 CCR2 CU468857.1 GPR50 CCRL1 ATP6AP2 OR12D3 GPR15 ADORA3 OR7G1 GABBR1 LPAR4 TGFBR1 CD3D UNC5D GRM3 ADRA1D PLAUR OR1I1 ADRA1B GFRA2 GRIN2B P2RX2 TMPRSS15 ABCC8 KDR B2R KCNJ14 GPCR142 CXCR2 VTN GPR82 OR52K2 TLR6 DDR GPR141 PLXNA4 PLXNC1 OPN5 OR4K5 ITGB1 PROKR2 TLR7 CNGA1 TFRC OR5B2 KCNJ13 GPR34 BMPR1B GFRAL CXCR4 ER BAI2 AHR CCR7 GRIA2 HTR3B CD6 TLR9 GPR64 P2X…	CD5L PLXNA3 OR6C3 CD4 GABRR2 GRIK5 TLR4 CCR2 CHRNA1 AAR2B GPR50 CCRL1 NPY1R ATP6AP2 GPR161 ADORA3 GRM1 GABBR1 LPAR4 OR6Q1 TGFBR1 UNC5D GRM3 ADRA1D ADRA1B GFRA2 AGTR2 OR10K2 GRIN2B P2RX2 TMPRSS15 ABCC8 KDR B2R KCNJ14 GPCR142 CU468857.5 VTN GPR82 TLR6 DDR PLXNA4 PLXNC1 OR4K5 ITGB1 PROKR2 TLR7 CNGA1 TFRC GPR183 TLR8 KCNJ13 GPR34 BMPR1B ER BAI2 AHR CCR7 GRIA2 HTR3B CD6 TLR9 NPY4R CU571372.2 GPR64 P2X…	CD5L PLXNA3 OR6C3 OR4D9 CCBP2 CD4 GPR77 GABRR2 GRIK5 TLR4 CCR2 CU468857.1 AAR2B GALR1 PTGER1 GPR50 NPY1R ATP6AP2 GPR161 OR12D3 GPR15 ADORA3 GRM1 OR7G1 GABBR1 LPAR4 TGFBR1 CD3D UNC5D GRM3 ADRA1D C3AR1 GRID1 PLAUR OR6C65 OR1I1 ADRA1B DRD4 GFRA2 AGTR2 OR10K2 GRIN2B P2RX2 TMPRSS15 ABCC8 KDR B2R KCNJ14 TGFBR2 CU468857.5 VTN OR52K2 TLR6 OR56B4 DDR GPR141 PLXNA4 PLXNC1 OR2T1 OR4K5 ITGB1 PROKR2 TLR7 CNGA…	CD5L PLXNA3 OR6C3 CCBP2 CD4 GPR77 GRIK5 TLR4 CCR2 CHRNA1 CU468857.1 GALR1 NPY1R ATP6AP2 GPR161 ADORA3 GRM1 GABBR1 LPAR4 UNC5D GRID1 OR6C65 OR1I1 ADRA1B GFRA2 AGTR2 OR10K2 GRIN2B P2RX2 ABCC8 KDR LPAR6 B2R KCNJ14 GPCR142 TGFBR2 VTN OR52K2 TLR6 OR56B4 DDR PLXNC1 OR2T1 OPN5 ITGB1 TLR7 CNGA1 TFRC KCNJ13 BMPR1B CXCR4 ER BAI2 CCR7 GRIA2 CD6 CU571372.2 GPR64 P2X7R VLDLR MSR1 CHRND GFRA3 GRIN3B OR6C4 LEPR…	CD5L PLXNA3 OR4D9 CD4 GPR77 GABRR2 GRIK5 TLR4 CCR2 CHRNA1 AAR2B GALR1 PTGER1 GPR50 NPY1R ATP6AP2 GPR161 GPR15 ADORA3 GRM1 GABBR1 LPAR4 TGFBR1 CD3D UNC5D ADRA1D C3AR1 PLAUR OR6C65 ADRA1B GFRA2 AGTR2 GRIN2B TMPRSS15 ABCC8 KDR B2R GPCR142 OR10A6 CXCR2 VTN OR52K2 DDR GPR141 PLXNA4 PLXNC1 OR4K5 ITGB1 PROKR2 TLR7 TFRC OR5B2 TLR8 KCNJ13 GPR34 BMPR1B CXCR4 ER BAI2 AHR CCR7 GRIA2 HTR3B CD6 OR6A2 TLR9 NPY4…
GO:0065007	biological_process	biological regulation	IRF9 TIAM1 GNAS OPHN1 IRS1 ROCK1 ZNF529 ADCY3 SOGA2 RAPGEF3 FBXO31 CUTC ROBO3 RGL3 ZNF630 FOS ZNF124 PLXNA3 PDZD8 RAPGEF1 SOHLH1 MCF2 FGF16 PIK3CB RASD1 OR6C3 ZNF333 ZNF77 MAGED1 ATP11C PRKAB1 CTSB POU3F4 STAT5B OR4D9 ARHGAP35 CCBP2 RASGRF2 REST TPX2 GPR77 CNKSR2 FOXF2 TPO SH3RF1 PFN2 OCRL TLR4 CCR2 HK2 THRA CU468857.1 RBM10 TP63 DEPTOR BTK DTX3 AAR2B ARHGAP21 MTMR4 GALR1 RAMP2 ARHGAP4 BTG2 CCNF …	IRF9 TIAM1 GNAS OPHN1 IRS1 ROCK1 ZNF529 ADCY3 SOGA2 RAPGEF3 FBXO31 ROBO3 RGL3 ZNF630 ZNF124 PLXNA3 PDZD8 RAPGEF1 SOHLH1 MCF2 FGF16 PIK3CB RASD1 ZNF333 ZNF77 MAGED1 ATP11C PRKAB1 STAT5B ARHGAP35 CCBP2 RASGRF2 REST TPX2 CNKSR2 FOXF2 TPO SH3RF1 OCRL TLR4 CCR2 HK2 THRA CU468857.1 RBM10 DEPTOR BTK DTX3 ARHGAP21 MTMR4 ARHGAP4 BTG2 CCNF PROS1 GPR50 ETV4 CCRL1 THBS1 GPR155 RASA1 TFEB RASSF9 BTG1 ADC ARPC…	IRF9 TIAM1 GNAS IRS1 ROCK1 ADCY3 SOGA2 CUTC ROBO3 RGL3 ZNF630 FOS PLXNA3 PDZD8 RAPGEF1 SOHLH1 MCF2 FGF16 PIK3CB RASD1 OR6C3 ZNF333 ZNF77 ATP11C CTSB STAT5B ARHGAP35 RASGRF2 REST TPX2 CNKSR2 FOXF2 OCRL TLR4 CCR2 HK2 TP63 DTX3 AAR2B ARHGAP21 MTMR4 ARHGAP4 CCNF PROS1 GPR50 ETV4 CCRL1 THBS1 GPR155 RASA1 TFEB NPY1R CH242-32F2.2 BTG1 MED20 GPR161 HNF1A FHOD1 CREB TFAP2A RGCC KHSRP TCEB3 ADORA3 FGD4 GRM…	IRF9 TIAM1 GNAS OPHN1 IRS1 ROCK1 ZNF529 ADCY3 SOGA2 RAPGEF3 FBXO31 CUTC ROBO3 RGL3 ZNF630 FOS ZNF124 PLXNA3 PDZD8 RAPGEF1 SOHLH1 MCF2 FGF16 PIK3CB RASD1 OR6C3 ZNF333 ZNF77 MAGED1 ATP11C PRKAB1 CTSB POU3F4 STAT5B OR4D9 ARHGAP35 CCBP2 RASGRF2 REST TPX2 GPR77 CNKSR2 FOXF2 TPO SH3RF1 OCRL TLR4 CCR2 HK2 THRA CU468857.1 RBM10 TP63 DEPTOR BTK DTX3 AAR2B ARHGAP21 MTMR4 GALR1 RAMP2 ARHGAP4 BTG2 CCNF PROS1…	IRF9 TIAM1 GNAS IRS1 ROCK1 ADCY3 SOGA2 RAPGEF3 CUTC ROBO3 RGL3 ZNF124 PLXNA3 PDZD8 RAPGEF1 MCF2 PIK3CB OR6C3 ZNF333 ZNF77 MAGED1 ATP11C PRKAB1 CTSB STAT5B ARHGAP35 CCBP2 RASGRF2 REST TPX2 GPR77 CNKSR2 OCRL TLR4 CCR2 CU468857.1 TP63 DEPTOR BTK DTX3 ARHGAP21 MTMR4 GALR1 RAMP2 ARHGAP4 CCNF PROS1 THBS1 GPR155 RASA1 TFEB NPY1R CH242-32F2.2 BTG1 GPR161 ADC HNF1A FHOD1 CREB TFAP2A LAT KHSRP ZFP112 TCEB3…	IRF9 TIAM1 GNAS IRS1 ROCK1 ZNF529 ADCY3 SOGA2 RAPGEF3 CUTC ROBO3 RGL3 ZNF630 FOS ZNF124 PLXNA3 PDZD8 RAPGEF1 SOHLH1 MCF2 FGF16 RASD1 ZNF333 ZNF77 MAGED1 ATP11C PRKAB1 CTSB POU3F4 STAT5B OR4D9 ARHGAP35 RASGRF2 REST GPR77 CNKSR2 TPO SH3RF1 PFN2 OCRL TLR4 CCR2 HK2 RBM10 BTK DTX3 AAR2B ARHGAP21 MTMR4 GALR1 RAMP2 ARHGAP4 BTG2 CCNF PROS1 PTGER1 GPR50 FGF21 ETV4 THBS1 GPR155 RASA1 TFEB NPY1R MED20 GPR16…
GO:0071840	biological_process	cellular component organization or biogenesis	CEP192 APOOL BOP1 PDZD8 ATP11C CIAO1 WDR74 WASF3 H1FOO MAP7D2 PFN2 APBA1 TP63 KCNA1 ARPC5 SYCE1 GEMIN6 CENPO XIRP1 EZH1 KCTD14 SYNM NAP1L5 FMNL3 SMARCA1 LEMD3 ARID1B SLC12A7 JMY NDUFAF4 LMOD3 RTF1 NAP1L2 SMC1A PARVB C17ORF79 MAP1A MORF4L2 CCDC41 CAP2 HDAC5 KIAA1377 GAS2L3 HILS1 RP2 PTPN23 MSL3 MARK2 BRF1 KCTD6 MAST1 STX17 FGA VMA21 MARK1 KIF23 NYAP1 ITGB4 TOP3B ARHGAP26 CH242-358M12.8 ACTL6A BAIA…	CEP192 APOOL BOP1 PDZD8 ATP11C MAP7D2 APBA1 KCNA1 ARPC5 SYCE1 GEMIN6 CENPO XIRP1 EZH1 KCTD14 WBP2NL SYNM FMNL3 SMARCA1 LEMD3 ARID1B SLC12A7 JMY RTF1 SMC1A MAP1A MORF4L2 CAP2 HDAC5 KIAA1377 GAS2L3 HILS1 RP2 MSL3 MARK2 KCTD6 MAST1 STX17 VMA21 KIF23 NYAP1 ITGB4 TOP3B ARHGAP26 ACTL6A KCTD19 PLK4 FSCN2 NLGN4X TMSB4 ARHGAP6 TSPYL4 SMC2 PEX12 TRPM7 ACTR3B EHMT2 TWF2 DSTN RNF20 TRRAP TIMM22 LEO1 SYNE2 HP…	CEP192 APOOL PDZD8 ATP11C WDR74 MAP7D2 APBA1 TP63 GEMIN6 CENPO XIRP1 KCTD14 WBP2NL SYNM SMARCA1 LEMD3 ARID1B SLC12A7 LMOD3 RTF1 NAP1L2 SMC1A C17ORF79 MAP1A CCDC41 CAP2 KIAA1377 RP2 MSL3 KCTD6 MAST1 STX17 FGA VMA21 KIF23 NYAP1 ITGB4 TOP3B ARHGAP26 ACTL6A BAIAP2 CFL1 KCTD19 PLK4 NLGN4X PICALM ARHGAP6 TSPYL4 SMC2 PEX12 TRPM7 ACTR3B EHMT2 TWF2 KCTD12 RNF20 TRRAP SYNE2 HP1BP3 KDM6A LRRC16A CUL9 ANO3 D…	CEP192 APOOL BOP1 PDZD8 ATP11C CIAO1 WDR74 H1FOO MAP7D2 APBA1 TP63 KCNA1 ARPC5 SYCE1 GEMIN6 CENPO XIRP1 EZH1 KCTD14 WBP2NL SYNM NAP1L5 FMNL3 SMARCA1 LEMD3 ARID1B SLC12A7 JMY NDUFAF4 LMOD3 RTF1 NAP1L2 SMC1A PARVB C17ORF79 MAP1A MORF4L2 CCDC41 CAP2 HDAC5 KIAA1377 GAS2L3 HILS1 RP2 PTPN23 MSL3 MARK2 BRF1 KCTD6 STX17 FGA VMA21 MARK1 KIF23 NYAP1 ITGB4 TOP3B ARHGAP26 CH242-358M12.8 ACTL6A BAIAP2 KCTD19 …	CEP192 PDZD8 ATP11C CIAO1 WASF3 H1FOO APBA1 TP63 GEMIN6 CENPO XIRP1 KCTD14 SYNM FMNL3 SMARCA1 LEMD3 ARID1B SLC12A7 LMOD3 RTF1 SMC1A MAP1A CCDC41 CAP2 HDAC5 KIAA1377 GAS2L3 HILS1 RP2 BRF1 VMA21 KIF23 NYAP1 ITGB4 KCTD19 PLK4 NLGN4X PICALM ARHGAP6 TSPYL4 SMC2 TRPM7 ACTR3B EHMT2 TWF2 DSTN RNF20 TRRAP TIMM22 SYNE2 GGNBP1 KDM6A LRRC16A SMARCE1 CUL9 ANO3 TOP1 SPIRE1 DMKN CEP89 TRIM72 BSN MEAF6 TUBGCP4 P…	CEP192 APOOL BOP1 PDZD8 ATP11C MAP7D2 PFN2 APBA1 KCNA1 GEMIN6 CENPO XIRP1 KCTD14 WBP2NL SYNM FMNL3 SMARCA1 LEMD3 ARID1B JMY NDUFAF4 RTF1 NAP1L2 SMC1A PARVB MAP1A MORF4L2 CCDC41 CAP2 HDAC5 KIAA1377 GAS2L3 HILS1 RP2 MSL3 MARK2 STX17 VMA21 MARK1 KIF23 NYAP1 ITGB4 TOP3B ARHGAP26 ACTL6A KCTD19 PIF1 NLGN4X PICALM TMSB4 ARHGAP6 TSPYL4 SMC2 PEX12 TRPM7 ACTR3B EHMT2 TWF2 KCTD12 RNF20 TRRAP TIMM22 SPRY3 SY…
GO:0098772	molecular_function	molecular function regulator	TIAM1 RAPGEF3 RGL3 RAPGEF1 MCF2 RASGRF2 CSNK2B RASA1 PIK3R6 ADC FGD4 ARHGEF12 FAM116A DOCK6 SERPINC1 C5 KNG1 ANXA2 PLEKHG5 TIAM2 PPP4R1 PCSK1N EVI5L ARHGEF10L RASGEF1C STIM1 ABR ARFGAP3 RP2 OAZ3 RABIF PPP1R1B HEXIM2 PPP1R17 ARHGAP26 PCP2 TFPI SOS2 WFDC5 SIPA1L3 TIMP1 MCF2L2 ARHGAP6 CYTH2 AZIN1 DAB2IP NGEF RALGAPA1 FAM150A CD109 CHM SCN1B SPINT1 GDI1 PTI PKIA WFIKKN2 PPP1R11 ARHGEF6 KAL1 RABGAP1 A…	TIAM1 RAPGEF3 RGL3 RAPGEF1 MCF2 RASGRF2 CSNK2B RASA1 PIK3R6 ADC FGD4 ARHGEF12 FAM116A C5 KNG1 PLEKHG5 TIAM2 ELMOD1 EVI5L ARHGEF10L RASGEF1C STIM1 ABR ARFGAP3 RP2 OAZ3 PPP1R1B HEXIM2 PPP1R17 ARHGAP26 TFPI SOS2 WFDC5 SIPA1L3 MCF2L2 ARHGAP6 CYTH2 AZIN1 DAB2IP NGEF CSTL1 RALGAPA1 CD109 CHM SCN1B SPINT1 GDI1 PKIA WFIKKN2 PPP1R11 ARHGEF6 KAL1 RABGAP1 ATPIF1 ARHGEF18 ARHGEF2 NET1 ASAP3 IQSEC2 SIPA1 RGS4…	TIAM1 RGL3 RAPGEF1 MCF2 RASGRF2 CSNK2B RASA1 PIK3R6 FGD4 ARHGEF12 FAM116A DOCK6 SERPINC1 C5 PLEKHG5 TIAM2 PPP4R1 ELMOD1 EVI5L ARHGEF10L STIM1 RP2 RABIF HEXIM2 PPP1R17 ARHGAP26 PCP2 SOS2 ARHGAP6 CYTH2 AZIN1 DAB2IP CSTL1 RALGAPA1 CD109 CHM SPINT1 PTI PKIA WFIKKN2 PPP1R11 ARHGEF6 KAL1 RABGAP1 ARHGEF18 ARHGEF2 NET1 IQSEC2 SIPA1 RGS4 ARFGEF2 RAB3GAP1 ANXA1 PHACTR1 CDKN1B RANGAP1 PPP1R26 PSME4 RAPGEFL1…	TIAM1 RAPGEF3 RGL3 RAPGEF1 MCF2 RASGRF2 CSNK2B RASA1 PIK3R6 FGD4 ARHGEF12 FAM116A DOCK6 C5 KNG1 ANXA2 PLEKHG5 TIAM2 PPP4R1 ELMOD1 EVI5L ARHGEF10L RASGEF1C STIM1 ABR ARFGAP3 RP2 OAZ3 RABIF PPP1R1B HEXIM2 PPP1R17 ARHGAP26 TFPI SOS2 SIPA1L3 TIMP1 MCF2L2 ARHGAP6 CYTH2 AZIN1 DAB2IP NGEF CSTL1 RALGAPA1 FAM150A CD109 CHM SCN1B SPINT1 GDI1 WFIKKN2 PPP1R11 ARHGEF6 KAL1 RABGAP1 ATPIF1 GUCA2A ARHGEF18 ARHGE…	TIAM1 RAPGEF3 RGL3 RAPGEF1 MCF2 RASGRF2 RASA1 ADC ARHGEF12 FAM116A DOCK6 SERPINC1 C5 ANXA2 PLEKHG5 TIAM2 EVI5L ARHGEF10L STIM1 RP2 RABIF PPP1R17 SOS2 WFDC5 MCF2L2 ARHGAP6 CYTH2 AZIN1 DAB2IP NGEF RALGAPA1 CD109 CHM PTI WFIKKN2 PPP1R11 RABGAP1 ATPIF1 ARHGEF18 ARHGEF2 ASAP3 IQSEC2 SIPA1 RGS4 ARFGEF2 RAB3GAP1 ANXA1 PHACTR1 CDKN1B PSME4 RAPGEFL1 PLEKHG2 PIK3R1 RAP1GAP2 PLEKHG3 GPSM3 PLEKHG4 ARAP3 ARHG…	TIAM1 RAPGEF3 RGL3 RAPGEF1 MCF2 RASGRF2 RASA1 PIK3R6 ADC FGD4 ARHGEF12 FAM116A SERPINC1 C5 KNG1 ANXA2 PLEKHG5 TIAM2 PPP4R1 PCSK1N EVI5L ARHGEF10L RASGEF1C STIM1 ABR RP2 OAZ3 RABIF HEXIM2 PPP1R17 ARHGAP26 WFDC5 ARHGAP6 CYTH2 AZIN1 DAB2IP NGEF RALGAPA1 CD109 CHM SPINT1 PKIA WFIKKN2 ARHGEF6 KAL1 RABGAP1 ARHGEF18 ARHGEF2 NET1 ASAP3 IQSEC2 SIPA1 RGS4 ARFGEF2 RAB3GAP1 ANXA1 PHACTR1 RANGAP1 PPP1R26 PSME…
GO:0099080	cellular_component	supramolecular complex	KRT85 TPX2 KRT4 LMNA NES TUBB4B SYNM MAP1A CLASP1 KRT15 KRT14 CSPP1 TUBB6 ATAT1 KRT71 TUBA1B KRT35 KRTAP24-1 GFAP KRT25 TUBAL3 KRT36 KRT19 KRT1 MAP1S INA SYNC TUBB2B KRT26 KRT13 NEFM KRT79 IFLTD1 ODF1 KRT24 KRT39 TUBD1 NEFL KRT20 KRT32 KRT82 KRT23 LMNB2 TUBA1A MAP6 KRT34 KRT2 KIF20A KRT12 HKA1 TUBG1 KRT77 KRT74 BFSP2 TUBB KRT10 TUBE1 TUBA1C KRT8 KRT75 KRT28 MAP1B PRPH DNM2 KRT18 VIM TUBB4A KRT5 L…	KRT85 TPX2 LMNA NES TUBB4B SYNM MAP1A CLASP1 KRT15 KRT14 CSPP1 TUBB6 ATAT1 KRT71 TUBA1B KRT35 KRT27 GFAP KRT25 TUBAL3 KRT36 KRT19 KRT1 MAP1S INA SYNC TUBB2B KRT26 KRT13 NEFM KRT79 IFLTD1 KRT24 KRT39 NEFL KRT20 KRT32 KRT82 KRT23 LMNB2 TUBA1A MAP6 KRT34 KRT2 KIF20A KRT12 HKA1 TUBG1 KRT74 BFSP2 TUBB TUBA1C KRT8 KRT75 KRT28 MAP1B PRPH DNM2 KRT18 VIM TUBB4A KRT5 LMNB1 KRT3 TUBA4A TUBB1	TPX2 KRT4 LMNA NES TUBB4B SYNM MAP1A CLASP1 KRT15 KRT14 CSPP1 TUBB6 ATAT1 TUBA1B KRTAP24-1 KRT27 GFAP KRT25 TUBAL3 KRT19 KRT1 MAP1S INA SYNC KRT13 NEFM KRT79 KRT39 TUBD1 KRT20 KRT32 KRT82 LMNB2 TUBA1A MAP6 KRT2 KIF20A TUBG1 KRT77 KRT74 KRT10 TUBE1 TUBA1C KRT75 KRT28 MAP1B PRPH KRT18 VIM TUBB4A KRT5 LMNB1 TUBA4A KRT84 TUBB1	KRT85 TPX2 KRT4 LMNA NES TUBB4B SYNM MAP1A CLASP1 KRT14 CSPP1 TUBB6 ATAT1 KRT71 TUBA1B KRT35 KRT27 GFAP TUBAL3 KRT36 KRT19 KRT1 MAP1S INA SYNC TUBB2B KRT26 NEFM KRT79 IFLTD1 ODF1 KRT39 TUBD1 NEFL KRT20 KRT32 KRT82 KRT23 LMNB2 TUBA1A MAP6 KRT34 KRT2 KIF20A KRT12 HKA1 TUBG1 KRT77 KRT74 BFSP2 KRT10 TUBE1 TUBA1C KRT8 KRT28 MAP1B PRPH DNM2 KRT18 VIM TUBB4A KRT5 LMNB1 KRT3 TUBA4A SKA2 KRT84 TUBB1 DES	TPX2 LMNA NES SYNM MAP1A CLASP1 KRT14 CSPP1 ATAT1 KRT35 KRTAP24-1 GFAP TUBAL3 KRT19 MAP1S INA SYNC NEFM IFLTD1 KRT24 KRT20 KRT82 KRT23 LMNB2 TUBA1A MAP6 KIF20A HKA1 KRT74 BFSP2 TUBB KRT8 KRT75 MAP1B KRT5 LMNB1 KRT3 TUBA4A SKA2 TUBB1	KRT85 LMNA KRTAP3-1 SYNM MAP1A CLASP1 KRT14 CSPP1 ATAT1 TUBA1B KRT35 KRT27 GFAP KRT25 TUBAL3 KRT36 MAP1S INA SYNC KRT13 NEFM KRT24 KRT39 NEFL KRT20 KRT32 KRT82 KRT23 LMNB2 TUBA1A MAP6 KRT34 KRT2 KRT12 HKA1 KRT74 TUBB KRT10 TUBE1 TUBA1C KRT8 KRT75 KRT28 MAP1B PRPH KRT18 VIM KRT5 KRT3 TUBA4A KRT84 TUBB1 DES
GO:0099531	biological_process	presynaptic process involved in chemical synaptic transmission	PPFIA3 SYN1 CADPS2 SYT2 STX3 CADPS RIMS2 SYT1 SYN3	PPFIA3 SYN1 CADPS2 SYT2 STX3 CADPS RIMS2 SYT1	PPFIA3 SYN1 CADPS2 SYT2 STX3 CADPS RIMS2 SYT1	PPFIA3 SYN1 CADPS2 SYT2 STX3 CADPS RIMS2 SYT1 SYN3	PPFIA3 SYN1 CADPS2 SYT2 CADPS RIMS2 SYT1	SYN1 CADPS2 SYT2 STX3 CADPS RIMS2 SYT1

## Sheet: 3. GO_Lev2_count
#GO_Term	Ontology	Description	BL	ES-like	PEB	PFF	BL&ES-like	PEB&PFF
GO:0000988	molecular_function	transcription factor activity, protein binding	64	56	48	58	48	48
GO:0001071	molecular_function	nucleic acid binding transcription factor activity	308	249	200	265	174	215
GO:0002376	biological_process	immune system process	149	112	107	135	86	112
GO:0003824	molecular_function	catalytic activity	2808	2327	2027	2567	1769	2191
GO:0004871	molecular_function	signal transducer activity	590	380	361	495	327	431
GO:0005198	molecular_function	structural molecule activity	214	177	135	183	100	152
GO:0005215	molecular_function	transporter activity	537	449	391	494	346	435
GO:0005488	molecular_function	binding	5884	4883	4176	5343	3749	4494
GO:0005576	cellular_component	extracellular region	238	149	127	191	113	140
GO:0007610	biological_process	behavior	7	4	5	6	5	5
GO:0008152	biological_process	metabolic process	2515	2042	1750	2273	1550	1913
GO:0009055	molecular_function	electron carrier activity	23	16	12	16	11	14
GO:0009987	biological_process	cellular process	2558	2078	1801	2280	1610	1910
GO:0016020	cellular_component	membrane	755	620	533	685	473	585
GO:0016209	molecular_function	antioxidant activity	19	13	12	16	12	17
GO:0016530	molecular_function	metallochaperone activity	1	1	0	0	0	0
GO:0022414	biological_process	reproductive process	59	42	36	51	31	31
GO:0022610	biological_process	biological adhesion	151	137	117	142	108	133
GO:0023052	biological_process	signaling	19	18	12	18	13	17
GO:0030054	cellular_component	cell junction	36	35	25	37	22	35
GO:0031974	cellular_component	membrane-enclosed lumen	13	9	7	7	7	7
GO:0032501	biological_process	multicellular organismal process	145	114	96	119	79	95
GO:0032502	biological_process	developmental process	216	173	144	181	130	151
GO:0032991	cellular_component	macromolecular complex	816	641	546	714	474	559
GO:0040007	biological_process	growth	4	1	2	4	3	1
GO:0040011	biological_process	locomotion	44	31	29	43	28	35
GO:0043226	cellular_component	organelle	752	590	522	676	473	529
GO:0044421	cellular_component	extracellular region part	90	69	60	82	54	67
GO:0044422	cellular_component	organelle part	667	530	453	584	406	460
GO:0044425	cellular_component	membrane part	1373	1020	900	1203	812	1040
GO:0044456	cellular_component	synapse part	19	17	16	18	14	15
GO:0044464	cellular_component	cell part	1988	1582	1364	1780	1200	1447
GO:0044699	biological_process	single-organism process	1613	1303	1128	1441	1020	1183
GO:0044848	biological_process	biological phase	2	2	0	2	0	0
GO:0045182	molecular_function	translation regulator activity	6	5	4	6	3	5
GO:0045202	cellular_component	synapse	8	7	6	8	6	8
GO:0048511	biological_process	rhythmic process	9	5	5	6	8	4
GO:0050896	biological_process	response to stimulus	367	266	243	339	220	267
GO:0051179	biological_process	localization	902	753	665	830	576	699
GO:0051704	biological_process	multi-organism process	30	22	22	25	15	21
GO:0060089	molecular_function	molecular transducer activity	626	412	396	530	357	459
GO:0065007	biological_process	biological regulation	2339	1796	1564	2039	1411	1723
GO:0071840	biological_process	cellular component organization or biogenesis	540	451	382	489	360	411
GO:0098772	molecular_function	molecular function regulator	300	261	224	270	214	234
GO:0099080	cellular_component	supramolecular complex	76	66	55	69	40	53
GO:0099531	biological_process	presynaptic process involved in chemical synaptic transmission	9	8	8	9	7	7

## Sheet: 4. GO_Lev4_count
#GO_Term	Ontology	Description	BL	ES-like	PEB	PFF	BL&ES-like	PEB&PFF
GO:0000062	molecular_function	fatty-acyl-CoA binding	5	4	2	5	3	2
GO:0000075	biological_process	cell cycle checkpoint	16	11	10	13	8	10
GO:0000149	molecular_function	SNARE binding	7	8	7	9	3	6
GO:0000151	cellular_component	ubiquitin ligase complex	26	21	18	24	14	19
GO:0000159	cellular_component	protein phosphatase type 2A complex	8	6	4	8	7	5
GO:0000164	cellular_component	protein phosphatase type 1 complex	4	3	3	4	3	3
GO:0000166	molecular_function	nucleotide binding	1002	868	741	924	681	800
GO:0000178	cellular_component	exosome (RNase complex)	5	4	5	5	3	4
GO:0000347	cellular_component	THO complex	1	0	1	0	0	0
GO:0000408	cellular_component	EKC/KEOPS complex	2	0	1	0	0	0
GO:0000439	cellular_component	core TFIIH complex	5	3	2	3	3	4
GO:0000444	cellular_component	MIS12/MIND type complex	2	2	2	2	2	2
GO:0000502	cellular_component	proteasome complex	3	3	3	3	1	2
GO:0000776	cellular_component	kinetochore	9	7	7	7	6	5
GO:0000782	cellular_component	telomere cap complex	2	1	2	2	2	2
GO:0000786	cellular_component	nucleosome	26	10	13	18	12	7
GO:0000790	cellular_component	nuclear chromatin	2	1	2	1	1	0
GO:0000791	cellular_component	euchromatin	1	1	1	0	0	0
GO:0000808	cellular_component	origin recognition complex	2	1	2	1	1	1
GO:0000813	cellular_component	ESCRT I complex	6	4	5	5	3	4
GO:0000814	cellular_component	ESCRT II complex	3	2	3	2	2	2
GO:0000815	cellular_component	ESCRT III complex	1	1	0	1	1	0
GO:0000835	cellular_component	ER ubiquitin ligase complex	1	1	1	1	1	1
GO:0000910	biological_process	cytokinesis	8	8	7	7	5	5
GO:0000940	cellular_component	condensed chromosome outer kinetochore	2	0	0	1	2	0
GO:0000974	cellular_component	Prp19 complex	1	1	0	1	0	1
GO:0000981	molecular_function	RNA polymerase II transcription factor activity, sequence-specific DNA binding	10	8	7	10	7	7
GO:0000995	molecular_function	transcription factor activity, core RNA polymerase III binding	2	1	1	2	2	1
GO:0001007	molecular_function	transcription factor activity, RNA polymerase III transcription factor binding	1	1	1	1	1	1
GO:0001010	molecular_function	transcription factor activity, sequence-specific DNA binding transcription factor recruiting	1	1	1	1	1	1
GO:0001034	molecular_function	RNA polymerase III transcription factor activity, sequence-specific DNA binding	1	1	1	1	1	1
GO:0001101	biological_process	response to acid chemical	3	1	1	2	1	2
GO:0001134	molecular_function	transcription factor activity, transcription factor recruiting	1	1	1	1	1	1
GO:0001503	biological_process	ossification	5	3	3	4	3	0
GO:0001505	biological_process	regulation of neurotransmitter levels	6	5	5	6	5	4
GO:0001520	cellular_component	outer dense fiber	1	0	0	1	0	0
GO:0001525	biological_process	angiogenesis	10	8	8	10	6	10
GO:0001530	molecular_function	lipopolysaccharide binding	3	1	3	3	2	1
GO:0001533	cellular_component	cornified envelope	3	1	1	3	2	2
GO:0001541	biological_process	ovarian follicle development	1	0	0	0	1	0
GO:0001653	molecular_function	peptide receptor activity	17	9	13	16	3	17
GO:0001669	cellular_component	acrosomal vesicle	2	0	1	0	0	1
GO:0001696	biological_process	gastric acid secretion	1	1	1	1	1	1
GO:0001726	cellular_component	ruffle	2	2	1	2	1	1
GO:0001750	cellular_component	photoreceptor outer segment	1	1	1	2	1	1
GO:0001759	biological_process	organ induction	1	1	1	1	1	0
GO:0001772	cellular_component	immunological synapse	1	1	1	0	0	1
GO:0001775	biological_process	cell activation	19	13	14	19	9	15
GO:0001816	biological_process	cytokine production	1	1	1	1	1	1
GO:0001882	molecular_function	nucleoside binding	895	780	671	831	609	723
GO:0001948	molecular_function	glycoprotein binding	1	1	1	1	1	1
GO:0001965	molecular_function	G-protein alpha-subunit binding	1	1	1	1	1	1
GO:0002027	biological_process	regulation of heart rate	1	1	1	1	1	1
GO:0002039	molecular_function	p53 binding	1	1	1	1	1	1
GO:0002102	cellular_component	podosome	1	1	0	1	1	1
GO:0002162	molecular_function	dystroglycan binding	1	1	1	1	1	1
GO:0002218	biological_process	activation of innate immune response	15	14	13	15	8	13
GO:0002250	biological_process	adaptive immune response	1	1	1	1	1	1
GO:0002260	biological_process	lymphocyte homeostasis	1	1	1	1	1	1
GO:0002274	biological_process	myeloid leukocyte activation	4	3	2	4	4	3
GO:0002467	biological_process	germinal center formation	1	1	1	1	1	1
GO:0002532	biological_process	production of molecular mediator involved in inflammatory response	1	1	1	1	1	1
GO:0002562	biological_process	somatic diversification of immune receptors via germline recombination within a single locus	2	2	2	2	2	2
GO:0002568	biological_process	somatic diversification of T cell receptor genes	1	1	1	1	1	1
GO:0002682	biological_process	regulation of immune system process	57	41	36	49	32	38
GO:0002757	biological_process	immune response-activating signal transduction	16	15	13	16	9	14
GO:0003012	biological_process	muscle system process	7	7	5	5	4	6
GO:0003013	biological_process	circulatory system process	10	7	6	8	5	6
GO:0003407	biological_process	neural retina development	0	1	0	0	0	0
GO:0003676	molecular_function	nucleic acid binding	1522	1197	1033	1348	926	1103
GO:0003682	molecular_function	chromatin binding	21	14	17	21	16	12
GO:0003707	molecular_function	steroid hormone receptor activity	4	2	3	4	4	4
GO:0003712	molecular_function	transcription cofactor activity	61	54	46	55	45	46
GO:0003796	molecular_function	lysozyme activity	1	1	1	1	1	1
GO:0003916	molecular_function	DNA topoisomerase activity	4	4	2	4	3	4
GO:0003963	molecular_function	RNA-3'-phosphate cyclase activity	1	1	1	1	0	1
GO:0004000	molecular_function	adenosine deaminase activity	6	6	7	7	4	6
GO:0004016	molecular_function	adenylate cyclase activity	5	5	4	5	4	5
GO:0004096	molecular_function	catalase activity	1	1	1	1	0	0
GO:0004134	molecular_function	4-alpha-glucanotransferase activity	1	1	1	1	1	0
GO:0004135	molecular_function	amylo-alpha-1,6-glucosidase activity	1	1	1	1	1	0
GO:0004325	molecular_function	ferrochelatase activity	1	0	0	1	0	1
GO:0004342	molecular_function	glucosamine-6-phosphate deaminase activity	2	2	2	2	2	2
GO:0004383	molecular_function	guanylate cyclase activity	3	3	2	3	3	3
GO:0004447	molecular_function	iodide peroxidase activity	1	1	0	1	0	1
GO:0004497	molecular_function	monooxygenase activity	18	16	10	16	14	13
GO:0004602	molecular_function	glutathione peroxidase activity	5	3	1	2	3	4
GO:0004702	molecular_function	receptor signaling protein serine/threonine kinase activity	2	2	1	2	1	2
GO:0004800	molecular_function	thyroxine 5'-deiodinase activity	2	2	2	2	1	1
GO:0004857	molecular_function	enzyme inhibitor activity	69	53	43	57	45	49
GO:0004874	molecular_function	aryl hydrocarbon receptor activity	1	1	1	1	0	1
GO:0004882	molecular_function	androgen receptor activity	1	0	0	1	1	1
GO:0004888	molecular_function	transmembrane signaling receptor activity	552	349	334	459	302	398
GO:0005086	molecular_function	ARF guanyl-nucleotide exchange factor activity	13	13	10	12	11	10
GO:0005088	molecular_function	Ras guanyl-nucleotide exchange factor activity	58	55	51	54	48	50
GO:0005102	molecular_function	receptor binding	258	160	146	215	131	162
GO:0005246	molecular_function	calcium channel regulator activity	4	5	3	4	3	3
GO:0005319	molecular_function	lipid transporter activity	23	19	19	24	16	18
GO:0005328	molecular_function	neurotransmitter:sodium symporter activity	14	12	13	14	10	12
GO:0005337	molecular_function	nucleoside transmembrane transporter activity	7	5	6	6	4	6
GO:0005338	molecular_function	nucleotide-sugar transmembrane transporter activity	6	3	3	5	5	5
GO:0005496	molecular_function	steroid binding	8	5	5	8	6	7
GO:0005504	molecular_function	fatty acid binding	4	0	1	1	2	0
GO:0005516	molecular_function	calmodulin binding	14	15	12	15	10	13
GO:0005527	molecular_function	macrolide binding	2	2	1	2	2	1
GO:0005539	molecular_function	glycosaminoglycan binding	20	17	17	18	13	17
GO:0005542	molecular_function	folic acid binding	2	2	2	2	2	2
GO:0005543	molecular_function	phospholipid binding	62	52	50	59	41	48
GO:0005577	cellular_component	fibrinogen complex	3	1	3	3	0	2
GO:0005581	cellular_component	collagen trimer	6	6	6	6	6	6
GO:0005604	cellular_component	basement membrane	3	1	2	3	2	2
GO:0005643	cellular_component	nuclear pore	9	7	6	8	5	7
GO:0005663	cellular_component	DNA replication factor C complex	1	1	0	1	1	1
GO:0005667	cellular_component	transcription factor complex	32	26	26	30	23	25
GO:0005737	cellular_component	cytoplasm	149	113	97	133	79	100
GO:0005746	cellular_component	mitochondrial respiratory chain	3	1	0	1	1	0
GO:0005761	cellular_component	mitochondrial ribosome	3	1	1	2	1	1
GO:0005774	cellular_component	vacuolar membrane	5	4	3	4	3	4
GO:0005785	cellular_component	signal recognition particle receptor complex	1	1	0	1	1	1
GO:0005787	cellular_component	signal peptidase complex	3	1	3	4	0	3
GO:0005834	cellular_component	heterotrimeric G-protein complex	6	5	2	4	1	3
GO:0005838	cellular_component	proteasome regulatory particle	2	2	1	1	1	1
GO:0005839	cellular_component	proteasome core complex	13	7	6	12	4	5
GO:0005845	cellular_component	mRNA cap binding complex	1	1	1	1	1	1
GO:0005846	cellular_component	nuclear cap binding complex	3	1	1	3	0	3
GO:0005849	cellular_component	mRNA cleavage factor complex	4	4	3	3	2	3
GO:0005852	cellular_component	eukaryotic translation initiation factor 3 complex	8	5	5	7	6	3
GO:0005854	cellular_component	nascent polypeptide-associated complex	1	1	1	1	1	1
GO:0005861	cellular_component	troponin complex	4	4	0	3	1	1
GO:0005875	cellular_component	microtubule associated complex	26	23	19	25	17	16
GO:0005885	cellular_component	Arp2/3 protein complex	9	8	3	6	7	5
GO:0005905	cellular_component	clathrin-coated pit	1	1	1	1	1	1
GO:0005912	cellular_component	adherens junction	8	8	5	7	5	6
GO:0005913	cellular_component	cell-cell adherens junction	2	1	2	1	1	1
GO:0005924	cellular_component	cell-substrate adherens junction	5	5	2	4	4	4
GO:0005929	cellular_component	cilium	3	3	3	5	3	3
GO:0005930	cellular_component	axoneme	1	1	1	1	0	1
GO:0005942	cellular_component	phosphatidylinositol 3-kinase complex	6	6	5	6	5	6
GO:0005956	cellular_component	protein kinase CK2 complex	1	1	1	1	0	0
GO:0005960	cellular_component	glycine cleavage complex	1	0	0	0	0	1
GO:0005975	biological_process	carbohydrate metabolic process	130	112	91	123	75	104
GO:0005984	biological_process	disaccharide metabolic process	2	1	1	1	1	1
GO:0006020	biological_process	inositol metabolic process	1	0	0	0	0	0
GO:0006081	biological_process	cellular aldehyde metabolic process	4	3	1	4	2	3
GO:0006082	biological_process	organic acid metabolic process	118	93	80	106	69	91
GO:0006091	biological_process	generation of precursor metabolites and energy	31	21	22	24	14	20
GO:0006099	biological_process	tricarboxylic acid cycle	6	5	5	5	2	4
GO:0006139	biological_process	nucleobase-containing compound metabolic process	544	425	369	479	337	400
GO:0006313	biological_process	transposition, DNA-mediated	1	1	1	1	0	1
GO:0006413	biological_process	translational initiation	10	7	7	10	5	7
GO:0006450	biological_process	regulation of translational fidelity	0	0	1	0	0	0
GO:0006482	biological_process	protein demethylation	3	3	3	3	3	3
GO:0006486	biological_process	protein glycosylation	54	41	37	49	36	41
GO:0006520	biological_process	cellular amino acid metabolic process	48	40	34	45	32	39
GO:0006575	biological_process	cellular modified amino acid metabolic process	19	13	11	17	12	13
GO:0006629	biological_process	lipid metabolic process	195	152	142	172	124	153
GO:0006656	biological_process	phosphatidylcholine biosynthetic process	1	0	0	1	0	1
GO:0006725	biological_process	cellular aromatic compound metabolic process	577	449	391	508	353	422
GO:0006730	biological_process	one-carbon metabolic process	2	1	2	2	1	1
GO:0006771	biological_process	riboflavin metabolic process	1	1	0	1	1	1
GO:0006790	biological_process	sulfur compound metabolic process	23	17	13	22	14	15
GO:0006793	biological_process	phosphorus metabolic process	628	548	465	572	427	494
GO:0006805	biological_process	xenobiotic metabolic process	4	1	3	3	2	4
GO:0006810	biological_process	transport	881	733	649	810	563	684
GO:0006903	biological_process	vesicle targeting	1	0	0	0	1	0
GO:0006928	biological_process	movement of cell or subcellular component	110	95	87	105	83	85
GO:0006935	biological_process	chemotaxis	17	10	13	17	8	14
GO:0006949	biological_process	syncytium formation	1	1	0	1	1	1
GO:0006952	biological_process	defense response	88	57	55	84	53	50
GO:0006956	biological_process	complement activation	10	4	5	9	7	5
GO:0006959	biological_process	humoral immune response	13	7	7	12	9	7
GO:0006979	biological_process	response to oxidative stress	20	12	13	17	12	15
GO:0006991	biological_process	response to sterol depletion	1	1	1	1	1	1
GO:0006996	biological_process	organelle organization	216	186	160	200	155	169
GO:0007015	biological_process	actin filament organization	43	40	22	37	32	32
GO:0007017	biological_process	microtubule-based process	123	111	104	120	90	93
GO:0007023	biological_process	post-chaperonin tubulin folding pathway	2	1	1	2	1	1
GO:0007049	biological_process	cell cycle	29	24	18	23	14	13
GO:0007050	biological_process	cell cycle arrest	2	2	2	1	2	1
GO:0007051	biological_process	spindle organization	12	10	10	11	10	10
GO:0007059	biological_process	chromosome segregation	6	5	4	5	5	4
GO:0007062	biological_process	sister chromatid cohesion	7	6	5	7	5	4
GO:0007098	biological_process	centrosome cycle	3	2	3	3	2	3
GO:0007099	biological_process	centriole replication	5	5	5	5	4	4
GO:0007126	biological_process	meiotic nuclear division	3	3	3	3	3	3
GO:0007131	biological_process	reciprocal meiotic recombination	4	1	2	3	0	2
GO:0007154	biological_process	cell communication	36	29	24	33	25	31
GO:0007163	biological_process	establishment or maintenance of cell polarity	7	6	2	7	3	6
GO:0007164	biological_process	establishment of tissue polarity	2	2	2	2	1	2
GO:0007267	biological_process	cell-cell signaling	15	14	8	15	10	14
GO:0007272	biological_process	ensheathment of neurons	3	2	3	3	2	3
GO:0007275	biological_process	multicellular organism development	45	38	29	39	26	31
GO:0007276	biological_process	gamete generation	20	10	12	16	11	10
GO:0007281	biological_process	germ cell development	9	7	6	7	5	6
GO:0007343	biological_process	egg activation	1	2	1	2	0	2
GO:0007389	biological_process	pattern specification process	1	1	0	0	0	0
GO:0007420	biological_process	brain development	5	5	2	3	2	5
GO:0007423	biological_process	sensory organ development	1	1	1	2	1	1
GO:0007507	biological_process	heart development	8	8	7	6	5	7
GO:0007530	biological_process	sex determination	1	0	0	1	0	0
GO:0007568	biological_process	aging	2	2	2	2	2	2
GO:0007584	biological_process	response to nutrient	1	0	0	0	0	0
GO:0007585	biological_process	respiratory gaseous exchange	1	0	1	0	0	1
GO:0007586	biological_process	digestion	2	2	0	1	0	0
GO:0007588	biological_process	excretion	1	0	1	1	0	0
GO:0007597	biological_process	blood coagulation, intrinsic pathway	1	1	1	1	1	1
GO:0008013	molecular_function	beta-catenin binding	12	10	11	10	9	9
GO:0008021	cellular_component	synaptic vesicle	10	8	7	10	6	8
GO:0008022	molecular_function	protein C-terminus binding	1	1	1	1	0	1
GO:0008023	cellular_component	transcription elongation factor complex	13	10	10	8	9	9
GO:0008037	biological_process	cell recognition	4	4	4	4	1	2
GO:0008047	molecular_function	enzyme activator activity	77	68	58	71	55	64
GO:0008061	molecular_function	chitin binding	6	6	2	6	5	5
GO:0008092	molecular_function	cytoskeletal protein binding	218	194	162	206	168	171
GO:0008104	biological_process	protein localization	130	110	106	125	88	99
GO:0008134	molecular_function	transcription factor binding	16	14	10	15	14	10
GO:0008180	cellular_component	COP9 signalosome	7	6	3	6	2	3
GO:0008201	molecular_function	heparin binding	10	7	7	8	5	7
GO:0008207	biological_process	C21-steroid hormone metabolic process	1	1	0	1	0	0
GO:0008217	biological_process	regulation of blood pressure	4	2	3	3	3	2
GO:0008219	biological_process	cell death	43	29	29	35	24	30
GO:0008233	molecular_function	peptidase activity	368	297	268	346	213	304
GO:0008250	cellular_component	oligosaccharyltransferase complex	3	2	0	2	2	2
GO:0008278	cellular_component	cohesin complex	2	1	1	2	1	1
GO:0008290	cellular_component	F-actin capping protein complex	4	4	2	2	1	2
GO:0008329	molecular_function	signaling pattern recognition receptor activity	1	1	1	1	1	1
GO:0008343	biological_process	adult feeding behavior	1	0	1	0	1	1
GO:0008344	biological_process	adult locomotory behavior	1	1	1	1	1	1
GO:0008360	biological_process	regulation of cell shape	5	4	3	5	4	3
GO:0008494	molecular_function	translation activator activity	1	0	0	1	1	1
GO:0008537	cellular_component	proteasome activator complex	3	1	1	3	2	1
GO:0008540	cellular_component	proteasome regulatory particle, base subcomplex	1	0	1	1	1	1
GO:0008565	molecular_function	protein transporter activity	11	8	7	9	5	8
GO:0008608	biological_process	attachment of spindle microtubules to kinetochore	1	1	2	1	1	1
GO:0008612	biological_process	peptidyl-lysine modification to peptidyl-hypusine	1	0	0	1	0	1
GO:0008745	molecular_function	N-acetylmuramoyl-L-alanine amidase activity	4	2	2	3	3	4
GO:0009110	biological_process	vitamin biosynthetic process	2	1	0	1	2	1
GO:0009111	biological_process	vitamin catabolic process	0	0	0	1	0	0
GO:0009235	biological_process	cobalamin metabolic process	1	1	1	1	0	1
GO:0009266	biological_process	response to temperature stimulus	6	4	3	6	3	5
GO:0009268	biological_process	response to pH	1	1	1	1	1	1
GO:0009314	biological_process	response to radiation	4	3	4	4	4	4
GO:0009331	cellular_component	glycerol-3-phosphate dehydrogenase complex	1	1	1	1	0	1
GO:0009408	biological_process	response to heat	2	1	1	2	0	1
GO:0009409	biological_process	response to cold	1	0	0	1	0	1
GO:0009410	biological_process	response to xenobiotic stimulus	2	1	2	1	1	2
GO:0009566	biological_process	fertilization	2	2	1	2	2	1
GO:0009581	biological_process	detection of external stimulus	2	2	2	2	2	2
GO:0009582	biological_process	detection of abiotic stimulus	2	2	2	2	2	2
GO:0009593	biological_process	detection of chemical stimulus	3	2	3	3	2	2
GO:0009595	biological_process	detection of biotic stimulus	2	2	2	2	2	1
GO:0009611	biological_process	response to wounding	4	3	3	3	2	4
GO:0009615	biological_process	response to virus	14	9	11	10	9	11
GO:0009617	biological_process	response to bacterium	13	11	9	11	6	6
GO:0009620	biological_process	response to fungus	1	1	1	1	1	1
GO:0009636	biological_process	response to toxic substance	1	0	1	0	0	0
GO:0009725	biological_process	response to hormone	1	1	1	1	1	1
GO:0009887	biological_process	animal organ morphogenesis	5	3	5	3	2	3
GO:0009888	biological_process	tissue development	4	4	2	4	2	3
GO:0009897	cellular_component	external side of plasma membrane	3	3	2	3	2	2
GO:0009991	biological_process	response to extracellular stimulus	2	0	1	0	1	1
GO:0010033	biological_process	response to organic substance	24	17	17	20	14	15
GO:0010035	biological_process	response to inorganic substance	3	3	2	3	2	2
GO:0010181	molecular_function	FMN binding	8	6	4	6	6	6
GO:0010243	biological_process	response to organonitrogen compound	7	5	5	4	3	4
GO:0010469	biological_process	regulation of receptor activity	3	2	3	3	2	3
GO:0010817	biological_process	regulation of hormone levels	23	15	14	23	13	14
GO:0010851	molecular_function	cyclase regulator activity	2	1	0	3	1	1
GO:0010927	biological_process	cellular component assembly involved in morphogenesis	5	4	4	6	2	4
GO:0012506	cellular_component	vesicle membrane	2	1	1	2	1	2
GO:0014850	biological_process	response to muscle activity	1	0	0	1	0	1
GO:0015002	molecular_function	heme-copper terminal oxidase activity	11	6	5	7	4	7
GO:0015026	molecular_function	coreceptor activity	6	5	5	6	4	5
GO:0015144	molecular_function	carbohydrate transmembrane transporter activity	2	2	2	2	2	2
GO:0015229	molecular_function	L-ascorbic acid transporter activity	2	2	2	2	2	2
GO:0015238	molecular_function	drug transmembrane transporter activity	1	1	1	1	1	1
GO:0015350	molecular_function	methotrexate transporter activity	1	1	0	1	0	1
GO:0015980	biological_process	energy derivation by oxidation of organic compounds	5	5	6	6	4	5
GO:0016021	cellular_component	integral component of membrane	1135	822	741	992	668	871
GO:0016032	biological_process	viral process	14	9	11	11	9	12
GO:0016035	cellular_component	zeta DNA polymerase complex	1	1	1	1	1	1
GO:0016049	biological_process	cell growth	3	1	2	3	2	1
GO:0016229	molecular_function	steroid dehydrogenase activity	6	5	5	6	3	4
GO:0016236	biological_process	macroautophagy	2	2	2	2	2	2
GO:0016272	cellular_component	prefoldin complex	3	2	1	2	1	0
GO:0016323	cellular_component	basolateral plasma membrane	1	1	1	1	1	1
GO:0016324	cellular_component	apical plasma membrane	1	0	0	1	0	0
GO:0016337	biological_process	single organismal cell-cell adhesion	5	3	5	4	2	4
GO:0016358	biological_process	dendrite development	1	1	1	1	0	1
GO:0016458	biological_process	gene silencing	1	1	0	1	1	0
GO:0016459	cellular_component	myosin complex	31	31	27	31	23	30
GO:0016469	cellular_component	proton-transporting two-sector ATPase complex	3	2	1	1	1	0
GO:0016477	biological_process	cell migration	26	17	17	23	19	20
GO:0016486	biological_process	peptide hormone processing	3	3	3	3	3	2
GO:0016533	cellular_component	cyclin-dependent protein kinase 5 holoenzyme complex	2	0	0	2	1	1
GO:0016592	cellular_component	mediator complex	20	16	13	18	14	13
GO:0016614	molecular_function	oxidoreductase activity, acting on CH-OH group of donors	39	32	24	36	23	27
GO:0016627	molecular_function	oxidoreductase activity, acting on the CH-CH group of donors	24	20	22	20	15	20
GO:0016638	molecular_function	oxidoreductase activity, acting on the CH-NH2 group of donors	9	7	5	9	7	9
GO:0016645	molecular_function	oxidoreductase activity, acting on the CH-NH group of donors	5	4	5	4	4	4
GO:0016651	molecular_function	oxidoreductase activity, acting on NAD(P)H	15	11	16	15	7	12
GO:0016667	molecular_function	oxidoreductase activity, acting on a sulfur group of donors	19	13	10	15	10	9
GO:0016675	molecular_function	oxidoreductase activity, acting on a heme group of donors	11	6	5	7	4	7
GO:0016679	molecular_function	oxidoreductase activity, acting on diphenols and related substances as donors	2	2	1	2	1	1
GO:0016684	molecular_function	oxidoreductase activity, acting on peroxide as acceptor	17	11	11	14	10	16
GO:0016701	molecular_function	oxidoreductase activity, acting on single donors with incorporation of molecular oxygen	18	12	11	14	5	12
GO:0016705	molecular_function	oxidoreductase activity, acting on paired donors, with incorporation or reduction of molecular oxygen	79	66	50	71	52	56
GO:0016721	molecular_function	oxidoreductase activity, acting on superoxide radicals as acceptor	1	1	1	1	1	1
GO:0016722	molecular_function	oxidoreductase activity, oxidizing metal ions	3	3	3	3	3	3
GO:0016741	molecular_function	transferase activity, transferring one-carbon groups	83	70	60	74	55	65
GO:0016744	molecular_function	transferase activity, transferring aldehyde or ketonic groups	1	1	1	1	0	1
GO:0016746	molecular_function	transferase activity, transferring acyl groups	80	68	57	73	53	63
GO:0016757	molecular_function	transferase activity, transferring glycosyl groups	130	100	96	117	83	101
GO:0016765	molecular_function	transferase activity, transferring alkyl or aryl (other than methyl) groups	10	9	6	11	5	9
GO:0016769	molecular_function	transferase activity, transferring nitrogenous groups	11	8	6	11	7	7
GO:0016772	molecular_function	transferase activity, transferring phosphorus-containing groups	558	499	427	520	386	453
GO:0016782	molecular_function	transferase activity, transferring sulfur-containing groups	41	31	26	35	22	26
GO:0016788	molecular_function	hydrolase activity, acting on ester bonds	273	210	190	249	172	207
GO:0016798	molecular_function	hydrolase activity, acting on glycosyl bonds	59	48	49	56	42	47
GO:0016810	molecular_function	hydrolase activity, acting on carbon-nitrogen (but not peptide) bonds	38	33	27	37	24	34
GO:0016817	molecular_function	hydrolase activity, acting on acid anhydrides	386	338	290	356	254	305
GO:0016822	molecular_function	hydrolase activity, acting on acid carbon-carbon bonds	2	2	2	2	1	2
GO:0016830	molecular_function	carbon-carbon lyase activity	19	18	15	19	16	13
GO:0016835	molecular_function	carbon-oxygen lyase activity	30	22	14	25	13	20
GO:0016846	molecular_function	carbon-sulfur lyase activity	3	1	0	3	0	1
GO:0016849	molecular_function	phosphorus-oxygen lyase activity	15	14	12	16	13	15
GO:0016854	molecular_function	racemase and epimerase activity	1	1	1	1	1	1
GO:0016859	molecular_function	cis-trans isomerase activity	17	12	8	14	11	10
GO:0016860	molecular_function	intramolecular oxidoreductase activity	11	5	7	10	8	6
GO:0016866	molecular_function	intramolecular transferase activity	17	10	10	13	8	9
GO:0016875	molecular_function	ligase activity, forming carbon-oxygen bonds	28	23	21	27	15	22
GO:0016877	molecular_function	ligase activity, forming carbon-sulfur bonds	13	12	9	12	5	10
GO:0016879	molecular_function	ligase activity, forming carbon-nitrogen bonds	16	15	11	12	12	11
GO:0016885	molecular_function	ligase activity, forming carbon-carbon bonds	2	2	2	2	2	2
GO:0016886	molecular_function	ligase activity, forming phosphoric ester bonds	5	4	5	5	3	4
GO:0016903	molecular_function	oxidoreductase activity, acting on the aldehyde or oxo group of donors	21	16	18	16	13	16
GO:0017046	molecular_function	peptide hormone binding	1	0	0	1	1	0
GO:0017053	cellular_component	transcriptional repressor complex	8	6	5	8	6	3
GO:0017080	molecular_function	sodium channel regulator activity	2	2	1	2	1	1
GO:0017147	molecular_function	Wnt-protein binding	1	1	1	1	1	1
GO:0017171	molecular_function	serine hydrolase activity	103	84	69	95	53	77
GO:0018904	biological_process	ether metabolic process	2	2	1	1	0	0
GO:0019008	cellular_component	molybdopterin synthase complex	1	1	0	1	1	1
GO:0019207	molecular_function	kinase regulator activity	24	16	17	20	12	16
GO:0019208	molecular_function	phosphatase regulator activity	22	18	16	22	18	16
GO:0019213	molecular_function	deacetylase activity	2	2	1	2	2	2
GO:0019222	biological_process	regulation of metabolic process	783	625	532	682	464	574
GO:0019400	biological_process	alditol metabolic process	1	1	0	1	0	1
GO:0019538	biological_process	protein metabolic process	1131	946	813	1035	707	883
GO:0019637	biological_process	organophosphate metabolic process	166	136	118	147	111	124
GO:0019725	biological_process	cellular homeostasis	60	45	43	52	39	43
GO:0019730	biological_process	antimicrobial humoral response	1	1	1	1	1	1
GO:0019773	cellular_component	proteasome core complex, alpha-subunit complex	6	5	4	6	3	3
GO:0019774	cellular_component	proteasome core complex, beta-subunit complex	0	0	0	1	0	0
GO:0019787	molecular_function	ubiquitin-like protein transferase activity	81	72	68	74	60	70
GO:0019838	molecular_function	growth factor binding	21	12	11	18	12	13
GO:0019840	molecular_function	isoprenoid binding	5	4	1	5	4	1
GO:0019842	molecular_function	vitamin binding	30	27	22	27	18	22
GO:0019866	cellular_component	organelle inner membrane	11	8	5	9	5	7
GO:0019883	biological_process	antigen processing and presentation of endogenous antigen	1	1	1	1	1	0
GO:0019884	biological_process	antigen processing and presentation of exogenous antigen	1	1	1	1	1	1
GO:0019897	cellular_component	extrinsic component of plasma membrane	1	1	1	1	1	1
GO:0019899	molecular_function	enzyme binding	75	68	62	69	54	57
GO:0019904	molecular_function	protein domain specific binding	20	19	12	19	10	16
GO:0019915	biological_process	lipid storage	3	3	2	3	2	2
GO:0019955	molecular_function	cytokine binding	7	5	3	7	5	4
GO:0019992	molecular_function	diacylglycerol binding	2	2	2	2	2	2
GO:0021549	biological_process	cerebellum development	1	0	0	1	1	1
GO:0021700	biological_process	developmental maturation	3	2	1	3	2	1
GO:0021915	biological_process	neural tube development	1	1	1	1	0	1
GO:0021987	biological_process	cerebral cortex development	1	1	1	1	1	1
GO:0022406	biological_process	membrane docking	13	9	10	14	8	9
GO:0022411	biological_process	cellular component disassembly	10	8	7	7	7	5
GO:0022412	biological_process	cellular process involved in reproduction in multicellular organism	13	10	8	11	7	8
GO:0022600	biological_process	digestive system process	3	3	3	3	2	3
GO:0022602	biological_process	ovulation cycle process	1	0	0	0	1	0
GO:0022607	biological_process	cellular component assembly	164	129	108	145	97	119
GO:0022613	biological_process	ribonucleoprotein complex biogenesis	13	9	8	12	7	9
GO:0022803	molecular_function	passive transmembrane transporter activity	222	196	160	199	137	175
GO:0022804	molecular_function	active transmembrane transporter activity	111	99	86	102	78	90
GO:0022891	molecular_function	substrate-specific transmembrane transporter activity	371	309	271	332	234	288
GO:0022900	biological_process	electron transport chain	13	7	9	7	4	5
GO:0023051	biological_process	regulation of signaling	204	172	147	180	139	157
GO:0030008	cellular_component	TRAPP complex	3	3	0	3	1	1
GO:0030014	cellular_component	CCR4-NOT complex	2	2	2	2	1	2
GO:0030021	molecular_function	extracellular matrix structural constituent conferring compression resistance	1	0	1	1	0	1
GO:0030027	cellular_component	lamellipodium	1	1	1	1	1	1
GO:0030029	biological_process	actin filament-based process	50	42	38	47	38	38
GO:0030030	biological_process	cell projection organization	30	25	24	27	18	21
GO:0030057	cellular_component	desmosome	1	1	1	1	0	1
GO:0030117	cellular_component	membrane coat	23	19	17	22	16	19
GO:0030119	cellular_component	AP-type membrane coat adaptor complex	12	11	10	11	9	11
GO:0030155	biological_process	regulation of cell adhesion	14	10	10	11	13	10
GO:0030159	molecular_function	receptor signaling complex scaffold activity	2	2	2	2	1	2
GO:0030170	molecular_function	pyridoxal phosphate binding	31	26	17	28	21	22
GO:0030247	molecular_function	polysaccharide binding	9	7	9	9	7	8
GO:0030276	molecular_function	clathrin binding	5	3	4	4	4	4
GO:0030289	cellular_component	protein phosphatase 4 complex	2	1	1	2	1	1
GO:0030332	molecular_function	cyclin binding	1	1	0	1	0	0
GO:0030337	molecular_function	DNA polymerase processivity factor activity	1	0	1	1	1	1
GO:0030377	molecular_function	urokinase plasminogen activator receptor activity	1	1	0	1	0	1
GO:0030529	cellular_component	intracellular ribonucleoprotein complex	108	82	60	83	43	64
GO:0030534	biological_process	adult behavior	2	1	2	1	2	2
GO:0030547	molecular_function	receptor inhibitor activity	1	1	1	1	0	1
GO:0030594	molecular_function	neurotransmitter receptor activity	21	16	13	20	13	19
GO:0030595	biological_process	leukocyte chemotaxis	5	2	3	4	4	4
GO:0030667	cellular_component	secretory granule membrane	2	1	1	2	1	2
GO:0030674	molecular_function	protein binding, bridging	13	9	6	12	7	9
GO:0030677	cellular_component	ribonuclease P complex	1	1	1	1	0	1
GO:0030870	cellular_component	Mre11 complex	1	1	1	1	0	1
GO:0030877	cellular_component	beta-catenin destruction complex	1	1	1	1	1	1
GO:0030880	cellular_component	RNA polymerase complex	5	5	4	5	3	4
GO:0030895	cellular_component	apolipoprotein B mRNA editing enzyme complex	1	1	1	1	1	1
GO:0030896	cellular_component	checkpoint clamp complex	3	1	2	3	1	2
GO:0030904	cellular_component	retromer complex	3	3	2	3	3	1
GO:0030906	cellular_component	retromer, cargo-selective complex	1	1	0	0	1	0
GO:0030915	cellular_component	Smc5-Smc6 complex	2	2	1	2	1	1
GO:0030934	cellular_component	anchoring collagen complex	1	1	1	1	1	1
GO:0030964	cellular_component	NADH dehydrogenase complex	5	3	1	4	3	2
GO:0030975	molecular_function	thiamine binding	1	1	1	1	1	1
GO:0030976	molecular_function	thiamine pyrophosphate binding	5	4	4	3	3	4
GO:0030991	cellular_component	intraciliary transport particle A	1	0	0	1	0	1
GO:0030992	cellular_component	intraciliary transport particle B	2	2	3	2	2	0
GO:0031016	biological_process	pancreas development	3	3	3	2	2	3
GO:0031072	molecular_function	heat shock protein binding	7	5	5	7	3	5
GO:0031080	cellular_component	nuclear pore outer ring	1	1	0	1	0	1
GO:0031082	cellular_component	BLOC complex	2	2	2	1	2	2
GO:0031105	cellular_component	septin complex	1	1	1	1	0	1
GO:0031201	cellular_component	SNARE complex	1	1	1	1	1	1
GO:0031225	cellular_component	anchored component of membrane	5	5	3	4	3	4
GO:0031226	cellular_component	intrinsic component of plasma membrane	74	59	51	67	49	56
GO:0031227	cellular_component	intrinsic component of endoplasmic reticulum membrane	9	8	7	7	7	7
GO:0031228	cellular_component	intrinsic component of Golgi membrane	1	1	1	1	1	1
GO:0031229	cellular_component	intrinsic component of nuclear inner membrane	5	5	4	5	3	5
GO:0031231	cellular_component	intrinsic component of peroxisomal membrane	5	3	3	4	2	4
GO:0031234	cellular_component	extrinsic component of cytoplasmic side of plasma membrane	1	1	1	1	1	1
[truncated: 390 more rows]

## Sheet: 5. GO_Lev6_count
#GO_Term	Ontology	Description	BL	ES-like	PEB	PFF	BL&ES-like	PEB&PFF
[truncated: 2,021 more rows]

[truncated: 4 more sheets: 6. GO_Lev8_count, 7. GO_Lev10_count, 8. KEGG_genes, 9. KEGG_count]
